# Supplementary material for: Preclinical Combination Targeting VEGF and PI3K in a Rare, Aggressive Mixed Endometrial Carcinoma: An Applied Case Report
Source: Cancer Res Commun. 2026 Apr 15;6(4):832–41. doi: 10.1158/2767-9764.CRC-25-0634 (PMC13081119; doi:10.1158/2767-9764.CRC-25-0634)
Supplement: Supplementary Table 2 — VENUS 167 Supplementary Table 2-HTS Drug Data [file crc-25-0634_supplementary_table_2_suppst2.xlsx]

## Sheet: 231000__info_data
Location384	Location1536	read	Well	X560590	ID	Targets	Information	drug	drug_abbr	Survival	Source.Plate	Stock.Concentration	Source.Well	Transfer.Volume	Final.Concentration	Destination.Plate	control	Concentration	date	Row	Col	Fluorescence	Delta	Delta2	hr	Location	X	broad	CatalogNumber	Synonyms	CAS_Number	Plate.Location	Rack.Number	M.w.	Solvent	Formula	SMILES	Solubility	Pathway	Targets	Information	URL	plate	well	label	row	col	Plate1	pos
FDA_384_5_A22	1536_LDV_HTS_2_AD4	OPTO85_HTS_2_6hr	AD4	114	OPTO85_h1	Bacterial	surface active agent and inhibitor of V-ATPase proton transport	thonzonium	thonzonium	-0.326016	1536_LDV_HTS_2	10	AD4	2.5	2.5	HTS_2	FALSE	0.0025	231000	30	4	-30	-0.00333506	-0.00326016	6hr	1536_LDV_HTS_2_AD4	2790	thonzonium	B4962	Thonzonium Bromide	553-08-2	A11	L1021-18	591.71	DMSO	C32H55BrN4O	C[N+](CCN(C1=NC=CC=N1)CC(C=C2)=CC=C2OC)(C)CCCCCCCCCCCCCCCC.[Br-]	‚â•53.5 mg/mL in DMSO, ‚â•62.1 mg/mL in H2O, ‚â•121.2 mg/mL in EtOH	Microbiology & Virology	Bacterial	surface active agent and inhibitor of V-ATPase proton transport	http://www.apexbt.com/search.php?catalog=B4962	18	A11	A11 Thonzonium	1	11	FDA_384_5	2
KI_384_1_D12	1536_LDV_HTS_3_AD12	OPTO85_HTS_3_6hr	AD12	118	OPTO85_h1	BCR, ABL1 (ABL), SRC (c-SRC), FLT3 (STK1, FLK2), KIT (c-KIT), RET, PDGFRb (PDGFR, PDGFR1), FGFR1 (FLT2), FGFR2, FGFR3	BCR, ABL1 (ABL), SRC (c-SRC), FLT3 (STK1, FLK2), KIT (c-KIT), RET, PDGFRb (PDGFR, PDGFR1), FGFR1 (FLT2), FGFR2, FGFR3	ponatinib	ponatinib	-0.255809	1536_LDV_HTS_3	10	AD12	25	25	HTS_3	FALSE	0.025	231000	30	12	-24	-0.00258032	-0.00255809	6hr	1536_LDV_HTS_3_AD12	2232	ponatinib	NA	AP-24534, Ponatinib, Iclusig	943319-70-8	NA	NA	NA	NA	NA	CN1CCN(CC2=C(C=C(NC(=O)C3=CC(C#CC4=CN=C5C=CC=NN45)=C(C)C=C3)C=C2)C(F)(F)F)CC1	NA	NA	BCR, ABL1 (ABL), SRC (c-SRC), FLT3 (STK1, FLK2), KIT (c-KIT), RET, PDGFRb (PDGFR, PDGFR1), FGFR1 (FLT2), FGFR2, FGFR3	BCR, ABL1 (ABL), SRC (c-SRC), FLT3 (STK1, FLK2), KIT (c-KIT), RET, PDGFRb (PDGFR, PDGFR1), FGFR1 (FLT2), FGFR2, FGFR3	NA	4	B06	B06 AP-24534,	2	6	KI_384_1	0
FDA_384_4_O03	1536_LDV_HTS_1_AB46	OPTO85_HTS_1_6hr	AB46	116	OPTO85_h1	Potassium Channel	Antiarrhythmic drugs	dronedarone	droneda...	-0.246954	1536_LDV_HTS_1	10	AB46	2.5	2.5	HTS_1	FALSE	0.0025	231000	28	46	-22.5	-0.00245495	-0.00246954	6hr	1536_LDV_HTS_1_AB46	953	dronedarone	B1935	Dronedarone HCl	141625-93-6	H02	L1021-13	593.22	DMSO	C31H45ClN2O5S	CCCCC1=C(C2=C(O1)C=CC(=C2)NS(=O)(=O)C)C(=O)C3=CC=C(C=C3)OCCCN(CCCC)CCCC.Cl	>28.3mg/mL in DMSO	Membrane Transporter/Ion Channel	Potassium Channel	Antiarrhythmic drugs	http://www.apexbt.com/search.php?catalog=B1935	13	H02	H02 Dronedaron	8	2	FDA_384_4	1
TC_384_1_G08	1536_LDV_HTS_2_AD35	OPTO85_HTS_2_6hr	AD35	123	OPTO85_h1	Chemokine CXCR2 (IL-8 beta Receptor) antagonist	NA	SB-225002	SB-225002	-0.228211	1536_LDV_HTS_2	10	AD35	25	25	HTS_2	FALSE	0.025	231000	30	35	-21	-0.00233454	-0.00228211	6hr	1536_LDV_HTS_2_AD35	2500	SB-225002	NA	SB 225002, SB-225002	182498-32-4	NA	NA	NA	NA	NA	OC1=C(NC(=O)NC2=CC=CC=C2Br)C=CC(=C1)[N+]([O-])=O	NA	NA	Chemokine CXCR2 (IL-8 beta Receptor) antagonist	NA	NA	2	D04	D04 SB 225002,	4	4	TC_384_1	2
KI_384_2_G21	1536_LDV_HTS_3_C27	OPTO85_HTS_3_6hr	C27	122	OPTO85_h1	PI3K, FRAP (MTOR, FRAP1)	PI3K, FRAP (MTOR, FRAP1)	BGT226	BGT226	-0.213174	1536_LDV_HTS_3	10	C27	25	25	HTS_3	FALSE	0.025	231000	3	27	-20	-0.00215026	-0.00213174	6hr	1536_LDV_HTS_3_C27	412	BGT226	NA	BGT-226, NVP-BGT-226, NVP-BGT226	1245537-68-1	NA	NA	NA	NA	NA	COC1=CC=C(C=N1)C1=CC=C2N=CC3=C(N(C(=O)N3C)C3=CC(=C(C=C3)N3CCNCC3)C(F)(F)F)C2=C1	NA	NA	PI3K, FRAP (MTOR, FRAP1)	PI3K, FRAP (MTOR, FRAP1)	NA	5	D11	D11 BGT-226, N	4	11	KI_384_2	1
FDA_384_1_I05	1536_LDV_HTS_1_C9	OPTO85_HTS_1_6hr	C9	120	OPTO85_h1	VEGFR	VEGFR inhibitor receptor,highly potent	cediranib	cediranib	-0.203051	1536_LDV_HTS_1	10	C9	2.5	2.5	HTS_1	FALSE	0.0025	231000	3	9	-18.5	-0.00201851	-0.00203051	6hr	1536_LDV_HTS_1_C9	566	cediranib	A1882	Cediranib (AZD217)	288383-20-0	E03	L1021-01	450.51	DMSO	C25H27FN4O3	CC1=CC2=C(N1)C=CC(=C2F)OC3=NC=NC4=CC(=C(C=C43)OC)OCCCN5CCCC5	>22.5mg/mL in DMSO	Tyrosine Kinase	VEGFR	VEGFR inhibitor receptor,highly potent	http://www.apexbt.com/search.php?catalog=A1882	1	E03	E03 Cediranib	5	3	FDA_384_1	1
TC_384_1_O16	1536_LDV_HTS_2_AD41	OPTO85_HTS_2_6hr	AD41	127	OPTO85_h1	Apoptosis inducer	NA	Chaetocin, Chetocin	Chaetoc...	-0.184742	1536_LDV_HTS_2	10	AD41	25	25	HTS_2	FALSE	0.025	231000	30	41	-17	-0.00188987	-0.00184742	6hr	1536_LDV_HTS_2_AD41	3243	NA	NA	Chaetocin, Chetocin	28097-03-2	NA	NA	NA	NA	NA	CN1C(=O)C23CC4(C(NC5=CC=CC=C45)N2C(=O)C1(CO)SS3)C12CC34SSC(CO)(N(C)C3=O)C(=O)N4C1NC1=CC=CC=C21	NA	NA	Apoptosis inducer	NA	NA	2	H08	H08 Chaetocin,	8	8	TC_384_1	2
Epi_384_1_B01	1536_LDV_HTS_2_C21	OPTO85_HTS_2_6hr	C21	131	OPTO85_h1	Sirtuin	SIRT inhibitor and p53 activator	tenovin-6	tenovin-6	-0.141274	1536_LDV_HTS_2	10	C21	2.5	2.5	HTS_2	FALSE	0.0025	231000	3	21	-13	-0.00144519	-0.00141274	6hr	1536_LDV_HTS_2_C21	2749	tenovin-6	A8302	Tenovin-6	1011557-82-6	A01	L1029-03	454.6	DMSO	C25H34N4O2S	CC(C)(C)C1=CC=C(C=C1)C(=O)NC(=S)NC2=CC=C(C=C2)NC(=O)CCCCN(C)C	‚â•22.75mg/mL in DMSO, ‚â•2.62 mg/mL in EtOH with ultrasonic, <2.02 mg/mL in H2O	Chromatin/Epigenetics	Sirtuin	SIRT inhibitor and p53 activator	http://www.apexbt.com/search.php?catalog=A8302	3	A01	A01 Tenovin-6	1	1	Epi_384_1	3
TC_384_2_F17	1536_LDV_HTS_3_F3	OPTO85_HTS_3_6hr	F3	130	OPTO85_h1	Kinesin-like Spindle Protein KIF11 (KSP; Eg5) Inhibitor	NA	ispinesib	ispinesib	-0.127904	1536_LDV_HTS_3	10	F3	25	25	HTS_3	FALSE	0.025	231000	6	3	-12	-0.00129016	-0.00127904	6hr	1536_LDV_HTS_3_F3	1465	ispinesib	NA	Ispinesib, SB-715992, CK-0238273, 715992	336113-53-2	NA	NA	NA	NA	NA	CC(C)[C@@H](N(CCCN)C(=O)C1=CC=C(C)C=C1)C1=NC2=CC(Cl)=CC=C2C(=O)N1CC1=CC=CC=C1	NA	NA	Kinesin-like Spindle Protein KIF11 (KSP; Eg5) Inhibitor	NA	NA	7	C09	C09 Ispinesib,	3	9	TC_384_2	3
TC_384_2_O21	1536_LDV_HTS_3_W9	OPTO85_HTS_3_6hr	W9	136	OPTO85_h1	DNA Methyltransferase 3A (DNMT3A) Inhibitor, DNA Methyltransferase 1 (DNMT1) Inhibitor	NA	SGI-1027	SGI-1027	-0.0639522	1536_LDV_HTS_3	10	W9	25	25	HTS_3	FALSE	0.025	231000	23	9	-6	-0.000645079	-0.000639522	6hr	1536_LDV_HTS_3_W9	2552	SGI-1027	NA	SGI 1027, MC-2841, S-1027, SGI-1027	NA	NA	NA	NA	NA	NA	CC1=CC(NC2=CC=C(NC(=O)C3=CC=C(NC4=CC=NC5=CC=CC=C45)C=C3)C=C2)=NC(N)=N1	NA	NA	DNA Methyltransferase 3A (DNMT3A) Inhibitor, DNA Methyltransferase 1 (DNMT1) Inhibitor	NA	NA	5	H11	H11 SGI 1027,	8	11	TC_384_2	1
Epi_384_1_N16	1536_LDV_HTS_2_Z29	OPTO85_HTS_2_6hr	Z29	139	OPTO85_h1	PKC; SPHK	ERK activator, potent	12-O-tetradecanoylphorbol-13-acetate	12-O-te...	-0.054336	1536_LDV_HTS_2	10	Z29	2.5	2.5	HTS_2	FALSE	0.0025	231000	26	29	-5	-0.000555844	-0.00054336	6hr	1536_LDV_HTS_2_Z29	9	12-O-tetradecanoylphorbol-13-acetate	N2060	12-O-tetradecanoyl phorbol-13-acetate (PMA)	16561-29-8	G08	L1029-04	616	DMSO	C36H56O8	CCCCCCCCCCCCCC(=O)OC1C(C2(C(C=C(CC3(C2C=C(C3=O)C)O)CO)C4C1(C4(C)C)OC(=O)C)O)C	‚â•112.9mg/mL in DMSO	Natural Products	PKC; SPHK	ERK activator, potent	http://www.apexbt.com/search.php?catalog=N2060	4	G08	G08 12-O-tetra	7	8	Epi_384_1	0
TC_384_2_A14	1536_LDV_HTS_2_L43	OPTO85_HTS_2_6hr	L43	139	OPTO85_h1	NAD-Dependent Protein Deacetylase Sirtuin-2 (SIRT2) Inhibitor, NAD-Dependent Protein Deacetylase Sirtuin-1 (SIRT1) Inhibitor	NA	tenovin-6	tenovin-6	-0.054336	1536_LDV_HTS_2	10	L43	25	25	HTS_2	FALSE	0.025	231000	12	43	-5	-0.000555844	-0.00054336	6hr	1536_LDV_HTS_2_L43	2750	tenovin-6	NA	Tenovin-6	1011557-82-6	NA	NA	NA	NA	NA	CN(C)CCCCC(=O)Nc1ccc(NC(=S)NC(=O)c2ccc(cc2)C(C)(C)C)cc1	NA	NA	NAD-Dependent Protein Deacetylase Sirtuin-2 (SIRT2) Inhibitor, NAD-Dependent Protein Deacetylase Sirtuin-1 (SIRT1) Inhibitor	NA	NA	6	A07	A07 Tenovin-6	1	7	TC_384_2	2
FDA_384_4_N20	1536_LDV_HTS_1_W46	OPTO85_HTS_1_6hr	W46	134	OPTO85_h1	Topoisomerase	NA	pirarubicin	pirarub...	-0.0493908	1536_LDV_HTS_1	10	W46	2.5	2.5	HTS_1	FALSE	0.0025	231000	23	46	-4.5	-0.000490989	-0.000493908	6hr	1536_LDV_HTS_1_W46	2207	pirarubicin	B2295	Pirarubicin	72496-41-4	G10	L1021-16	627.64	DMSO	C32H37NO12	CC1C(C(CC(O1)OC2CC(CC3=C(C4=C(C(=C23)O)C(=O)C5=C(C4=O)C=CC=C5OC)O)(C(=O)CO)O)N)OC6CCCCO6	‚â•7.65mg/mL in DMSO	DNA Damage/DNA Repair	Topoisomerase	NA	http://www.apexbt.com/search.php?catalog=B2295	16	G10	G10 Pirarubici	7	10	FDA_384_4	0
TC_384_1_A05	1536_LDV_HTS_2_Q31	OPTO85_HTS_2_6hr	Q31	140	OPTO85_h1	Proteasome inhibitor, Caspase 3 activators, NF-kappaB (NFKB) Activation Inhibitor	NA	bortezomib	bortezomib	-0.0434688	1536_LDV_HTS_2	10	Q31	25	25	HTS_2	FALSE	0.025	231000	17	31	-4	-0.000444675	-0.000434688	6hr	1536_LDV_HTS_2_Q31	455	bortezomib	NA	Bortezomib, Velcade, MG-341, PS-341, DPBA, JNJ-26866138, LDP-341, MLN-341, NSC-681239	179324-69-7	NA	NA	NA	NA	NA	CC(C)C[C@@H](NC(=O)[C@H](CC1=CC=CC=C1)NC(=O)C1=CN=CC=N1)B(O)O	NA	NA	Proteasome inhibitor, Caspase 3 activators, NF-kappaB (NFKB) Activation Inhibitor	NA	NA	1	A03	A03 Bortezomib	1	3	TC_384_1	1
TC_384_2_I15	1536_LDV_HTS_3_I5	OPTO85_HTS_3_6hr	I5	138	OPTO85_h1	Inhibitor of Apoptosis Proteins (IAP) Inhibitor, Signal Transduction Modulator, Apoptosis Inducer	NA	BV-6	BV-6	-0.0426348	1536_LDV_HTS_3	10	I5	25	25	HTS_3	FALSE	0.025	231000	9	5	-4	-0.000430053	-0.000426348	6hr	1536_LDV_HTS_3_I5	3653	NA	NA	BV-6	NA	NA	NA	NA	NA	NA	CN[C@@H](C)C(=O)N[C@@H](C1CCCCC1)C(=O)N1CCC[C@H]1C(=O)N(CCCCCCN([C@@H](C(C1=CC=CC=C1)C1=CC=CC=C1)C(N)=O)C(=O)[C@@H]1CCCN1C(=O)[C@@H](NC(=O)[C@H](C)NC)C1CCCCC1)[C@@H](C(C1=CC=CC=C1)C1=CC=CC=C1)C(N)=O	NA	NA	Inhibitor of Apoptosis Proteins (IAP) Inhibitor, Signal Transduction Modulator, Apoptosis Inducer	NA	NA	5	E08	E08 BV-6	5	8	TC_384_2	1
Epi_384_1_G21	1536_LDV_HTS_2_E25	OPTO85_HTS_2_6hr	E25	141	OPTO85_h1	Aurora Kinase	IGF1R/AURORA /FGFR1-3/ABL/SRC family kinases inhibitor	XL228	XL228	-0.0326016	1536_LDV_HTS_2	10	E25	2.5	2.5	HTS_2	FALSE	0.0025	231000	5	25	-3	-0.000333506	-0.000326016	6hr	1536_LDV_HTS_2_E25	3046	XL228	A3939	XL228	898280-07-4	D11	L1029-01	437.54	DMSO	C22H31N9O	CC(C)C1=NOC(=C1)CNC2=NC(=CC(=N2)NC3=NNC(=C3)C4CC4)N5CCN(CC5)C	‚â•21.9 mg/mL in DMSO, ‚â•27.6 mg/mL in EtOH with ultrasonic and warming, <2.12 mg/mL in H2O	Chromatin/Epigenetics	Aurora Kinase	IGF1R/AURORA /FGFR1-3/ABL/SRC family kinases inhibitor	http://www.apexbt.com/search.php?catalog=A3939	1	D11	D11 XL228	4	11	Epi_384_1	1
Epi_384_1_O03	1536_LDV_HTS_2_D30	OPTO85_HTS_2_6hr	D30	141	OPTO85_h1	Aurora Kinase	Aurora B kinase inhibitor	hesperadin	hesperadin	-0.0326016	1536_LDV_HTS_2	10	D30	2.5	2.5	HTS_2	FALSE	0.0025	231000	4	30	-3	-0.000333506	-0.000326016	6hr	1536_LDV_HTS_2_D30	1342	hesperadin	A4118	Hesperadin	422513-13-1	H02	L1029-01	516.65	DMSO	C29H32N4O3S	CCS(=O)(=O)NC1=CC2=C(C=C1)NC(=O)C2=C(C3=CC=CC=C3)NC4=CC=C(C=C4)CN5CCCCC5	‚â•25.85 mg/mL in DMSO, ‚â•2.31 mg/mL in EtOH with ultrasonic and warming, <2.6 mg/mL in H2O	Chromatin/Epigenetics	Aurora Kinase	Aurora B kinase inhibitor	http://www.apexbt.com/search.php?catalog=A4118	1	H02	H02 Hesperadin	8	2	Epi_384_1	1
FDA_384_5_I22	1536_LDV_HTS_2_I10	OPTO85_HTS_2_6hr	I10	141	OPTO85_h1	p97	NA	CB-5083	CB-5083	-0.0326016	1536_LDV_HTS_2	10	I10	2.5	2.5	HTS_2	FALSE	0.0025	231000	9	10	-3	-0.000333506	-0.000326016	6hr	1536_LDV_HTS_2_I10	554	CB-5083	B6032	CB-5083	1542705-92-9	E11	L1021-18	413.47	DMSO	C24H23N5O2	CC1=CC2=C(C(O)=N)C=CC=C2N1C3=NC4=C(/C(N3)=N\CC5=CC=CC=C5)COCC4	‚â•20.65mg/mL in DMSO	Ubiquitination/Proteasome	p97	NA	http://www.apexbt.com/search.php?catalog=B6032	18	E11	E11 CB-5083	5	11	FDA_384_5	2
KI_384_2_D12	1536_LDV_HTS_3_Q24	OPTO85_HTS_3_6hr	Q24	140	OPTO85_h1	Pim-1 Kinase Inhibitor, Pim-2 Kinase Inhibitor, Pim-3 Kinase Inhibitor	Pim-1 Kinase Inhibitor, Pim-2 Kinase Inhibitor, Pim-3 Kinase Inhibitor	CX-6258 HCl	CX-6258...	-0.0213174	1536_LDV_HTS_3	10	Q24	25	25	HTS_3	FALSE	0.025	231000	17	24	-2	-0.000215026	-0.000213174	6hr	1536_LDV_HTS_3_Q24	3625	NA	NA	CX-6258 HCl	1353859-00-3	NA	NA	NA	NA	NA	CN1CCCN(CC1)C(=O)c1cccc(c1)-c1ccc(\C=C2\C(=O)Nc3ccc(Cl)cc23)o1	NA	NA	Pim-1 Kinase Inhibitor, Pim-2 Kinase Inhibitor, Pim-3 Kinase Inhibitor	Pim-1 Kinase Inhibitor, Pim-2 Kinase Inhibitor, Pim-3 Kinase Inhibitor	NA	8	B06	B06 CX-6258 HC	2	6	KI_384_2	0
KI_384_2_P07	1536_LDV_HTS_3_AC32	OPTO85_HTS_3_6hr	AC32	140	OPTO85_h1	FLT3 (STK1, FLK2)	FLT3 (STK1, FLK2)	G-749	G-749	-0.0213174	1536_LDV_HTS_3	10	AC32	25	25	HTS_3	FALSE	0.025	231000	29	32	-2	-0.000215026	-0.000213174	6hr	1536_LDV_HTS_3_AC32	1212	G-749	NA	G-749	1457983-28-6	NA	NA	NA	NA	NA	CN1CCC(CC1)NC1=NC(NC2=CC=C(OC3=CC=CC=C3)C=C2)=C2C(=O)NC=C(Br)C2=N1	NA	NA	FLT3 (STK1, FLK2)	FLT3 (STK1, FLK2)	NA	7	H04	H04 G-749	8	4	KI_384_2	3
FDA_384_1_C08	1536_LDV_HTS_1_S4	OPTO85_HTS_1_6hr	S4	137	OPTO85_h1	Proteasome	NA	bortezomib	bortezomib	-0.0164636	1536_LDV_HTS_1	10	S4	2.5	2.5	HTS_1	FALSE	0.0025	231000	19	4	-1.5	-0.000163663	-0.000164636	6hr	1536_LDV_HTS_1_S4	456	bortezomib	A2614	Bortezomib (PS-341)	179324-69-7	B04	L1021-02	384.24	DMSO	C19H25BN4O4	B(C(CC(C)C)NC(=O)C(CC1=CC=CC=C1)NC(=O)C2=NC=CN=C2)(O)O	‚â•19.212mg/mL in DMSO	Ubiquitination/Proteasome	Proteasome	NA	http://www.apexbt.com/search.php?catalog=A2614	2	B04	B04 Bortezomib	2	4	FDA_384_1	2
TC_384_1_G06	1536_LDV_HTS_2_AB35	OPTO85_HTS_2_6hr	AB35	143	OPTO85_h1	Proteasome Inhibitor	NA	carfilzomib	carfilz...	-0.0108672	1536_LDV_HTS_2	10	AB35	25	25	HTS_2	FALSE	0.025	231000	28	35	-1	-0.000111169	-0.000108672	6hr	1536_LDV_HTS_2_AB35	541	carfilzomib	NA	Carfilzomib, PR-171, ONO-7057	868540-17-4	NA	NA	NA	NA	NA	CC(C)C[C@H](NC(=O)[C@H](CCC1=CC=CC=C1)NC(=O)CN1CCOCC1)C(=O)N[C@@H](CC1=CC=CC=C1)C(=O)N[C@@H](CC(C)C)C(=O)[C@@]1(C)CO1	NA	NA	Proteasome Inhibitor	NA	NA	2	D03	D03 Carfilzomi	4	3	TC_384_1	2
TC_384_2_I08	1536_LDV_HTS_3_AD4	OPTO85_HTS_3_6hr	AD4	141	OPTO85_h1	Protein Arginine N-Methyltransferase 1 (PRMT1) Inhibitor	NA	TC-E 5003	TC-E 5003	-0.0106587	1536_LDV_HTS_3	10	AD4	25	25	HTS_3	FALSE	0.025	231000	30	4	-1	-0.000107513	-0.000106587	6hr	1536_LDV_HTS_3_AD4	3292	NA	NA	TC-E 5003	17328-16-4	NA	NA	NA	NA	NA	ClCC(=O)Nc1ccc(cc1)S(=O)(=O)c1ccc(NC(=O)CCl)cc1	NA	NA	Protein Arginine N-Methyltransferase 1 (PRMT1) Inhibitor	NA	NA	6	E04	E04 TC-E 5003	5	4	TC_384_2	2
Epi_384_1_C03	1536_LDV_HTS_2_U21	OPTO85_HTS_2_6hr	U21	144	OPTO85_h1	Histone Methyltransferase	G9a/GLP HMTase inhibitor, potent and selective	UNC0638	UNC0638	0	1536_LDV_HTS_2	10	U21	2.5	2.5	HTS_2	FALSE	0.0025	231000	21	21	0	0	0	6hr	1536_LDV_HTS_2_U21	2918	UNC0638	A1914	UNC0638	1255580-76-7	B02	L1029-01	509.72	DMSO	C30H47N5O2	CC(C)N1CCC(CC1)NC2=NC(=NC3=CC(=C(C=C32)OC)OCCCN4CCCC4)C5CCCCC5	‚â•25.5mg/mL in DMSO	Chromatin/Epigenetics	Histone Methyltransferase	G9a/GLP HMTase inhibitor, potent and selective	http://www.apexbt.com/search.php?catalog=A1914	1	B02	B02 UNC0638	2	2	Epi_384_1	1
Epi_384_1_O15	1536_LDV_HTS_2_P30	OPTO85_HTS_2_6hr	P30	144	OPTO85_h1	Aurora Kinase	Novel Aurora A/B inhibitor	TAK-901	TAK-901	0	1536_LDV_HTS_2	10	P30	2.5	2.5	HTS_2	FALSE	0.0025	231000	16	30	0	0	0	6hr	1536_LDV_HTS_2_P30	2691	TAK-901	A4124	TAK-901	934541-31-8	H08	L1029-01	504.64	DMSO	C28H32N4O3S	CCS(=O)(=O)C1=CC=CC(=C1)C2=CC(=C(C3=C2C4=CC(=CN=C4N3)C)C)C(=O)NC5CCN(CC5)C	‚â•25.25 mg/mL in DMSO, <2.06 mg/mL in EtOH, <1.68 mg/mL in H2O	Chromatin/Epigenetics	Aurora Kinase	Novel Aurora A/B inhibitor	http://www.apexbt.com/search.php?catalog=A4124	1	H08	H08 TAK-901	8	8	Epi_384_1	1
FDA_384_5_A12	1536_LDV_HTS_2_U4	OPTO85_HTS_2_6hr	U4	144	OPTO85_h1	Others	MTP inhibitor, orally active	lomitapide	lomitapide	0	1536_LDV_HTS_2	10	U4	2.5	2.5	HTS_2	FALSE	0.0025	231000	21	4	0	0	0	6hr	1536_LDV_HTS_2_U4	1620	lomitapide	B4885	Lomitapide	182431-12-5	A06	L1021-18	692.71	DMSO	C39H37F6N3O2	C1CN(CCC1NC(=O)C2=CC=CC=C2C3=CC=C(C=C3)C(F)(F)F)CCCCC4(C5=CC=CC=C5C6=CC=CC=C64)C(=O)NCC(F)(F)F	>22.4mg/mL in DMSO	Others	Others	MTP inhibitor, orally active	http://www.apexbt.com/search.php?catalog=B4885	18	A06	A06 Lomitapide	1	6	FDA_384_5	2
KI_384_2_D22	1536_LDV_HTS_3_AA24	OPTO85_HTS_3_6hr	AA24	142	OPTO85_h1	IKK-2 (IKK-beta) Inhibitor	IKK-2 (IKK-beta) Inhibitor	IKK-16	IKK-16	0	1536_LDV_HTS_3	10	AA24	25	25	HTS_3	FALSE	0.025	231000	27	24	0	0	0	6hr	1536_LDV_HTS_3_AA24	1410	IKK-16	NA	IKK-16 free base	NA	NA	NA	NA	NA	NA	O=C(N1CCC(CC1)N1CCCC1)C1=CC=C(NC2=NC=CC(=N2)C2=CC3=CC=CC=C3S2)C=C1	NA	NA	IKK-2 (IKK-beta) Inhibitor	IKK-2 (IKK-beta) Inhibitor	NA	8	B11	B11 IKK-16 fre	2	11	KI_384_2	0
KI_384_2_M08	1536_LDV_HTS_3_Z30	OPTO85_HTS_3_6hr	Z30	142	OPTO85_h1	AurA (AuroraA), AurB (AuroraB), AurC (AuroraC), FLT3 (STK1, FLK2)	AurA (AuroraA), AurB (AuroraB), AurC (AuroraC), FLT3 (STK1, FLK2)	CCT137690	CCT137690	0	1536_LDV_HTS_3	10	Z30	25	25	HTS_3	FALSE	0.025	231000	26	30	0	0	0	6hr	1536_LDV_HTS_3_Z30	561	CCT137690	NA	CCT137690, CCT-137690	1095382-05-0	NA	NA	NA	NA	NA	CN1CCN(CC1)C1=CC=C(C=C1)C1=NC2=C(N3CCN(CC4=NOC(C)=C4)CC3)C(Br)=CN=C2N1	NA	NA	AurA (AuroraA), AurB (AuroraB), AurC (AuroraC), FLT3 (STK1, FLK2)	AurA (AuroraA), AurB (AuroraB), AurC (AuroraC), FLT3 (STK1, FLK2)	NA	6	G04	G04 CCT137690,	7	4	KI_384_2	2
TC_384_1_C15	1536_LDV_HTS_2_K33	OPTO85_HTS_2_6hr	K33	144	OPTO85_h1	Poly(ADP-ribose)polymerase-1 (PARP-1) Inhibitor, Poly(ADP-ribose)polymerase-2 (PARP-2) Inhibitor, NAD+ ADP-Ribosyltransferase Inhibitor	NA	PJ-34	PJ-34	0	1536_LDV_HTS_2	10	K33	25	25	HTS_2	FALSE	0.025	231000	11	33	0	0	0	6hr	1536_LDV_HTS_2_K33	2219	PJ-34	NA	PJ-34 hydrochloride hydrate	344458-15-7	NA	NA	NA	NA	NA	CN(C)CC(=O)NC1=CC=C2NC(=O)C3=CC=CC=C3C2=C1	NA	NA	Poly(ADP-ribose)polymerase-1 (PARP-1) Inhibitor, Poly(ADP-ribose)polymerase-2 (PARP-2) Inhibitor, NAD+ ADP-Ribosyltransferase Inhibitor	NA	NA	1	B08	B08 PJ-34 hydr	2	8	TC_384_1	1
FDA_384_1_P01	1536_LDV_HTS_1_D14	OPTO85_HTS_1_6hr	D14	139	OPTO85_h1	Proteasome	Proteasome inhibitor	delanzomib	delanzomib	0.00548787	1536_LDV_HTS_1	10	D14	2.5	2.5	HTS_1	FALSE	0.0025	231000	4	14	0.5	5.45544e-05	5.48787e-05	6hr	1536_LDV_HTS_1_D14	847	delanzomib	A4009	CEP-18770	847499-27-8	H01	L1021-03	413.3	DMSO	C21H28BN3O5	B(C(CC(C)C)NC(=O)C(C(C)O)NC(=O)C1=CC=CC(=N1)C2=CC=CC=C2)(O)O	>16.8mg/mL in DMSO	Ubiquitination/Proteasome	Proteasome	Proteasome inhibitor	http://www.apexbt.com/search.php?catalog=A4009	3	H01	H01 CEP-18770	8	1	FDA_384_1	3
KI_384_2_J12	1536_LDV_HTS_3_Z28	OPTO85_HTS_3_6hr	Z28	143	OPTO85_h1	RET, Src, Discoidin Domain-Containing Receptor 2 (DDR2), EphA2 Receptor	RET, Src, Discoidin Domain-Containing Receptor 2 (DDR2), EphA2 Receptor	ALW-II-41-27	ALW-II-...	0.0106587	1536_LDV_HTS_3	10	Z28	25	25	HTS_3	FALSE	0.025	231000	26	28	1	0.000107513	0.000106587	6hr	1536_LDV_HTS_3_Z28	3397	NA	NA	ALW-II-41-27	NA	NA	NA	NA	NA	NA	CCN1CCN(Cc2ccc(NC(=O)c3ccc(C)c(NC(=O)c4cncc(c4)-c4cccs4)c3)cc2C(F)(F)F)CC1	NA	NA	RET, Src, Discoidin Domain-Containing Receptor 2 (DDR2), EphA2 Receptor	RET, Src, Discoidin Domain-Containing Receptor 2 (DDR2), EphA2 Receptor	NA	8	E06	E06 ALW-II-41-	5	6	KI_384_2	0
KI_384_2_K19	1536_LDV_HTS_3_Y29	OPTO85_HTS_3_6hr	Y29	143	OPTO85_h1	AKT1 (PKBa), AKT2 (PKBb)	AKT1 (PKBa), AKT2 (PKBb)	Merck-22-6	Merck-22-6	0.0106587	1536_LDV_HTS_3	10	Y29	25	25	HTS_3	FALSE	0.025	231000	25	29	1	0.000107513	0.000106587	6hr	1536_LDV_HTS_3_Y29	3573	NA	NA	Merck-22-6	12847-42-4	NA	NA	NA	NA	NA	CCN(CC)CCNC(=O)C1=CC2=C(C=C1)N=C(C1=CC=CC=C1)C(=N2)C1=CC=C(CN2CCC(CC2)N2C(=O)NC3=C2C=CC=C3)C=C1	NA	NA	AKT1 (PKBa), AKT2 (PKBb)	AKT1 (PKBa), AKT2 (PKBb)	NA	5	F10	F10 Merck-22-6	6	10	KI_384_2	1
KI_384_3_E19	1536_LDV_HTS_3_Q34	OPTO85_HTS_3_6hr	Q34	143	OPTO85_h1	Aurora kinase B (AURK2; ARK2) Inhibitor, Dual Specificity Protein Kinase CLK4 Inhibitor, Aurora kinase A (AURK1; ARK1) Inhibitor, Dual Specificity Protein Kinase CLK1 Inhibitor	NA	TAK-901	TAK-901	0.0106587	1536_LDV_HTS_3	10	Q34	25	25	HTS_3	FALSE	0.025	231000	17	34	1	0.000107513	0.000106587	6hr	1536_LDV_HTS_3_Q34	2690	TAK-901	NA	TAK-901	934541-31-8	NA	NA	NA	NA	NA	NA	NA	NA	Aurora kinase B (AURK2; ARK2) Inhibitor, Dual Specificity Protein Kinase CLK4 Inhibitor, Aurora kinase A (AURK1; ARK1) Inhibitor, Dual Specificity Protein Kinase CLK1 Inhibitor	NA	NA	9	C10	C10 TAK-901	3	10	KI_384_3	1
Epi_384_1_E07	1536_LDV_HTS_2_F23	OPTO85_HTS_2_6hr	F23	145	OPTO85_h1	Pim	Pan-Pim kinases Inhibitor	CX-6258	CX-6258	0.0108672	1536_LDV_HTS_2	10	F23	2.5	2.5	HTS_2	FALSE	0.0025	231000	6	23	1	0.000111169	0.000108672	6hr	1536_LDV_HTS_2_F23	3277	NA	A3337	CX-6258	1202916-90-2	C04	L1029-01	461.94	DMSO	C26H24ClN3O3	CN1CCCN(C(C2=CC(C3=CC=C(/C=C4C(C=C(Cl)C=C5)=C5NC\4=O)O3)=CC=C2)=O)CC1	‚â•11.15 mg/mL in DMSO, ‚â•2.575 mg/mL in H2O with gentle warming, <2.43 mg/mL in EtOH	Chromatin/Epigenetics	Pim	Pan-Pim kinases Inhibitor	http://www.apexbt.com/search.php?catalog=A3337	1	C04	C04 CX-6258	3	4	Epi_384_1	1
TC_384_1_L22	1536_LDV_HTS_2_D40	OPTO85_HTS_2_6hr	D40	145	OPTO85_h1	Histone Deacetylase (HDAC) Inhibitor, PI3K inhibitor	NA	CUDC-907	CUDC-907	0.0108672	1536_LDV_HTS_2	10	D40	25	25	HTS_2	FALSE	0.025	231000	4	40	1	0.000111169	0.000108672	6hr	1536_LDV_HTS_2_D40	745	CUDC-907	NA	CUDC-907	1339928-25-4	NA	NA	NA	NA	NA	COC1=CC=C(C=N1)C1=NC(N2CCOCC2)=C2SC(CN(C)C3=NC=C(C=N3)C(=O)NO)=CC2=N1	NA	NA	Histone Deacetylase (HDAC) Inhibitor, PI3K inhibitor	NA	NA	4	F11	F11 CUDC-907	6	11	TC_384_1	0
FDA_384_1_N19	1536_LDV_HTS_1_K13	OPTO85_HTS_1_6hr	K13	140	OPTO85_h1	Proteasome	Proteasome inhibitor	ixazomib-citrate	ixazomi...	0.0164636	1536_LDV_HTS_1	10	K13	2.5	2.5	HTS_1	FALSE	0.0025	231000	11	13	1.5	0.000163663	0.000164636	6hr	1536_LDV_HTS_1_K13	1482	ixazomib-citrate	A4007	MLN9708	1201902-80-8	G10	L1021-03	517.1	DMSO	C20H23BCl2N2O9	B1(OC(=O)CC(O1)(CC(=O)O)C(=O)O)C(CC(C)C)NC(=O)CNC(=O)C2=C(C=CC(=C2)Cl)Cl	>20.85mg/mL in DMSO	Ubiquitination/Proteasome	Proteasome	Proteasome inhibitor	http://www.apexbt.com/search.php?catalog=A4007	3	G10	G10 MLN9708	7	10	FDA_384_1	3
KI_384_2_B16	1536_LDV_HTS_3_H23	OPTO85_HTS_3_6hr	H23	144	OPTO85_h1	AXL Kinase Inhibitor	AXL Kinase Inhibitor	R-428	R-428	0.0213174	1536_LDV_HTS_3	10	H23	25	25	HTS_3	FALSE	0.025	231000	8	23	2	0.000215026	0.000213174	6hr	1536_LDV_HTS_3_H23	2337	R-428	NA	R428, R-428, BGB324, BGB-428	1037624-75-1	NA	NA	NA	NA	NA	Nc1nc(Nc2ccc3CC[C@@H](CCc3c2)N2CCCC2)nn1-c1cc2CCCc3ccccc3-c2nn1	NA	NA	AXL Kinase Inhibitor	AXL Kinase Inhibitor	NA	8	A08	A08 R428, R-42	1	8	KI_384_2	0
KI_384_2_H11	1536_LDV_HTS_3_M27	OPTO85_HTS_3_6hr	M27	144	OPTO85_h1	PKCi (PRKCI)	PKCi (PRKCI)	CRT0066854	CRT0066854	0.0213174	1536_LDV_HTS_3	10	M27	25	25	HTS_3	FALSE	0.025	231000	13	27	2	0.000215026	0.000213174	6hr	1536_LDV_HTS_3_M27	3354	NA	NA	CRT0066854	none	NA	NA	NA	NA	NA	N[C@H](CNC1=NC(=NC2=C1C1=C(CCCC1)S2)C1=CC=NC=C1)CC1=CC=CC=C1	NA	NA	PKCi (PRKCI)	PKCi (PRKCI)	NA	7	D06	D06 CRT0066854	4	6	KI_384_2	3
Epi_384_1_M22	1536_LDV_HTS_2_K29	OPTO85_HTS_2_6hr	K29	146	OPTO85_h1	HDAC	HDAC1/HDAC2 inhibitor,potent and selective	romidepsin	romidepsin	0.0217344	1536_LDV_HTS_2	10	K29	2.5	2.5	HTS_2	FALSE	0.0025	231000	11	29	2	0.000222338	0.000217344	6hr	1536_LDV_HTS_2_K29	2431	romidepsin	A8173	Romidepsin (FK228, depsipeptide)	128517-07-7	G11	L1029-02	540.7	DMSO	C24H36N4O6S2	CC=C1C(=O)NC(C(=O)OC2CC(=O)NC(C(=O)NC(CSSCCC=C2)C(=O)N1)C(C)C)C(C)C	‚â•27.035mg/mL in DMSO, ‚â•35.27 mg/mL in EtOH with ultrasonic, <2.99 mg/mL in H2O	DNA Damage/DNA Repair	HDAC	HDAC1/HDAC2 inhibitor,potent and selective	http://www.apexbt.com/search.php?catalog=A8173	2	G11	G11 Romidepsin	7	11	Epi_384_1	2
Epi_384_1_O14	1536_LDV_HTS_2_O30	OPTO85_HTS_2_6hr	O30	146	OPTO85_h1	Broad Spectrum Protein Kinase Inhibitor	Protein kinase inhibitor,potent and cell permeable	Staurosporine	Stauros...	0.0217344	1536_LDV_HTS_2	10	O30	2.5	2.5	HTS_2	FALSE	0.0025	231000	15	30	2	0.000222338	0.000217344	6hr	1536_LDV_HTS_2_O30	3638	NA	A8192	Staurosporine	62996-74-1	H07	L1029-02	466.53	DMSO	C28H26N4O3	O=C(NC1)C2=C1C3=C(C4=C2C5=C(C=CC=C5)N4[C@H]6C[C@@H](NC)[C@@H](OC)[C@]7(C)O6)N7C8=CC=CC=C83	‚â•11.6mg/mL in DMSO, <2.94 mg/mL in EtOH, <2.62 mg/mL in H2O	Tyrosine Kinase	Broad Spectrum Protein Kinase Inhibitor	Protein kinase inhibitor,potent and cell permeable	http://www.apexbt.com/search.php?catalog=A8192	2	H07	H07 Staurospor	8	7	Epi_384_1	2
FDA_384_1_J10	1536_LDV_HTS_1_AC9	OPTO85_HTS_1_6hr	AC9	141	OPTO85_h1	IAP	Survivin suppressant,apoptosis inhibitor	YM-155	YM-155	0.0274394	1536_LDV_HTS_1	10	AC9	2.5	2.5	HTS_1	FALSE	0.0025	231000	29	9	2.5	0.000272772	0.000274394	6hr	1536_LDV_HTS_1_AC9	3059	YM-155	A4221	YM155	781661-94-7	E05	L1021-04	443.3	DMSO	C20H19BrN4O3	CC1=[N+](C2=C(N1CCOC)C(=O)C3=CC=CC=C3C2=O)CC4=NC=CN=C4.[Br-]	>22.2mg/mL in DMSO	Apoptosis	IAP	Survivin suppressant,apoptosis inhibitor	http://www.apexbt.com/search.php?catalog=A4221	4	E05	E05 YM155	5	5	FDA_384_1	0
FDA_384_2_A12	1536_LDV_HTS_1_F15	OPTO85_HTS_1_6hr	F15	141	OPTO85_h1	HDAC	HDAC1/HDAC2 inhibitor,potent and selective	romidepsin	romidepsin	0.0274394	1536_LDV_HTS_1	10	F15	2.5	2.5	HTS_1	FALSE	0.0025	231000	6	15	2.5	0.000272772	0.000274394	6hr	1536_LDV_HTS_1_F15	2432	romidepsin	A8173	Romidepsin (FK228, depsipeptide)	128517-07-7	A06	L1021-06	540.7	DMSO	C24H36N4O6S2	CC=C1C(=O)NC(C(=O)OC2CC(=O)NC(C(=O)NC(CSSCCC=C2)C(=O)N1)C(C)C)C(C)C	>27mg/mL in DMSO	DNA Damage/DNA Repair	HDAC	HDAC1/HDAC2 inhibitor,potent and selective	http://www.apexbt.com/search.php?catalog=A8173	6	A06	A06 Romidepsin	1	6	FDA_384_2	2
Epi_384_1_D06	1536_LDV_HTS_2_R22	OPTO85_HTS_2_6hr	R22	147	OPTO85_h1	Histone Methyltransferase	SMYD2 inhibitor	LLY507	LLY507	0.0326016	1536_LDV_HTS_2	10	R22	2.5	2.5	HTS_2	FALSE	0.0025	231000	18	22	3	0.000333506	0.000326016	6hr	1536_LDV_HTS_2_R22	3164	NA	B6119	LLY507	1793053-37-8	B03	L1029-04	574.76	DMSO	C36H42N6O	N#CC1=CC(C(NCCCN2CCCC2)=O)=CC(C3=CC=CC=C3N4CCN(CC4)CCN5C=C(C6=C5C=CC=C6)C)=C1	‚â•57.5mg/mL in DMSO	Chromatin/Epigenetics	Histone Methyltransferase	SMYD2 inhibitor	http://www.apexbt.com/search.php?catalog=B6119	4	B03	B03 LLY507	2	3	Epi_384_1	0
Epi_384_1_J17	1536_LDV_HTS_2_C27	OPTO85_HTS_2_6hr	C27	147	OPTO85_h1	Topoisomerase	Topoisomerase II inhibitor;anthracycline antibiotic	pirarubicin	pirarub...	0.0326016	1536_LDV_HTS_2	10	C27	2.5	2.5	HTS_2	FALSE	0.0025	231000	3	27	3	0.000333506	0.000326016	6hr	1536_LDV_HTS_2_C27	2208	pirarubicin	B2295	Pirarubicin	72496-41-4	E09	L1029-03	627.64	DMSO	C32H37NO12	CC1C(C(CC(O1)OC2CC(CC3=C(C4=C(C(=C23)O)C(=O)C5=C(C4=O)C=CC=C5OC)O)(C(=O)CO)O)N)OC6CCCCO6	‚â•7.65mg/mL in DMSO	DNA Damage/DNA Repair	Topoisomerase	Topoisomerase II inhibitor;anthracycline antibiotic	http://www.apexbt.com/search.php?catalog=B2295	3	E09	E09 Pirarubici	5	9	Epi_384_1	3
FDA_384_5_D15	1536_LDV_HTS_2_V6	OPTO85_HTS_2_6hr	V6	147	OPTO85_h1	DNA Synthesis	allows selection for cells expressing the resistance gene puromycin N-acetyl-transferase (PAC) and successful Cas9-induced knock-in with puromycin resistance gene.	puromycin	puromycin	0.0326016	1536_LDV_HTS_2	10	V6	2.5	2.5	HTS_2	FALSE	0.0025	231000	22	6	3	0.000333506	0.000326016	6hr	1536_LDV_HTS_2_V6	2305	puromycin	B7587	Puromycin dihydrochloride	58-58-2	B08	L1021-19	544.43	DMSO	C22H29N7O5.2HCl	O[C@H]1[C@H]([C@@H](CO)O[C@H]1N2C3=NC=NC(N(C)C)=C3N=C2)NC([C@H](CC(C=C4)=CC=C4OC)N)=O.Cl.Cl	>27.2mg/mL in DMSO	DNA Damage/DNA Repair	DNA Synthesis	allows selection for cells expressing the resistance gene puromycin N-acetyl-transferase (PAC) and successful Cas9-induced knock-in with puromycin resistance gene.	http://www.apexbt.com/search.php?catalog=B7587	19	B08	B08 Puromycin	2	8	FDA_384_5	3
TC_384_1_B20	1536_LDV_HTS_2_X32	OPTO85_HTS_2_6hr	X32	147	OPTO85_h1	RNA Polymerase Inhibitor	NA	CX-5461	CX-5461	0.0326016	1536_LDV_HTS_2	10	X32	25	25	HTS_2	FALSE	0.025	231000	24	32	3	0.000333506	0.000326016	6hr	1536_LDV_HTS_2_X32	752	CX-5461	NA	CX-5461	1138549-36-6	NA	NA	NA	NA	NA	CN1CCCN(CC1)C1=NC2=C(C=C1)C(=O)C(C(=O)NCC1=NC=C(C)N=C1)=C1SC3=CC=CC=C3N21	NA	NA	RNA Polymerase Inhibitor	NA	NA	4	A10	A10 CX-5461	1	10	TC_384_1	0
TC_384_1_D04	1536_LDV_HTS_2_T33	OPTO85_HTS_2_6hr	T33	147	OPTO85_h1	Proteasome Inhibitor	NA	ixazomib	ixazomib	0.0326016	1536_LDV_HTS_2	10	T33	25	25	HTS_2	FALSE	0.025	231000	20	33	3	0.000333506	0.000326016	6hr	1536_LDV_HTS_2_T33	1480	ixazomib	NA	MLN2238, MLN-2238, Ixazomib	1072833-77-2	NA	NA	NA	NA	NA	CC(C)C[C@H](NC(=O)CNC(=O)C1=C(Cl)C=CC(Cl)=C1)B(O)O	NA	NA	Proteasome Inhibitor	NA	NA	4	B02	B02 MLN2238, M	2	2	TC_384_1	0
TC_384_1_G19	1536_LDV_HTS_2_M36	OPTO85_HTS_2_6hr	M36	147	OPTO85_h1	Heat Shock Protein 90 (hsp90) Inhibitor	NA	alvespimycin	alvespi...	0.0326016	1536_LDV_HTS_2	10	M36	25	25	HTS_2	FALSE	0.025	231000	13	36	3	0.000333506	0.000326016	6hr	1536_LDV_HTS_2_M36	136	alvespimycin	NA	17-DMAG, Alvespimycin, KOS-1022, NSC 07545, 17-(Dimethylaminoethylamino)-17-demethoxygeldanamycin Hydrochloride, BMS-826476	150270-08-9	NA	NA	NA	NA	NA	CO[C@H]1C[C@H](C)CC2=C(NCCN(C)C)C(=O)C=C(NC(=O)\C(C)=C\C=C/[C@H](OC)[C@@H](OC(N)=O)\C(C)=C\[C@H](C)[C@H]1O)C2=O	NA	NA	Heat Shock Protein 90 (hsp90) Inhibitor	NA	NA	1	D10	D10 17-DMAG, A	4	10	TC_384_1	1
TC_384_2_B04	1536_LDV_HTS_2_V43	OPTO85_HTS_2_6hr	V43	147	OPTO85_h1	CECR2 (cat eye syndrome chromosome region, candidate 2) inhibitor	NA	NVS-CECR2-1	NVS-CEC...	0.0326016	1536_LDV_HTS_2	10	V43	25	25	HTS_2	FALSE	0.025	231000	22	43	3	0.000333506	0.000326016	6hr	1536_LDV_HTS_2_V43	3591	NA	NA	NVS-CECR2-1	none	NA	NA	NA	NA	NA	NA	NA	NA	CECR2 (cat eye syndrome chromosome region, candidate 2) inhibitor	NA	NA	8	A02	A02 NVS-CECR2-	1	2	TC_384_2	0
FDA_384_1_I17	1536_LDV_HTS_1_O9	OPTO85_HTS_1_6hr	O9	142	OPTO85_h1	Proteasome	Proteasome inhibitor,epoxomicin analog	carfilzomib	carfilz...	0.0384151	1536_LDV_HTS_1	10	O9	2.5	2.5	HTS_1	FALSE	0.0025	231000	15	9	3.5	0.000381881	0.000384151	6hr	1536_LDV_HTS_1_O9	540	carfilzomib	A1933	Carfilzomib (PR-171)	868540-17-4	E09	L1021-01	719.91	DMSO	C40H57N5O7	CC(C)CC(C(=O)C1(CO1)C)NC(=O)C(CC2=CC=CC=C2)NC(=O)C(CC(C)C)NC(=O)C(CCC3=CC=CC=C3)NC(=O)CN4CCOCC4	>36mg/mL in DMSO	Ubiquitination/Proteasome	Proteasome	Proteasome inhibitor,epoxomicin analog	http://www.apexbt.com/search.php?catalog=A1933	1	E09	E09 Carfilzomi	5	9	FDA_384_1	1
FDA_384_1_N21	1536_LDV_HTS_1_M13	OPTO85_HTS_1_6hr	M13	142	OPTO85_h1	Proteasome	Œ≤5 site of the 20S proteasome inhibitor	ixazomib	ixazomib	0.0384151	1536_LDV_HTS_1	10	M13	2.5	2.5	HTS_1	FALSE	0.0025	231000	13	13	3.5	0.000381881	0.000384151	6hr	1536_LDV_HTS_1_M13	1481	ixazomib	A4008	MLN2238	1072833-77-2	G11	L1021-03	361	DMSO	C14H19BCl2N2O4	B(C(CC(C)C)NC(=O)CNC(=O)C1=C(C=CC(=C1)Cl)Cl)(O)O	>16.8mg/mL in DMSO	Ubiquitination/Proteasome	Proteasome	Œ≤5 site of the 20S proteasome inhibitor	http://www.apexbt.com/search.php?catalog=A4008	3	G11	G11 MLN2238	7	11	FDA_384_1	3
FDA_384_1_O06	1536_LDV_HTS_1_S13	OPTO85_HTS_1_6hr	S13	142	OPTO85_h1	CYP3A/CYP450	CYP3A4 and 2D6 inhibitor,moderate	dronedarone	droneda...	0.0384151	1536_LDV_HTS_1	10	S13	2.5	2.5	HTS_1	FALSE	0.0025	231000	19	13	3.5	0.000381881	0.000384151	6hr	1536_LDV_HTS_1_S13	952	dronedarone	A3374	Dronedarone	141626-36-0	H03	L1021-02	556.77	DMSO	C31H44N2O5S	CCCCC1=C(C2=C(O1)C=CC(=C2)NS(=O)(=O)C)C(=O)C3=CC=C(C=C3)OCCCN(CCCC)CCCC	>27.8mg/mL in DMSO	Metabolism	CYP3A/CYP450	CYP3A4 and 2D6 inhibitor,moderate	http://www.apexbt.com/search.php?catalog=A3374	2	H03	H03 Dronedaron	8	3	FDA_384_1	2
TC_384_2_N03	1536_LDV_HTS_3_M8	OPTO85_HTS_3_6hr	M8	146	OPTO85_h1	Proteasome Inhibitor, BMP-2 Expression Enhancer	NA	Epoxomicin, BU-4061T	Epoxomi...	0.0426348	1536_LDV_HTS_3	10	M8	25	25	HTS_3	FALSE	0.025	231000	13	8	4	0.000430053	0.000426348	6hr	1536_LDV_HTS_3_M8	3599	NA	NA	Epoxomicin, BU-4061T	134381-21-8	NA	NA	NA	NA	NA	CC[C@H](C)[C@H](NC(=O)[C@H]([C@@H](C)CC)N(C)C(C)=O)C(=O)N[C@@H]([C@@H](C)O)C(=O)N[C@@H](CC(C)C)C(=O)[C@@]1(C)CO1	NA	NA	Proteasome Inhibitor, BMP-2 Expression Enhancer	NA	NA	7	G02	G02 Epoxomicin	7	2	TC_384_2	3
Epi_384_1_J03	1536_LDV_HTS_2_T26	OPTO85_HTS_2_6hr	T26	148	OPTO85_h1	Histone Methyltransferase	DNMT inhibitor	SGI-1027	SGI-1027	0.0434688	1536_LDV_HTS_2	10	T26	2.5	2.5	HTS_2	FALSE	0.0025	231000	20	26	4	0.000444675	0.000434688	6hr	1536_LDV_HTS_2_T26	2553	SGI-1027	B1622	SGI-1027	1020149-73-8	E02	L1029-03	461.52	DMSO	C27H23N7O	CC1=CC(=NC(=N1)N)NC2=CC=C(C=C2)NC(=O)C3=CC=C(C=C3)NC4=CC=NC5=CC=CC=C54	‚â•22.25mg/mL in DMSO with gentle warming	Chromatin/Epigenetics	Histone Methyltransferase	DNMT inhibitor	http://www.apexbt.com/search.php?catalog=B1622	3	E02	E02 SGI-1027	5	2	Epi_384_1	3
Epi_384_1_O12	1536_LDV_HTS_2_M30	OPTO85_HTS_2_6hr	M30	148	OPTO85_h1	DNA Methyltransferase	DNMT3B inhibitor	Nanaomycin A	Nanaomy...	0.0434688	1536_LDV_HTS_2	10	M30	2.5	2.5	HTS_2	FALSE	0.0025	231000	13	30	4	0.000444675	0.000434688	6hr	1536_LDV_HTS_2_M30	3505	NA	A8191	Nanaomycin A	52934-83-5	H06	L1029-02	302.28	DMSO	C16H14O6	OC1=CC=CC(C(C2=C3[C@H](C)O[C@H](CC(O)=O)C2)=O)=C1C3=O	‚â•15.1mg/mL in DMSO, ‚â•31.07 mg/mL in EtOH with ultrasonic, <2.44 mg/mL in H2O	Chromatin/Epigenetics	DNA Methyltransferase	DNMT3B inhibitor	http://www.apexbt.com/search.php?catalog=A8191	2	H06	H06 Nanaomycin	8	6	Epi_384_1	2
TC_384_1_H10	1536_LDV_HTS_2_X36	OPTO85_HTS_2_6hr	X36	148	OPTO85_h1	Rho GTPase Inhibitor; Caspase 3 Activator; Apoptosis Inducer; FtsZ Inhibitor; Acetylcholinesterase Inhibitor	NA	sanguinarium-chloride	sanguin...	0.0434688	1536_LDV_HTS_2	10	X36	25	25	HTS_2	FALSE	0.025	231000	24	36	4	0.000444675	0.000434688	6hr	1536_LDV_HTS_2_X36	2481	sanguinarium-chloride	NA	Sanguinarine chloride, Pseudochelerythrine; Sanguinarine chloride; Sanguinarium chloride¬¨‚Ä†(USAN; Rec INN)	5578-73-4	NA	NA	NA	NA	NA	C[N+]1=CC2=C(C=CC3=C2OCO3)C2=C1C1=CC3=C(OCO3)C=C1C=C2	NA	NA	Rho GTPase Inhibitor; Caspase 3 Activator; Apoptosis Inducer; FtsZ Inhibitor; Acetylcholinesterase Inhibitor	NA	NA	4	D05	D05 Sanguinari	4	5	TC_384_1	0
KI_384_1_F17	1536_LDV_HTS_3_U14	OPTO85_HTS_3_6hr	U14	147	OPTO85_h1	MET (c-MET, HGFR), RON (MST1R), KDR (VEGFR2, VEGFR, FLK1)	MET (c-MET, HGFR), RON (MST1R), KDR (VEGFR2, VEGFR, FLK1)	PHA-665752	PHA-665752	0.0532935	1536_LDV_HTS_3	10	U14	25	25	HTS_3	FALSE	0.025	231000	21	14	5	0.000537566	0.000532935	6hr	1536_LDV_HTS_3_U14	2159	PHA-665752	NA	PHA-665752	477575-56-7	NA	NA	NA	NA	NA	CC1=C(C(=O)N2CCC[C@@H]2CN2CCCC2)C(C)=C(N1)\C=C1/C(=O)NC2=CC=C(C=C12)S(=O)(=O)CC1=C(Cl)C=CC=C1Cl	NA	NA	MET (c-MET, HGFR), RON (MST1R), KDR (VEGFR2, VEGFR, FLK1)	MET (c-MET, HGFR), RON (MST1R), KDR (VEGFR2, VEGFR, FLK1)	NA	3	C09	C09 PHA-665752	3	9	KI_384_1	3
TC_384_2_M11	1536_LDV_HTS_3_AC7	OPTO85_HTS_3_6hr	AC7	147	OPTO85_h1	MDM2 (hdm2) Inhibitor	NA	AMG-232	AMG-232	0.0532935	1536_LDV_HTS_3	10	AC7	25	25	HTS_3	FALSE	0.025	231000	29	7	5	0.000537566	0.000532935	6hr	1536_LDV_HTS_3_AC7	147	AMG-232	NA	AMG 232, AMG-232	NA	NA	NA	NA	NA	NA	CC(C)[C@@H](CS(=O)(=O)C(C)C)N1[C@@H]([C@H](C[C@](C)(CC(O)=O)C1=O)C1=CC=CC(Cl)=C1)C1=CC=C(Cl)C=C1	NA	NA	MDM2 (hdm2) Inhibitor	NA	NA	5	G06	G06 AMG 232, A	7	6	TC_384_2	1
TC_384_1_B06	1536_LDV_HTS_2_J32	OPTO85_HTS_2_6hr	J32	149	OPTO85_h1	Proteasome Inhibitor	NA	MG-132	MG-132	0.054336	1536_LDV_HTS_2	10	J32	25	25	HTS_2	FALSE	0.025	231000	10	32	5	0.000555844	0.00054336	6hr	1536_LDV_HTS_2_J32	1766	MG-132	NA	MG-132, MG 132, ZLLL	133407-82-6	NA	NA	NA	NA	NA	CC(C)C[C@H](NC(=O)OCC1=CC=CC=C1)C(=O)N([C@@H](CC(C)C)C=O)[C@@H](CC(C)C)C(N)=O	NA	NA	Proteasome Inhibitor	NA	NA	4	A03	A03 MG-132, MG	1	3	TC_384_1	0
TC_384_1_E12	1536_LDV_HTS_2_T34	OPTO85_HTS_2_6hr	T34	149	OPTO85_h1	HDAC inhibitor	NA	SB-939	SB-939	0.054336	1536_LDV_HTS_2	10	T34	25	25	HTS_2	FALSE	0.025	231000	20	34	5	0.000555844	0.00054336	6hr	1536_LDV_HTS_2_T34	2513	SB-939	NA	SB939, SB-939, Pracinostat	929016-96-6	NA	NA	NA	NA	NA	CCCCC1=NC2=CC(\C=C\C(=O)NO)=CC=C2N1CCN(CC)CC	NA	NA	HDAC inhibitor	NA	NA	2	C06	C06 SB939, SB-	3	6	TC_384_1	2
KI_384_1_D17	1536_LDV_HTS_3_G13	OPTO85_HTS_3_6hr	G13	148	OPTO85_h1	KDR (VEGFR2, VEGFR, FLK1), FLT3 (STK1, FLK2), KIT (c-KIT), PDGFRb (PDGFR, PDGFR1)	KDR (VEGFR2, VEGFR, FLK1), FLT3 (STK1, FLK2), KIT (c-KIT), PDGFRb (PDGFR, PDGFR1)	dovitinib	dovitinib	0.0639522	1536_LDV_HTS_3	10	G13	25	25	HTS_3	FALSE	0.025	231000	7	13	6	0.000645079	0.000639522	6hr	1536_LDV_HTS_3_G13	933	dovitinib	NA	Dovitinib, CHIR-258, TKI-258, GFKI-258	405169-16-6	NA	NA	NA	NA	NA	CN1CCN(CC1)C1=CC2=C(NC(=N2)C2=C(N)C3=C(F)C=CC=C3NC2=O)C=C1	NA	NA	KDR (VEGFR2, VEGFR, FLK1), FLT3 (STK1, FLK2), KIT (c-KIT), PDGFRb (PDGFR, PDGFR1)	KDR (VEGFR2, VEGFR, FLK1), FLT3 (STK1, FLK2), KIT (c-KIT), PDGFRb (PDGFR, PDGFR1)	NA	3	B09	B09 Dovitinib,	2	9	KI_384_1	3
KI_384_1_N19	1536_LDV_HTS_3_O20	OPTO85_HTS_3_6hr	O20	148	OPTO85_h1	IKKa (IKK1), IKKb (IKK2)	IKKa (IKK1), IKKb (IKK2)	IKK-16	IKK-16	0.0639522	1536_LDV_HTS_3	10	O20	25	25	HTS_3	FALSE	0.025	231000	15	20	6	0.000645079	0.000639522	6hr	1536_LDV_HTS_3_O20	1411	IKK-16	NA	IKK 16, IKK-16	none	NA	NA	NA	NA	NA	O=C(N1CCC(CC1)N1CCCC1)C1=CC=C(NC2=NC=CC(=N2)C2=CC3=CC=CC=C3S2)C=C1	NA	NA	IKKa (IKK1), IKKb (IKK2)	IKKa (IKK1), IKKb (IKK2)	NA	3	G10	G10 IKK 16, IK	7	10	KI_384_1	3
KI_384_2_C04	1536_LDV_HTS_3_Q23	OPTO85_HTS_3_6hr	Q23	148	OPTO85_h1	ALK2, BMPR1A (ALK3)	ALK2, BMPR1A (ALK3)	LDN193189	LDN193189	0.0639522	1536_LDV_HTS_3	10	Q23	25	25	HTS_3	FALSE	0.025	231000	17	23	6	0.000645079	0.000639522	6hr	1536_LDV_HTS_3_Q23	1566	LDN193189	NA	LDN193189, LDN-193189, DM-3189, LJPC-6417	1062368-24-4	NA	NA	NA	NA	NA	C1CN(CCN1)C1=CC=C(C=C1)C1=CN2N=CC(=C2N=C1)C1=CC=NC2=C1C=CC=C2	NA	NA	ALK2, BMPR1A (ALK3)	ALK2, BMPR1A (ALK3)	NA	6	B02	B02 LDN193189,	2	2	KI_384_2	2
KI_384_3_A07	1536_LDV_HTS_3_S33	OPTO85_HTS_3_6hr	S33	148	OPTO85_h1	ALK inhibitor	NA	ceritinib	ceritinib	0.0639522	1536_LDV_HTS_3	10	S33	25	25	HTS_3	FALSE	0.025	231000	19	33	6	0.000645079	0.000639522	6hr	1536_LDV_HTS_3_S33	594	ceritinib	NA	Ceritinib, LDK378, LDK-378, NVP-LDK378	1032900-25-6	NA	NA	NA	NA	NA	NA	NA	NA	ALK inhibitor	NA	NA	9	A04	A04 Ceritinib,	1	4	KI_384_3	1
KI_384_3_E21	1536_LDV_HTS_3_R34	OPTO85_HTS_3_6hr	R34	148	OPTO85_h1	IGF-1R Inhibitor, Proto-Oncogene Tyrosine-Protein Kinase Src Inhibitor, Aurora kinase A (AURK1; ARK1) Inhibitor, Abl Kinase Inhibitor, FGFR Inhibitor	NA	XL228	XL228	0.0639522	1536_LDV_HTS_3	10	R34	25	25	HTS_3	FALSE	0.025	231000	18	34	6	0.000645079	0.000639522	6hr	1536_LDV_HTS_3_R34	3047	XL228	NA	XL-228, EXEL-2280	898280-07-4	NA	NA	NA	NA	NA	NA	NA	NA	IGF-1R Inhibitor, Proto-Oncogene Tyrosine-Protein Kinase Src Inhibitor, Aurora kinase A (AURK1; ARK1) Inhibitor, Abl Kinase Inhibitor, FGFR Inhibitor	NA	NA	9	C11	C11 XL-228, EX	3	11	KI_384_3	1
Epi_384_1_K09	1536_LDV_HTS_2_N27	OPTO85_HTS_2_6hr	N27	150	OPTO85_h1	HDAC	Potent PI3K/HDAC inhibitor	CUDC-907	CUDC-907	0.0652032	1536_LDV_HTS_2	10	N27	2.5	2.5	HTS_2	FALSE	0.0025	231000	14	27	6	0.000667013	0.000652032	6hr	1536_LDV_HTS_2_N27	746	CUDC-907	A4097	CUDC-907	1339928-25-4	F05	L1029-01	508.55	DMSO	C23H24N8O4S	CN(CC1=CC2=C(S1)C(=NC(=N2)C3=CN=C(C=C3)OC)N4CCOCC4)C5=NC=C(C=N5)C(=O)NO	‚â•25.45 mg/mL in DMSO, <2.5 mg/mL in EtOH, <2.34 mg/mL in H2O	DNA Damage/DNA Repair	HDAC	Potent PI3K/HDAC inhibitor	http://www.apexbt.com/search.php?catalog=A4097	1	F05	F05 CUDC-907	6	5	Epi_384_1	1
TC_384_1_B18	1536_LDV_HTS_2_V32	OPTO85_HTS_2_6hr	V32	150	OPTO85_h1	PAR1 receptor antagonist	NA	SCH 79797 dihydrochloride, SCH-79797 dihydrochloride	SCH 797...	0.0652032	1536_LDV_HTS_2	10	V32	25	25	HTS_2	FALSE	0.025	231000	22	32	6	0.000667013	0.000652032	6hr	1536_LDV_HTS_2_V32	3629	NA	NA	SCH 79797 dihydrochloride, SCH-79797 dihydrochloride	245520-69-8	NA	NA	NA	NA	NA	CC(C)C1=CC=C(CN2C=CC3=C2C=CC2=NC(NC4CC4)=NC(N)=C32)C=C1	NA	NA	PAR1 receptor antagonist	NA	NA	4	A09	A09 SCH 79797	1	9	TC_384_1	0
FDA_384_2_B11	1536_LDV_HTS_1_X15	OPTO85_HTS_1_6hr	X15	145	OPTO85_h1	VEGFR	FLT3 inhibitor	dovitinib	dovitinib	0.0713423	1536_LDV_HTS_1	10	X15	2.5	2.5	HTS_1	FALSE	0.0025	231000	24	15	6.5	0.000709207	0.000713423	6hr	1536_LDV_HTS_1_X15	934	dovitinib	A8418	Dovitinib Dilactic acid	852433-84-2	A06	L1021-07	572.59	DMSO	C21H21FN6O.2C3H6O3	CC(C(=O)O)O.CC(C(=O)O)O.CN1CCN(CC1)C2=CC3=C(C=C2)NC(=C4C(=C5C(=NC4=O)C=CC=C5F)N)N3	>57.3mg/ml in DMSO	Tyrosine Kinase	VEGFR	FLT3 inhibitor	http://www.apexbt.com/search.php?catalog=A8418	7	A06	A06 Dovitinib	1	6	FDA_384_2	3
Epi_384_1_B21	1536_LDV_HTS_2_R21	OPTO85_HTS_2_6hr	R21	151	OPTO85_h1	Histone Acetyltransferases	stimulator of steroid receptor coactivator (SRC)	MCB-613	MCB-613	0.0760704	1536_LDV_HTS_2	10	R21	2.5	2.5	HTS_2	FALSE	0.0025	231000	18	21	7	0.000778181	0.000760704	6hr	1536_LDV_HTS_2_R21	3561	NA	A8712	MCB-613	1162656-22-5	A11	L1029-03	305.37	DMSO	C19H19N3O	O=C(/C(CN(CC)C/1)=C/C2=CC=CN=C2)C1=C\C3=CN=CC=C3	‚â•13.2mg/mL in DMSO with gentle warming	Chromatin/Epigenetics	Histone Acetyltransferases	stimulator of steroid receptor coactivator (SRC)	http://www.apexbt.com/search.php?catalog=A8712	3	A11	A11 MCB-613	1	11	Epi_384_1	3
TC_384_1_E05	1536_LDV_HTS_2_M34	OPTO85_HTS_2_6hr	M34	151	OPTO85_h1	BIRC5 Expression Inhibitor, Survavin inhibitor	NA	YM-155	YM-155	0.0760704	1536_LDV_HTS_2	10	M34	25	25	HTS_2	FALSE	0.025	231000	13	34	7	0.000778181	0.000760704	6hr	1536_LDV_HTS_2_M34	3060	YM-155	NA	YM-155, YM155, Sepantronium bromide	781661-94-7	NA	NA	NA	NA	NA	COCC[N+]1=C(C)N(CC2=CN=CC=N2)C2=C1C(=O)C1=CC=CC=C1C2=O	NA	NA	BIRC5 Expression Inhibitor, Survavin inhibitor	NA	NA	1	C03	C03 YM-155, YM	3	3	TC_384_1	1
TC_384_2_P14	1536_LDV_HTS_3_H10	OPTO85_HTS_3_6hr	H10	150	OPTO85_h1	Cyclic AMP Response Element-Binding Protein (CREB) Inhibitor	NA	666-15	666-15	0.0852697	1536_LDV_HTS_3	10	H10	25	25	HTS_3	FALSE	0.025	231000	8	10	8	0.000860106	0.000852697	6hr	1536_LDV_HTS_3_H10	3321	NA	NA	666-15	1433286-70-4	NA	NA	NA	NA	NA	NA	NA	NA	Cyclic AMP Response Element-Binding Protein (CREB) Inhibitor	NA	NA	8	H07	H07 666-15	8	7	TC_384_2	0
TC_384_1_E16	1536_LDV_HTS_2_X34	OPTO85_HTS_2_6hr	X34	152	OPTO85_h1	DNA Topoisomerase inhibitor	NA	idarubicin	idarubicin	0.0869376	1536_LDV_HTS_2	10	X34	25	25	HTS_2	FALSE	0.025	231000	24	34	8	0.00088935	0.000869376	6hr	1536_LDV_HTS_2_X34	1398	idarubicin	NA	Idarubicin hydrochloride, Idamycin, Zavedos, 4-demethoxydaunorubicin	58957-92-9	NA	NA	NA	NA	NA	[H][C@@]1(C[C@@](O)(CC2=C(O)C3=C(C(O)=C12)C(=O)C1=C(C=CC=C1)C3=O)C(C)=O)O[C@H]1C[C@H](N)[C@H](O)[C@H](C)O1	NA	NA	DNA Topoisomerase inhibitor	NA	NA	2	C08	C08 Idarubicin	3	8	TC_384_1	2
TC_384_1_J22	1536_LDV_HTS_2_T38	OPTO85_HTS_2_6hr	T38	152	OPTO85_h1	NMDA Antagonists; Histamine H2 Receptor Antagonists; Apoptosis Inducers; Guanylate Cyclase Activators; Aldose Reductase Inhibitors; Angiogenesis Inhibitors; Histone Deacetylase SIRT1 Activators	NA	isoliquiritigenin	isoliqu...	0.0869376	1536_LDV_HTS_2	10	T38	25	25	HTS_2	FALSE	0.025	231000	20	38	8	0.00088935	0.000869376	6hr	1536_LDV_HTS_2_T38	1454	isoliquiritigenin	NA	Isoliquiritigenin, ISLQ	961-29-5	NA	NA	NA	NA	NA	[H]\C(=C(\[H])C1=CC=C(O)C=C1)C(=O)C1=C(O)C=C(O)C=C1	NA	NA	NMDA Antagonists; Histamine H2 Receptor Antagonists; Apoptosis Inducers; Guanylate Cyclase Activators; Aldose Reductase Inhibitors; Angiogenesis Inhibitors; Histone Deacetylase SIRT1 Activators	NA	NA	4	E11	E11 Isoliquiri	5	11	TC_384_1	0
KI_384_1_I05	1536_LDV_HTS_3_M16	OPTO85_HTS_3_6hr	M16	151	OPTO85_h1	Pan kinase	Pan kinase	Staurosporine, AM-2282	Stauros...	0.0959284	1536_LDV_HTS_3	10	M16	25	25	HTS_3	FALSE	0.025	231000	13	16	9	0.000967619	0.000959284	6hr	1536_LDV_HTS_3_M16	3565	NA	NA	Staurosporine, AM-2282	62996-74-1	NA	NA	NA	NA	NA	CN[C@@H]1C[C@H]2O[C@@](C)([C@@H]1OC)N1C3=C(C=CC=C3)C3=C4CNC(=O)C4=C4C5=C(C=CC=C5)N2C4=C13	NA	NA	Pan kinase	Pan kinase	NA	1	E03	E03 Staurospor	5	3	KI_384_1	1
TC_384_1_M11	1536_LDV_HTS_2_M40	OPTO85_HTS_2_6hr	M40	153	OPTO85_h1	Calmodulin antagonist	NA	Calmidazolium chloride, R 24571	Calmida...	0.0978048	1536_LDV_HTS_2	10	M40	25	25	HTS_2	FALSE	0.025	231000	13	40	9	0.00100052	0.000978048	6hr	1536_LDV_HTS_2_M40	3403	NA	NA	Calmidazolium chloride, R 24571	57265-65-3	NA	NA	NA	NA	NA	ClC1=CC=C(C=C1)C(C1=CC=C(Cl)C=C1)[N+]1=CN(CC(OCC2=C(Cl)C=C(Cl)C=C2)C2=C(Cl)C=C(Cl)C=C2)C=C1	NA	NA	Calmodulin antagonist	NA	NA	1	G06	G06 Calmidazol	7	6	TC_384_1	1
KI_384_2_E17	1536_LDV_HTS_3_N25	OPTO85_HTS_3_6hr	N25	152	OPTO85_h1	IRE1 (IRE1a, ERN1)	IRE1 (IRE1a, ERN1)	ASC-081, APY 81	ASC-081...	0.106587	1536_LDV_HTS_3	10	N25	25	25	HTS_3	FALSE	0.025	231000	14	25	10	0.00107513	0.00106587	6hr	1536_LDV_HTS_3_N25	3503	NA	NA	ASC-081, APY 81	none	NA	NA	NA	NA	NA	CC1=CC(NC2=CC(=NN2)C2CCCCC2)=NC(NC2=CC=C(CC#N)C=C2)=N1	NA	NA	IRE1 (IRE1a, ERN1)	IRE1 (IRE1a, ERN1)	NA	5	C09	C09 ASC-081, A	3	9	KI_384_2	1
KI_384_3_K21	1536_LDV_HTS_3_U35	OPTO85_HTS_3_6hr	U35	152	OPTO85_h1	Activin Receptor Like Kinase 1 (ALK1) Group Inhibitor, Abl1 Kinase Inhibitor, Receptor-Interacting Serine/Threonine-Protein (RIP-2) Kinase 2 Inhibitor, Activin Receptor Like Kinase 2 (ALK2; ActR-IA) Inhibitor	ALK2, BMPR1A (ALK3)	LDN193189	LDN193189	0.106587	1536_LDV_HTS_3	10	U35	25	25	HTS_3	FALSE	0.025	231000	21	35	10	0.00107513	0.00106587	6hr	1536_LDV_HTS_3_U35	1565	LDN193189	NA	LDN-212854	1432597-26-6	NA	NA	NA	NA	NA	C1CN(CCN1)C1=CC=C(C=C1)C1=CN2N=CC(=C2N=C1)C1=CC=NC2=C1C=CC=C2	NA	NA	Activin Receptor Like Kinase 1 (ALK1) Group Inhibitor, Abl1 Kinase Inhibitor, Receptor-Interacting Serine/Threonine-Protein (RIP-2) Kinase 2 Inhibitor, Activin Receptor Like Kinase 2 (ALK2; ActR-IA) Inhibitor	ALK2, BMPR1A (ALK3)	NA	9	F11	F11 LDN-212854	6	11	KI_384_3	1
TC_384_1_E09	1536_LDV_HTS_2_Q34	OPTO85_HTS_2_6hr	Q34	154	OPTO85_h1	Protein synthesis inhibitor	NA	anisomycin	anisomycin	0.108672	1536_LDV_HTS_2	10	Q34	25	25	HTS_2	FALSE	0.025	231000	17	34	10	0.00111169	0.00108672	6hr	1536_LDV_HTS_2_Q34	208	anisomycin	NA	Anisomycin, Flagecidin, NSC-76712	22862-76-6	NA	NA	NA	NA	NA	COC1=CC=C(C[C@H]2NC[C@H](O)[C@H]2OC(C)=O)C=C1	NA	NA	Protein synthesis inhibitor	NA	NA	1	C05	C05 Anisomycin	3	5	TC_384_1	1
TC_384_1_F12	1536_LDV_HTS_2_M35	OPTO85_HTS_2_6hr	M35	154	OPTO85_h1	Drugs Acting on Chloride Channels	NA	ivermectin	ivermectin	0.108672	1536_LDV_HTS_2	10	M35	25	25	HTS_2	FALSE	0.025	231000	13	35	10	0.00111169	0.00108672	6hr	1536_LDV_HTS_2_M35	1475	ivermectin	NA	Ivermectin B1a, MK-933, Ivermectin, Cardomec; Mectizan; Sklice; Stromectol	70288-86-7	NA	NA	NA	NA	NA	[H][C@@]12OC\C3=C/C=C/[C@H](C)[C@H](O[C@H]4C[C@H](OC)[C@@H](O[C@H]5C[C@H](OC)[C@@H](O)[C@H](C)O5)[C@H](C)O4)\C(C)=C\C[C@@H]4C[C@@H](C[C@]5(CC[C@H](C)[C@]([H])(O5)[C@@H](C)CC)O4)OC(=O)[C@H](C=C(C)[C@H]1O)[C@@]23O	NA	NA	Drugs Acting on Chloride Channels	NA	NA	4	C06	C06 Ivermectin	3	6	TC_384_1	0
KI_384_1_G16	1536_LDV_HTS_3_L15	OPTO85_HTS_3_6hr	L15	153	OPTO85_h1	SYK, Mediator Release Inhibitors	SYK	ER-27319	ER-27319	0.117246	1536_LDV_HTS_3	10	L15	25	25	HTS_3	FALSE	0.025	231000	12	15	11	0.00118265	0.00117246	6hr	1536_LDV_HTS_3_L15	1048	ER-27319	NA	ER 27319 maleate, ER-27319	201010-95-9	NA	NA	NA	NA	NA	CC1=CC=C2C(=O)C3=C(C=CC=C3)N(CCCN)C2=C1C	NA	NA	SYK, Mediator Release Inhibitors	SYK	NA	2	D08	D08 ER 27319 m	4	8	KI_384_1	2
FDA_384_3_L07	1536_LDV_HTS_1_Q33	OPTO85_HTS_1_6hr	Q33	151	OPTO85_h1	Anti-infection	Component of the broad-spectrum antiseptic cetrimide	cetrimonium	cetrimo...	0.137197	1536_LDV_HTS_1	10	Q33	2.5	2.5	HTS_1	FALSE	0.0025	231000	17	33	12.5	0.00136386	0.00137197	6hr	1536_LDV_HTS_1_Q33	597	cetrimonium	B1693	Cetrimonium Bromide (CTAB)	57-09-0	F04	L1021-11	364.45	DMSO	C19H42N.Br	CCCCCCCCCCCCCCCC[N+](C)(C)C.[Br-]	>5.3mg/mL in DMSO	Microbiology & Virology	Anti-infection	Component of the broad-spectrum antiseptic cetrimide	http://www.apexbt.com/search.php?catalog=B1693	11	F04	F04 Cetrimoniu	6	4	FDA_384_3	3
TC_384_2_I13	1536_LDV_HTS_3_G5	OPTO85_HTS_3_6hr	G5	155	OPTO85_h1	Heat Shock Protein 90 (HSP90) Inhibitor	NA	NVP-HSP990	NVP-HSP990	0.138563	1536_LDV_HTS_3	10	G5	25	25	HTS_3	FALSE	0.025	231000	7	5	13	0.00139767	0.00138563	6hr	1536_LDV_HTS_3_G5	1971	NVP-HSP990	NA	HSP990, NVP-HSP990, HSP-990	NA	NA	NA	NA	NA	NA	COC1=CC=CC(=N1)C1=CC(F)=CC=C1[C@H]1CC2=NC(N)=NC(C)=C2C(=O)N1	NA	NA	Heat Shock Protein 90 (HSP90) Inhibitor	NA	NA	5	E07	E07 HSP990, NV	5	7	TC_384_2	1
FDA_384_1_B18	1536_LDV_HTS_1_I4	OPTO85_HTS_1_6hr	I4	152	OPTO85_h1	HSP	Hsp90 inhibitor	AT13387	AT13387	0.148173	1536_LDV_HTS_1	10	I4	2.5	2.5	HTS_1	FALSE	0.0025	231000	9	4	13.5	0.00147297	0.00148173	6hr	1536_LDV_HTS_1_I4	262	AT13387	A4056	AT13387	912999-49-6	A09	L1021-04	409.5	DMSO	C24H31N3O3	CC(C)C1=C(C=C(C(=C1)C(=O)N2CC3=C(C2)C=C(C=C3)CN4CCN(CC4)C)O)O	>13.3mg/mL in DMSO	Proteases	HSP	Hsp90 inhibitor	http://www.apexbt.com/search.php?catalog=A4056	4	A09	A09 AT13387	1	9	FDA_384_1	0
KI_384_2_A19	1536_LDV_HTS_3_S22	OPTO85_HTS_3_6hr	S22	156	OPTO85_h1	Pan kinase	Pan kinase	Dianilinopyrimidine_01	Dianili...	0.149222	1536_LDV_HTS_3	10	S22	25	25	HTS_3	FALSE	0.025	231000	19	22	14	0.00150518	0.00149222	6hr	1536_LDV_HTS_3_S22	3603	NA	NA	Dianilinopyrimidine_01	916603-07-1	NA	NA	NA	NA	NA	NCC1=CC=C(NC2=NC=C(F)C(NC3=CC=CC=C3)=N2)C=C1	NA	NA	Pan kinase	Pan kinase	NA	5	A10	A10 Dianilinop	1	10	KI_384_2	1
KI_384_2_E10	1536_LDV_HTS_3_G25	OPTO85_HTS_3_6hr	G25	157	OPTO85_h1	AurB (AuroraB), Tyrosine Kinase inhibitor	AurB (AuroraB), Tyrosine Kinase inhibitor	hesperadin	hesperadin	0.159881	1536_LDV_HTS_3	10	G25	25	25	HTS_3	FALSE	0.025	231000	7	25	15	0.0016127	0.00159881	6hr	1536_LDV_HTS_3_G25	1341	hesperadin	NA	Hesperadin	422513-13-1	NA	NA	NA	NA	NA	CCS(=O)(=O)NC1=CC=C2NC(=O)C(=C(NC3=CC=C(CN4CCCCC4)C=C3)C3=CC=CC=C3)C2=C1	NA	NA	AurB (AuroraB), Tyrosine Kinase inhibitor	AurB (AuroraB), Tyrosine Kinase inhibitor	NA	6	C05	C05 Hesperadin	3	5	KI_384_2	2
TC_384_1_D22	1536_LDV_HTS_2_J34	OPTO85_HTS_2_6hr	J34	159	OPTO85_h1	Cytochrome P450 Inhibitor; Xanthine Oxidase Inhibitor; NADPH Oxidase (NOX) Inhibitor; Nitric Oxide Synthase Inhibitor	NA	diphenyleneiodonium	dipheny...	0.163008	1536_LDV_HTS_2	10	J34	25	25	HTS_2	FALSE	0.025	231000	10	34	15	0.00166753	0.00163008	6hr	1536_LDV_HTS_2_J34	902	diphenyleneiodonium	NA	Diphenyleneiodonium chloride, DPI	244-54-2	NA	NA	NA	NA	NA	[I+]1C2=CC=CC=C2C2=C1C=CC=C2	NA	NA	Cytochrome P450 Inhibitor; Xanthine Oxidase Inhibitor; NADPH Oxidase (NOX) Inhibitor; Nitric Oxide Synthase Inhibitor	NA	NA	4	B11	B11 Diphenylen	2	11	TC_384_1	0
TC_384_2_B08	1536_LDV_HTS_2_Z43	OPTO85_HTS_2_6hr	Z43	159	OPTO85_h1	N-Lysine Methyltransferase SMYD2 (HSKM-B) Inhibitor	NA	LLY 507, LLY-507	LLY 507...	0.163008	1536_LDV_HTS_2	10	Z43	25	25	HTS_2	FALSE	0.025	231000	26	43	15	0.00166753	0.00163008	6hr	1536_LDV_HTS_2_Z43	3152	NA	NA	LLY 507, LLY-507	none	NA	NA	NA	NA	NA	NA	NA	NA	N-Lysine Methyltransferase SMYD2 (HSKM-B) Inhibitor	NA	NA	8	A04	A04 LLY 507, L	1	4	TC_384_2	0
FDA_384_4_N10	1536_LDV_HTS_1_M46	OPTO85_HTS_1_6hr	M46	154	OPTO85_h1	Antibiotic	DNA topoisomerase II inhibitor	daunorubicin	daunoru...	0.170124	1536_LDV_HTS_1	10	M46	2.5	2.5	HTS_1	FALSE	0.0025	231000	13	46	15.5	0.00169119	0.00170124	6hr	1536_LDV_HTS_1_M46	825	daunorubicin	B2285	Daunorubicin HCl	23541-50-6	G05	L1021-16	563.98	DMSO	C27H30ClNO10	Cl[H].O=C(C([H])([H])[H])[C@@](C([H])([H])[C@]1([H])O[C@](C([H])([H])[C@]2([H])N([H])[H])([H])O[C@](C([H])([H])[H])([H])[C@@]2([H])O[H])(C([H])([H])C3=C1C(O[H])=C(C(C4=C5C([H])=C([H])C([H])=C4OC([H])([H])[H])=O)C(C5=O)=C3O[H])O[H]	>28.2mg/mL in DMSO	Microbiology & Virology	Antibiotic	DNA topoisomerase II inhibitor	http://www.apexbt.com/search.php?catalog=B2285	16	G05	G05 Daunorubic	7	5	FDA_384_4	0
KI_384_2_H10	1536_LDV_HTS_3_L27	OPTO85_HTS_3_6hr	L27	158	OPTO85_h1	IGF-1R, Aurora-B (ARK2), ALK Tyrosine Kinase Receptor, BDNF/NT-3 growth factors receptor (TRKB; NTRK2), ROS1 (MCF3), Jak2, High Affinity Nerve Growth Factor Receptor (TRKA; NTRK1), NT-3 growth factor receptor (TRKC; NTRK3)	IGF-1R, Aurora-B (ARK2), ALK Tyrosine Kinase Receptor, BDNF/NT-3 growth factors receptor (TRKB; NTRK2), ROS1 (MCF3), Jak2, High Affinity Nerve Growth Factor Receptor (TRKA; NTRK1), NT-3 growth factor receptor (TRKC; NTRK3)	entrectinib	entrect...	0.170539	1536_LDV_HTS_3	10	L27	25	25	HTS_3	FALSE	0.025	231000	12	27	16	0.00172021	0.00170539	6hr	1536_LDV_HTS_3_L27	1013	entrectinib	NA	Entrectinib, RXDX-101, NMS-E628, L5ORF0AN1I	NA	NA	NA	NA	NA	NA	CN1CCN(CC1)c1ccc(C(=O)Nc2n[nH]c3ccc(Cc4cc(F)cc(F)c4)cc23)c(NC2CCOCC2)c1	NA	NA	IGF-1R, Aurora-B (ARK2), ALK Tyrosine Kinase Receptor, BDNF/NT-3 growth factors receptor (TRKB; NTRK2), ROS1 (MCF3), Jak2, High Affinity Nerve Growth Factor Receptor (TRKA; NTRK1), NT-3 growth factor receptor (TRKC; NTRK3)	IGF-1R, Aurora-B (ARK2), ALK Tyrosine Kinase Receptor, BDNF/NT-3 growth factors receptor (TRKB; NTRK2), ROS1 (MCF3), Jak2, High Affinity Nerve Growth Factor Receptor (TRKA; NTRK1), NT-3 growth factor receptor (TRKC; NTRK3)	NA	8	D05	D05 Entrectini	4	5	KI_384_2	0
TC_384_1_B07	1536_LDV_HTS_2_K32	OPTO85_HTS_2_6hr	K32	160	OPTO85_h1	Analogue of Valrubicin	NA	daunorubicin	daunoru...	0.173875	1536_LDV_HTS_2	10	K32	25	25	HTS_2	FALSE	0.025	231000	11	32	16	0.0017787	0.00173875	6hr	1536_LDV_HTS_2_K32	828	daunorubicin	NA	N-(Trifluoroacetyl)daunorubicin	26388-52-3	NA	NA	NA	NA	NA	COC1=C2C(=O)C3=C(C(O)=C4C[C@](O)(C[C@H](O[C@H]5C[C@H](NC(=O)C(F)(F)F)[C@H](O)[C@H](C)O5)C4=C3O)C(C)=O)C(=O)C2=CC=C1	NA	NA	Analogue of Valrubicin	NA	NA	3	A04	A04 N-(Trifluo	1	4	TC_384_1	3
TC_384_1_G10	1536_LDV_HTS_2_D36	OPTO85_HTS_2_6hr	D36	160	OPTO85_h1	HDAC 1 inhibitor	NA	mocetinostat	mocetin...	0.173875	1536_LDV_HTS_2	10	D36	25	25	HTS_2	FALSE	0.025	231000	4	36	16	0.0017787	0.00173875	6hr	1536_LDV_HTS_2_D36	1830	mocetinostat	NA	MGCD0103, MGCD-0103, MG-0103, Mocetinostat	726169-73-9	NA	NA	NA	NA	NA	NC1=CC=CC=C1NC(=O)C1=CC=C(CNC2=NC=CC(=N2)C2=CC=CN=C2)C=C1	NA	NA	HDAC 1 inhibitor	NA	NA	2	D05	D05 MGCD0103,	4	5	TC_384_1	2
KI_384_2_D07	1536_LDV_HTS_3_L24	OPTO85_HTS_3_6hr	L24	160	OPTO85_h1	PAK4	PAK4	PF-03758309	PF-0375...	0.191857	1536_LDV_HTS_3	10	L24	25	25	HTS_3	FALSE	0.025	231000	12	24	18	0.00193524	0.00191857	6hr	1536_LDV_HTS_3_L24	2137	PF-03758309	NA	PF-3758309, PF-03758309	898044-15-0	NA	NA	NA	NA	NA	CN(C)C[C@@H](NC(=O)N1CC2=C(NN=C2NC2=C3SC=CC3=NC(C)=N2)C1(C)C)C1=CC=CC=C1	NA	NA	PAK4	PAK4	NA	7	B04	B04 PF-3758309	2	4	KI_384_2	3
Epi_384_1_J13	1536_LDV_HTS_2_AA26	OPTO85_HTS_2_6hr	AA26	162	OPTO85_h1	Topoisomerase	Topoisomerase II inhibitor, anti-neoplastic drug	mitoxantrone	mitoxan...	0.19561	1536_LDV_HTS_2	10	AA26	2.5	2.5	HTS_2	FALSE	0.0025	231000	27	26	18	0.00200104	0.0019561	6hr	1536_LDV_HTS_2_AA26	1795	mitoxantrone	B2114	Mitoxantrone HCl	70476-82-3	E07	L1029-03	517.4	DMSO	C22H29ClN4O6.HCl	C1=CC(=C2C(=C1NCCNCCO)C(=O)C3=C(C=CC(=C3C2=O)O)O)NCCNCCO.Cl.Cl	‚â•18.2mg/mL in DMSO	DNA Damage/DNA Repair	Topoisomerase	Topoisomerase II inhibitor, anti-neoplastic drug	http://www.apexbt.com/search.php?catalog=B2114	3	E07	E07 Mitoxantro	5	7	Epi_384_1	3
KI_384_2_E05	1536_LDV_HTS_3_AD24	OPTO85_HTS_3_6hr	AD24	161	OPTO85_h1	PEK (PERK)	PEK (PERK)	PERK inhibitor, CP-22, CP-941222, PF-941222	PERK in...	0.202515	1536_LDV_HTS_3	10	AD24	25	25	HTS_3	FALSE	0.025	231000	30	24	19	0.00204275	0.00202515	6hr	1536_LDV_HTS_3_AD24	3137	NA	NA	PERK inhibitor, CP-22, CP-941222, PF-941222	none	NA	NA	NA	NA	NA	BrC1=CN=C(NC2=CC3=C(NC=C3C3=CCNCC3)C=C2)N=C1NC1=NC=CC=C1	NA	NA	PEK (PERK)	PEK (PERK)	NA	5	C03	C03 PERK inhib	3	3	KI_384_2	1
FDA_384_1_K04	1536_LDV_HTS_1_P10	OPTO85_HTS_1_6hr	P10	158	OPTO85_h1	JAK	IKK inhibitor, potent antioxidant inflammation modulator	bardoxolone-methyl	bardoxo...	0.214027	1536_LDV_HTS_1	10	P10	2.5	2.5	HTS_1	FALSE	0.0025	231000	16	10	19.5	0.00212762	0.00214027	6hr	1536_LDV_HTS_1_P10	352	bardoxolone-methyl	A3221	Bardoxolone methyl	218600-53-4	F02	L1021-02	505.69	DMSO	C32H43NO4	CC1(CCC2(CCC3(C(C2C1)C(=O)C=C4C3(CCC5C4(C=C(C(=O)C5(C)C)C#N)C)C)C)C(=O)OC)C	>25.3mg/mL in DMSO	Chromatin/Epigenetics	JAK	IKK inhibitor, potent antioxidant inflammation modulator	http://www.apexbt.com/search.php?catalog=A3221	2	F02	F02 Bardoxolon	6	2	FDA_384_1	2
FDA_384_2_C11	1536_LDV_HTS_1_Q16	OPTO85_HTS_1_6hr	Q16	158	OPTO85_h1	HSP	Hsp90 inhibitor,non-geldanamycin	ganetespib	ganetespib	0.214027	1536_LDV_HTS_1	10	Q16	2.5	2.5	HTS_1	FALSE	0.0025	231000	17	16	19.5	0.00212762	0.00214027	6hr	1536_LDV_HTS_1_Q16	1227	ganetespib	A4385	Ganetespib (STA-9090)	888216-25-9	B06	L1021-05	364.4	DMSO	C20H20N4O3	CC(C)C1=CC(=C2NNC(=O)N2C3=CC4=C(C=C3)N(C=C4)C)C(=O)C=C1O	>18.2mg/mL in DMSO	Proteases	HSP	Hsp90 inhibitor,non-geldanamycin	http://www.apexbt.com/search.php?catalog=A4385	5	B06	B06 Ganetespib	2	6	FDA_384_2	1
Epi_384_1_O21	1536_LDV_HTS_2_V30	OPTO85_HTS_2_6hr	V30	165	OPTO85_h1	Aurora Kinase	Aurora kinases inhibitor	ENMD-2076	ENMD-2076	0.228211	1536_LDV_HTS_2	10	V30	2.5	2.5	HTS_2	FALSE	0.0025	231000	22	30	21	0.00233454	0.00228211	6hr	1536_LDV_HTS_2_V30	1002	ENMD-2076	A4129	ENMD-2076 L-(+)-Tartaric acid	1291074-87-7	H11	L1029-01	525.56	DMSO	C25H31N7O6	CC1=CC(=NN1)NC2=NC(=NC(=C2)N3CCN(CC3)C)C=CC4=CC=CC=C4.C(C(C(=O)O)O)(C(=O)O)O	‚â•175.8 mg/mL in DMSO, <2.48 mg/mL in EtOH	Chromatin/Epigenetics	Aurora Kinase	Aurora kinases inhibitor	http://www.apexbt.com/search.php?catalog=A4129	1	H11	H11 ENMD-2076	8	11	Epi_384_1	1
KI_384_1_M10	1536_LDV_HTS_3_N19	OPTO85_HTS_3_6hr	N19	164	OPTO85_h1	ALK	ALK	NVP-TAE684	NVP-TAE684	0.234492	1536_LDV_HTS_3	10	N19	25	25	HTS_3	FALSE	0.025	231000	14	19	22	0.00236529	0.00234492	6hr	1536_LDV_HTS_3_N19	1973	NVP-TAE684	NA	TAE-684, NVP-TAE684	761439-42-3	NA	NA	NA	NA	NA	COC1=CC(=CC=C1NC1=NC=C(Cl)C(NC2=C(C=CC=C2)S(=O)(=O)C(C)C)=N1)N1CCC(CC1)N1CCN(C)CC1	NA	NA	ALK	ALK	NA	2	G05	G05 TAE-684, N	7	5	KI_384_1	2
KI_384_2_C11	1536_LDV_HTS_3_X23	OPTO85_HTS_3_6hr	X23	164	OPTO85_h1	AurA (AuroraA)	AurA (AuroraA)	ENMD-2076	ENMD-2076	0.234492	1536_LDV_HTS_3	10	X23	25	25	HTS_3	FALSE	0.025	231000	24	23	22	0.00236529	0.00234492	6hr	1536_LDV_HTS_3_X23	1001	ENMD-2076	NA	ENMD-2076, ENMD-981693	934353-76-1	NA	NA	NA	NA	NA	CN1CCN(CC1)C1=CC(NC2=NNC(C)=C2)=NC(\C=C\C2=CC=CC=C2)=N1	NA	NA	AurA (AuroraA)	AurA (AuroraA)	NA	5	B06	B06 ENMD-2076,	2	6	KI_384_2	1
KI_384_2_I03	1536_LDV_HTS_3_Y27	OPTO85_HTS_3_6hr	Y27	164	OPTO85_h1	FLT3 (STK1, FLK2), JAK2	FLT3 (STK1, FLK2), JAK2	fedratinib	fedratinib	0.234492	1536_LDV_HTS_3	10	Y27	25	25	HTS_3	FALSE	0.025	231000	25	27	22	0.00236529	0.00234492	6hr	1536_LDV_HTS_3_Y27	1113	fedratinib	NA	TG-101348	936091-26-8	NA	NA	NA	NA	NA	CC1=CN=C(NC2=CC=C(OCCN3CCCC3)C=C2)N=C1NC1=CC(=CC=C1)S(=O)(=O)NC(C)(C)C	NA	NA	FLT3 (STK1, FLK2), JAK2	FLT3 (STK1, FLK2), JAK2	NA	5	E02	E02 TG-101348	5	2	KI_384_2	1
FDA_384_1_B16	1536_LDV_HTS_1_G4	OPTO85_HTS_1_6hr	G4	160	OPTO85_h1	HSP	Hsp90 inhibitor	tanespimycin	tanespi...	0.235978	1536_LDV_HTS_1	10	G4	2.5	2.5	HTS_1	FALSE	0.0025	231000	7	4	21.5	0.00234584	0.00235978	6hr	1536_LDV_HTS_1_G4	2702	tanespimycin	A4054	17-AAG (KOS953)	75747-14-7	A08	L1021-04	585.7	DMSO	C31H43N3O8	CC1CC(C(C(C=C(C(C(C=CC=C(C(=O)NC2=CC(=O)C(=C(C1)C2=O)NCC=C)C)OC)OC(=O)N)C)C)O)OC	>25mg/mL in DMSO	Proteases	HSP	Hsp90 inhibitor	http://www.apexbt.com/search.php?catalog=A4054	4	A08	A08 17-AAG (KO	1	8	FDA_384_1	0
TC_384_1_I12	1536_LDV_HTS_2_R37	OPTO85_HTS_2_6hr	R37	166	OPTO85_h1	HDAC1 inhibitor	NA	JNJ-26481585	JNJ-264...	0.239078	1536_LDV_HTS_2	10	R37	25	25	HTS_2	FALSE	0.025	231000	18	37	22	0.00244571	0.00239078	6hr	1536_LDV_HTS_2_R37	1487	JNJ-26481585	NA	JNJ-26481585, Quisinostat	875320-29-9	NA	NA	NA	NA	NA	CN1C=C(CNCC2CCN(CC2)C2=NC=C(C=N2)C(=O)NO)C2=CC=CC=C12	NA	NA	HDAC1 inhibitor	NA	NA	2	E06	E06 JNJ-264815	5	6	TC_384_1	2
KI_384_2_O11	1536_LDV_HTS_3_M32	OPTO85_HTS_3_6hr	M32	165	OPTO85_h1	JAK1, JAK2, JAK3	JAK1, JAK2, JAK3	AZD1480	AZD1480	0.24515	1536_LDV_HTS_3	10	M32	25	25	HTS_3	FALSE	0.025	231000	13	32	23	0.0024728	0.0024515	6hr	1536_LDV_HTS_3_M32	308	AZD1480	NA	AZD-1480, AZD1480	935666-88-9	NA	NA	NA	NA	NA	C[C@@H](NC1=NC=C(Cl)C(NC2=NNC(C)=C2)=N1)C1=NC=C(F)C=N1	NA	NA	JAK1, JAK2, JAK3	JAK1, JAK2, JAK3	NA	5	H06	H06 AZD-1480,	8	6	KI_384_2	1
TC_384_1_C12	1536_LDV_HTS_2_H33	OPTO85_HTS_2_6hr	H33	168	OPTO85_h1	Hsp90 inhibitor	NA	NVP-AUY922	NVP-AUY922	0.260813	1536_LDV_HTS_2	10	H33	25	25	HTS_2	FALSE	0.025	231000	8	33	24	0.00266805	0.00260813	6hr	1536_LDV_HTS_2_H33	1964	NVP-AUY922	NA	NVP-AUY922, AUY922, VER-52296	747412-49-3	NA	NA	NA	NA	NA	CCNC(=O)C1=NOC(=C1C1=CC=C(CN2CCOCC2)C=C1)C1=CC(C(C)C)=C(O)C=C1O	NA	NA	Hsp90 inhibitor	NA	NA	2	B06	B06 NVP-AUY922	2	6	TC_384_1	2
KI_384_1_G17	1536_LDV_HTS_3_M15	OPTO85_HTS_3_6hr	M15	167	OPTO85_h1	FLT3 (STK1, FLK2)	FLT3 (STK1, FLK2)	midostaurin	midosta...	0.266468	1536_LDV_HTS_3	10	M15	25	25	HTS_3	FALSE	0.025	231000	13	15	25	0.00268783	0.00266468	6hr	1536_LDV_HTS_3_M15	1774	midostaurin	NA	PKC-412, CGP41251, Midostaurin	120685-11-2	NA	NA	NA	NA	NA	CO[C@@H]1[C@@H](C[C@H]2O[C@]1(C)N1C3=C(C=CC=C3)C3=C4CNC(=O)C4=C4C5=C(C=CC=C5)N2C4=C13)N(C)C(=O)C1=CC=CC=C1	NA	NA	FLT3 (STK1, FLK2)	FLT3 (STK1, FLK2)	NA	1	D09	D09 PKC-412, C	4	9	KI_384_1	1
FDA_384_1_K15	1536_LDV_HTS_1_Z10	OPTO85_HTS_1_6hr	Z10	163	OPTO85_h1	FGFR	Multitargeted RTK inhibitor	dovitinib	dovitinib	0.268906	1536_LDV_HTS_1	10	Z10	2.5	2.5	HTS_1	FALSE	0.0025	231000	26	10	24.5	0.00267316	0.00268906	6hr	1536_LDV_HTS_1_Z10	932	dovitinib	A2168	Dovitinib (TKI-258, CHIR-258)	405169-16-6	F08	L1021-01	392.43	DMSO	C21H21FN6O	CN1CCN(CC1)C2=CC3=C(C=C2)NC(=C4C(=C5C(=NC4=O)C=CC=C5F)N)N3	>36.4mg/mL in DMSO	Tyrosine Kinase	FGFR	Multitargeted RTK inhibitor	http://www.apexbt.com/search.php?catalog=A2168	1	F08	F08 Dovitinib	6	8	FDA_384_1	1
TC_384_1_O14	1536_LDV_HTS_2_AB41	OPTO85_HTS_2_6hr	AB41	169	OPTO85_h1	HDAC inhibitor	NA	Trapoxin A, RF-1023-A	Trapoxi...	0.27168	1536_LDV_HTS_2	10	AB41	25	25	HTS_2	FALSE	0.025	231000	28	41	25	0.00277922	0.0027168	6hr	1536_LDV_HTS_2_AB41	3342	NA	NA	Trapoxin A, RF-1023-A	133155-89-2	NA	NA	NA	NA	NA	O=C(CCCCC[C@@H]1NC(=O)[C@H]2CCCCN2C(=O)[C@H](CC2=CC=CC=C2)NC(=O)[C@H](CC2=CC=CC=C2)NC1=O)[C@@H]1CO1	NA	NA	HDAC inhibitor	NA	NA	2	H07	H07 Trapoxin A	8	7	TC_384_1	2
KI_384_2_G15	1536_LDV_HTS_3_Y26	OPTO85_HTS_3_6hr	Y26	168	OPTO85_h1	IGF1R (JTK13, IGFIR)	IGF1R (JTK13, IGFIR)	BMS-754807	BMS-754807	0.277126	1536_LDV_HTS_3	10	Y26	25	25	HTS_3	FALSE	0.025	231000	25	26	26	0.00279534	0.00277126	6hr	1536_LDV_HTS_3_Y26	449	BMS-754807	NA	BMS-754807	1001350-96-4	NA	NA	NA	NA	NA	C[C@]1(CCCN1C1=NN2C=CC=C2C(NC2=CC(=NN2)C2CC2)=N1)C(=O)NC1=CC=C(F)N=C1	NA	NA	IGF1R (JTK13, IGFIR)	IGF1R (JTK13, IGFIR)	NA	5	D08	D08 BMS-754807	4	8	KI_384_2	1
TC_384_1_O17	1536_LDV_HTS_2_C42	OPTO85_HTS_2_6hr	C42	170	OPTO85_h1	Guanylate cyclase and cGMP production inhibitor, Leukotriene Synthesis Inhibitor	NA	6-Anilinoquinoline-5,8-quinone, LY-83,583, LY-83583	6-Anili...	0.282547	1536_LDV_HTS_2	10	C42	25	25	HTS_2	FALSE	0.025	231000	3	42	26	0.00289039	0.00282547	6hr	1536_LDV_HTS_2_C42	3192	NA	NA	6-Anilinoquinoline-5,8-quinone, LY-83,583, LY-83583	91300-60-6	NA	NA	NA	NA	NA	O=C1C=C(NC2=CC=CC=C2)C(=O)C2=CC=CN=C12	NA	NA	Guanylate cyclase and cGMP production inhibitor, Leukotriene Synthesis Inhibitor	NA	NA	1	H09	H09 6-Anilinoq	8	9	TC_384_1	1
KI_384_2_P18	1536_LDV_HTS_3_L33	OPTO85_HTS_3_6hr	L33	169	OPTO85_h1	Leucine-Rich Repeat Kinase 2 (LRRK2; Dardarin), Mitogen-Activated Protein Kinase Kinase Kinase 11 (MAP3K11; MLK3), Flt3 (FLK2/STK1)	Leucine-Rich Repeat Kinase 2 (LRRK2; Dardarin), Mitogen-Activated Protein Kinase Kinase Kinase 11 (MAP3K11; MLK3), Flt3 (FLK2/STK1)	URMC-099	URMC-099	0.287785	1536_LDV_HTS_3	10	L33	25	25	HTS_3	FALSE	0.025	231000	12	33	27	0.00290286	0.00287785	6hr	1536_LDV_HTS_3_L33	2940	URMC-099	NA	URMC-099	NA	NA	NA	NA	NA	NA	CN1CCN(Cc2ccc(cc2)-c2cnc3[nH]cc(-c4ccc5[nH]ccc5c4)c3c2)CC1	NA	NA	Leucine-Rich Repeat Kinase 2 (LRRK2; Dardarin), Mitogen-Activated Protein Kinase Kinase Kinase 11 (MAP3K11; MLK3), Flt3 (FLK2/STK1)	Leucine-Rich Repeat Kinase 2 (LRRK2; Dardarin), Mitogen-Activated Protein Kinase Kinase Kinase 11 (MAP3K11; MLK3), Flt3 (FLK2/STK1)	NA	8	H09	H09 URMC-099	8	9	KI_384_2	0
FDA_384_2_I15	1536_LDV_HTS_1_AA20	OPTO85_HTS_1_6hr	AA20	165	OPTO85_h1	Ksp	Kinesin spindle protein (KSP)inhibitor	ispinesib	ispinesib	0.290857	1536_LDV_HTS_1	10	AA20	2.5	2.5	HTS_1	FALSE	0.0025	231000	27	20	26.5	0.00289138	0.00290857	6hr	1536_LDV_HTS_1_AA20	1467	ispinesib	A5343	Ispinesib (SB-715992)	336113-53-2	E08	L1021-05	517.06	DMSO	C30H33ClN4O2	CC1=CC=C(C=C1)C(=O)N(CCCN)C(C2=NC3=C(C=CC(=C3)Cl)C(=O)N2CC4=CC=CC=C4)C(C)C	>25.9mg/mL in DMSO	Cell Cycle/Checkpoint	Ksp	Kinesin spindle protein (KSP)inhibitor	http://www.apexbt.com/search.php?catalog=A5343	5	E08	E08 Ispinesib	5	8	FDA_384_2	1
KI_384_2_E13	1536_LDV_HTS_3_J25	OPTO85_HTS_3_6hr	J25	171	OPTO85_h1	IRE1 (IRE1a, ERN1)	IRE1 (IRE1a, ERN1)	ASC-033, APY 33	ASC-033...	0.309103	1536_LDV_HTS_3	10	J25	25	25	HTS_3	FALSE	0.025	231000	10	25	29	0.00311788	0.00309103	6hr	1536_LDV_HTS_3_J25	3513	NA	NA	ASC-033, APY 33	none	NA	NA	NA	NA	NA	OCCC1=CC=C(NC2=NC=CC(NC3=CC(=NN3)C3CCCCC3)=N2)C=C1	NA	NA	IRE1 (IRE1a, ERN1)	IRE1 (IRE1a, ERN1)	NA	5	C07	C07 ASC-033, A	3	7	KI_384_2	1
KI_384_2_K03	1536_LDV_HTS_3_I29	OPTO85_HTS_3_6hr	I29	172	OPTO85_h1	CHK1	CHK1	CHIR-124	CHIR-124	0.319761	1536_LDV_HTS_3	10	I29	25	25	HTS_3	FALSE	0.025	231000	9	29	30	0.0032254	0.00319761	6hr	1536_LDV_HTS_3_I29	607	CHIR-124	NA	CHIR-124	405168-58-3	NA	NA	NA	NA	NA	ClC1=CC2=C(NC(=O)C(C3=NC4=C(N3)C=CC=C4)=C2N[C@H]2CN3CCC2CC3)C=C1	NA	NA	CHK1	CHK1	NA	5	F02	F02 CHIR-124	6	2	KI_384_2	1
FDA_384_2_A14	1536_LDV_HTS_1_H15	OPTO85_HTS_1_6hr	H15	168	OPTO85_h1	HDAC	HDAC inhibitor	panobinostat	panobin...	0.323784	1536_LDV_HTS_1	10	H15	2.5	2.5	HTS_1	FALSE	0.0025	231000	8	15	29.5	0.00321871	0.00323784	6hr	1536_LDV_HTS_1_H15	2078	panobinostat	A8178	Panobinostat (LBH589)	404950-80-7	A07	L1021-06	349.43	DMSO	C21H23N3O2	CC1=C(C2=CC=CC=C2N1)CCNCC3=CC=C(C=C3)C=CC(=O)NO	>17.5mg/mL in DMSO	DNA Damage/DNA Repair	HDAC	HDAC inhibitor	http://www.apexbt.com/search.php?catalog=A8178	6	A07	A07 Panobinost	1	7	FDA_384_2	2
Epi_384_1_A02	1536_LDV_HTS_2_K20	OPTO85_HTS_2_6hr	K20	174	OPTO85_h1	Aurora Kinase	Selective Aurora A/Flt3 inhibitor	ENMD-2076	ENMD-2076	0.326016	1536_LDV_HTS_2	10	K20	2.5	2.5	HTS_2	FALSE	0.0025	231000	11	20	30	0.00333506	0.00326016	6hr	1536_LDV_HTS_2_K20	1000	ENMD-2076	A4130	ENMD-2076	934353-76-1	A01	L1029-02	375.47	DMSO	C21H25N7	CC1=CC(=NN1)NC2=NC(=NC(=C2)N3CCN(CC3)C)C=CC4=CC=CC=C4	‚â•18.75 mg/mL in DMSO, ‚â•2.55 mg/mL in EtOH with ultrasonic, <2.3 mg/mL in H2O	Chromatin/Epigenetics	Aurora Kinase	Selective Aurora A/Flt3 inhibitor	http://www.apexbt.com/search.php?catalog=A4130	2	A01	A01 ENMD-2076	1	1	Epi_384_1	2
Epi_384_1_M21	1536_LDV_HTS_2_J29	OPTO85_HTS_2_6hr	J29	176	OPTO85_h1	c-RET	Pan-aurora kinase inhibitor	danusertib	danusertib	0.34775	1536_LDV_HTS_2	10	J29	2.5	2.5	HTS_2	FALSE	0.0025	231000	10	29	32	0.0035574	0.0034775	6hr	1536_LDV_HTS_2_J29	808	danusertib	A4116	Danusertib (PHA-739358)	827318-97-8	G11	L1029-01	474.55	DMSO	C26H30N6O3	CN1CCN(CC1)C2=CC=C(C=C2)C(=O)NC3=NNC4=C3CN(C4)C(=O)C(C5=CC=CC=C5)OC	‚â•23.75 mg/mL in DMSO, <2.37 mg/mL in EtOH, <2.46 mg/mL in H2O	Tyrosine Kinase	c-RET	Pan-aurora kinase inhibitor	http://www.apexbt.com/search.php?catalog=A4116	1	G11	G11 Danusertib	7	11	Epi_384_1	1
TC_384_1_G12	1536_LDV_HTS_2_F36	OPTO85_HTS_2_6hr	F36	176	OPTO85_h1	HDAC inhibitor	NA	dacinostat	dacinostat	0.34775	1536_LDV_HTS_2	10	F36	25	25	HTS_2	FALSE	0.025	231000	6	36	32	0.0035574	0.0034775	6hr	1536_LDV_HTS_2_F36	794	dacinostat	NA	LAQ824, LAQ-824, NVP-LAQ-824, Dacinostat	404951-53-7	NA	NA	NA	NA	NA	OCCN(CCC1=CNC2=C1C=CC=C2)CC1=CC=C(\C=C\C(=O)NO)C=C1	NA	NA	HDAC inhibitor	NA	NA	2	D06	D06 LAQ824, LA	4	6	TC_384_1	2
Epi_384_1_K21	1536_LDV_HTS_2_Y27	OPTO85_HTS_2_6hr	Y27	177	OPTO85_h1	HDAC	HDAC inhibitor,potent and novel	dacinostat	dacinostat	0.358618	1536_LDV_HTS_2	10	Y27	2.5	2.5	HTS_2	FALSE	0.0025	231000	25	27	33	0.00366857	0.00358618	6hr	1536_LDV_HTS_2_Y27	793	dacinostat	A4103	LAQ824 (NVP-LAQ824,Dacinostat)	404951-53-7	F11	L1029-01	379.46	DMSO	C22H25N3O3	C1=CC=C2C(=C1)C(=CN2)CCN(CCO)CC3=CC=C(C=C3)C=CC(=O)NO	‚â•17.45 mg/mL in DMSO, <2.35 mg/mL in EtOH, <2.14 mg/mL in H2O	DNA Damage/DNA Repair	HDAC	HDAC inhibitor,potent and novel	http://www.apexbt.com/search.php?catalog=A4103	1	F11	F11 LAQ824 (NV	6	11	Epi_384_1	1
Epi_384_1_O11	1536_LDV_HTS_2_L30	OPTO85_HTS_2_6hr	L30	177	OPTO85_h1	Aurora Kinase	Aurora kinase inhibitor,novel and potent	PHA-680632	PHA-680632	0.358618	1536_LDV_HTS_2	10	L30	2.5	2.5	HTS_2	FALSE	0.0025	231000	12	30	33	0.00366857	0.00358618	6hr	1536_LDV_HTS_2_L30	2160	PHA-680632	A4122	PHA-680632	398493-79-3	H06	L1029-01	501.62	DMSO	C28H35N7O2	CCC1=C(C(=CC=C1)CC)NC(=O)N2CC3=C(C2)NN=C3NC(=O)C4=CC=C(C=C4)N5CCN(CC5)C	‚â•50.2 mg/mL in DMSO, <2.58 mg/mL in EtOH, <2.62 mg/mL in H2O	Chromatin/Epigenetics	Aurora Kinase	Aurora kinase inhibitor,novel and potent	http://www.apexbt.com/search.php?catalog=A4122	1	H06	H06 PHA-680632	8	6	Epi_384_1	1
Epi_384_1_O13	1536_LDV_HTS_2_N30	OPTO85_HTS_2_6hr	N30	177	OPTO85_h1	FLT3	Multikinase inhibitor	KW-2449	KW-2449	0.358618	1536_LDV_HTS_2	10	N30	2.5	2.5	HTS_2	FALSE	0.0025	231000	14	30	33	0.00366857	0.00358618	6hr	1536_LDV_HTS_2_N30	1522	KW-2449	A4123	KW 2449	1000669-72-6	H07	L1029-01	332.4	DMSO	C20H20N4O	C1CN(CCN1)C(=O)C2=CC=C(C=C2)C=CC3=NNC4=CC=CC=C43	‚â•16.6 mg/mL in DMSO, <2.25 mg/mL in EtOH, <2.39 mg/mL in H2O	Tyrosine Kinase	FLT3	Multikinase inhibitor	http://www.apexbt.com/search.php?catalog=A4123	1	H07	H07 KW 2449	8	7	Epi_384_1	1
FDA_384_6_M15	1536_LDV_HTS_2_D19	OPTO85_HTS_2_6hr	D19	178	OPTO85_h1	Antioxidant	NA	sanguinarium-chloride	sanguin...	0.369485	1536_LDV_HTS_2	10	D19	2.5	2.5	HTS_2	FALSE	0.0025	231000	4	19	34	0.00377974	0.00369485	6hr	1536_LDV_HTS_2_D19	2480	sanguinarium-chloride	N1338	Sanguinarine	2447-54-3	G08	L1021-21	332.33	DMSO	C20H14NO4	C[N+]1=CC2=C3OCOC3=CC=C2C(C=C4)=C1C(C4=C5)=CC6=C5OCO6	44mg/mL(132.39 mM) in DMSO	Natural Products	Antioxidant	NA	http://www.apexbt.com/search.php?catalog=N1338	21	G08	G08 Sanguinari	7	8	FDA_384_6	1
KI_384_1_D18	1536_LDV_HTS_3_H13	OPTO85_HTS_3_6hr	H13	177	OPTO85_h1	ABL1 (ABL), RET, TRKA (TRK), AurA (AuroraA), FGFR1 (FLT2)	ABL1 (ABL), RET, TRKA (TRK), AurA (AuroraA), FGFR1 (FLT2)	danusertib	danusertib	0.373055	1536_LDV_HTS_3	10	H13	25	25	HTS_3	FALSE	0.025	231000	8	13	35	0.00376296	0.00373055	6hr	1536_LDV_HTS_3_H13	807	danusertib	NA	PHA-739358, Danusertib	827318-97-8	NA	NA	NA	NA	NA	CO[C@@H](C(=O)N1CC2=C(C1)C(NC(=O)C1=CC=C(C=C1)N1CCN(C)CC1)=NN2)C1=CC=CC=C1	NA	NA	ABL1 (ABL), RET, TRKA (TRK), AurA (AuroraA), FGFR1 (FLT2)	ABL1 (ABL), RET, TRKA (TRK), AurA (AuroraA), FGFR1 (FLT2)	NA	4	B09	B09 PHA-739358	2	9	KI_384_1	0
FDA_384_4_K19	1536_LDV_HTS_1_O44	OPTO85_HTS_1_6hr	O44	174	OPTO85_h1	Others	triarylmethane dye	crystal-violet	crystal...	0.389639	1536_LDV_HTS_1	10	O44	2.5	2.5	HTS_1	FALSE	0.0025	231000	15	44	35.5	0.00387336	0.00389639	6hr	1536_LDV_HTS_1_O44	742	crystal-violet	B1920	Crystal Violet	548-62-9	F10	L1021-13	407.98	DMSO	C25H30ClN3	CN(C)C1=CC=C(C=C1)C(=C2C=CC(=[N+](C)C)C=C2)C3=CC=C(C=C3)N(C)C.[Cl-]	>19.7mg/mL in DMSO	Others	Others	triarylmethane dye	http://www.apexbt.com/search.php?catalog=B1920	13	F10	F10 Crystal Vi	6	10	FDA_384_4	1
KI_384_2_C08	1536_LDV_HTS_3_U23	OPTO85_HTS_3_6hr	U23	179	OPTO85_h1	EGFR (ERBB1, HER1)	EGFR (ERBB1, HER1)	WZ8040	WZ8040	0.394372	1536_LDV_HTS_3	10	U23	25	25	HTS_3	FALSE	0.025	231000	21	23	37	0.00397799	0.00394372	6hr	1536_LDV_HTS_3_U23	3040	WZ8040	NA	WZ8040, WZ-8040	1214265-57-2	NA	NA	NA	NA	NA	CN1CCN(CC1)C1=CC=C(NC2=NC=C(Cl)C(SC3=CC(NC(=O)C=C)=CC=C3)=N2)C=C1	NA	NA	EGFR (ERBB1, HER1)	EGFR (ERBB1, HER1)	NA	6	B04	B04 WZ8040, WZ	2	4	KI_384_2	2
KI_384_2_A12	1536_LDV_HTS_3_L22	OPTO85_HTS_3_6hr	L22	180	OPTO85_h1	FGFR1 (FLT2), FGFR2, FGFR3, FGFR4	FGFR1 (FLT2), FGFR2, FGFR3, FGFR4	NVP-BGJ398	NVP-BGJ398	0.405031	1536_LDV_HTS_3	10	L22	25	25	HTS_3	FALSE	0.025	231000	12	22	38	0.0040855	0.00405031	6hr	1536_LDV_HTS_3_L22	1966	NVP-BGJ398	NA	BGJ-398, NVP-BGJ-398, NVP-BGJ398, Infigratinib	872511-34-7	NA	NA	NA	NA	NA	CCN1CCN(CC1)C1=CC=C(NC2=CC(=NC=N2)N(C)C(=O)NC2=C(Cl)C(OC)=CC(OC)=C2Cl)C=C1	NA	NA	FGFR1 (FLT2), FGFR2, FGFR3, FGFR4	FGFR1 (FLT2), FGFR2, FGFR3, FGFR4	NA	6	A06	A06 BGJ-398, N	1	6	KI_384_2	2
KI_384_2_O05	1536_LDV_HTS_3_G32	OPTO85_HTS_3_6hr	G32	180	OPTO85_h1	AurA (AuroraA)	AurA (AuroraA)	TC-A-2317	TC-A-2317	0.405031	1536_LDV_HTS_3	10	G32	25	25	HTS_3	FALSE	0.025	231000	7	32	38	0.0040855	0.00405031	6hr	1536_LDV_HTS_3_G32	2718	TC-A-2317	NA	TC-A 2317 hydrochloride	1245907-03-2	NA	NA	NA	NA	NA	CC(CCCC(C)(C)O)NC1=C(C#N)C(C)=CC(NC2=NNC(C)=C2)=N1	NA	NA	AurA (AuroraA)	AurA (AuroraA)	NA	5	H03	H03 TC-A 2317	8	3	KI_384_2	1
Epi_384_1_I17	1536_LDV_HTS_2_L26	OPTO85_HTS_2_6hr	L26	183	OPTO85_h1	HDAC	Potent HDAC inhibitor	JNJ-26481585	JNJ-264...	0.423821	1536_LDV_HTS_2	10	L26	2.5	2.5	HTS_2	FALSE	0.0025	231000	12	26	39	0.00433558	0.00423821	6hr	1536_LDV_HTS_2_L26	1486	JNJ-26481585	A4090	JNJ-26481585	875320-29-9	E09	L1029-01	394.48	DMSO	C21H26N6O2	CN1C=C(C2=CC=CC=C21)CNCC3CCN(CC3)C4=NC=C(C=N4)C(=O)NO	‚â•19.2 mg/mL in DMSO, <2.2 mg/mL in EtOH, <2.11 mg/mL in H2O	DNA Damage/DNA Repair	HDAC	Potent HDAC inhibitor	http://www.apexbt.com/search.php?catalog=A4090	1	E09	E09 JNJ-264815	5	9	Epi_384_1	1
TC_384_2_I22	1536_LDV_HTS_3_P5	OPTO85_HTS_3_6hr	P5	182	OPTO85_h1	Antileukemic agent, protein synthesis inhibitor	NA	homoharringtonine	homohar...	0.426348	1536_LDV_HTS_3	10	P5	25	25	HTS_3	FALSE	0.025	231000	16	5	40	0.00430053	0.00426348	6hr	1536_LDV_HTS_3_P5	1355	homoharringtonine	NA	Homoharringtonine, Omacetaxine mepesuccinate, CGX-635, HHT, NSC-141633, ZJ-C, Ceflatonin, Myelostat, Omapro, Synribo, Tekinex	26833-87-4	NA	NA	NA	NA	NA	COC(=O)C[C@](O)(CCCC(C)(C)O)C(=O)O[C@H]1[C@H]2c3cc4OCOc4cc3CCN3CCC[C@]23C=C1OC	NA	NA	Antileukemic agent, protein synthesis inhibitor	NA	NA	6	E11	E11 Homoharrin	5	11	TC_384_2	2
KI_384_1_J13	1536_LDV_HTS_3_M17	OPTO85_HTS_3_6hr	M17	183	OPTO85_h1	AK (Adenosine Kinase), CK1a (Casein kinase 1, CK1), Decrease DNA methylation	AK (Adenosine Kinase), CK1a (Casein kinase 1, CK1)	5-Iodotubercidin, IT	5-Iodot...	0.437007	1536_LDV_HTS_3	10	M17	25	25	HTS_3	FALSE	0.025	231000	13	17	41	0.00440804	0.00437007	6hr	1536_LDV_HTS_3_M17	3285	NA	NA	5-Iodotubercidin, IT	24386-93-4	NA	NA	NA	NA	NA	NC1=C2C(I)=CN([C@@H]3O[C@H](CO)[C@@H](O)[C@H]3O)C2=NC=N1	NA	NA	AK (Adenosine Kinase), CK1a (Casein kinase 1, CK1), Decrease DNA methylation	AK (Adenosine Kinase), CK1a (Casein kinase 1, CK1)	NA	3	E07	E07 5-Iodotube	5	7	KI_384_1	3
FDA_384_3_L09	1536_LDV_HTS_1_S33	OPTO85_HTS_1_6hr	S33	180	OPTO85_h1	Anti-infection	Cationic quaternary ammonium compound used as oropharyngeal antiseptic.	cetylpyridinium	cetylpy...	0.455493	1536_LDV_HTS_1	10	S33	2.5	2.5	HTS_1	FALSE	0.0025	231000	19	33	41.5	0.00452801	0.00455493	6hr	1536_LDV_HTS_1_S33	599	cetylpyridinium	B1694	Cetylpyridinium Chloride	123-03-5	F05	L1021-11	339.99	DMSO	C21H38N.Cl	CCCCCCCCCCCCCCCC[N+]1=CC=CC=C1.[Cl-]	>16.1mg/mL in DMSO	Microbiology & Virology	Anti-infection	Cationic quaternary ammonium compound used as oropharyngeal antiseptic.	http://www.apexbt.com/search.php?catalog=B1694	11	F05	F05 Cetylpyrid	6	5	FDA_384_3	3
FDA_384_3_N22	1536_LDV_HTS_1_P35	OPTO85_HTS_1_6hr	P35	180	OPTO85_h1	Anti-infection	Slow-acting disinfectant with bacteriostatic action	proflavine-hemisulfate	proflav...	0.455493	1536_LDV_HTS_1	10	P35	2.5	2.5	HTS_1	FALSE	0.0025	231000	16	35	41.5	0.00452801	0.00455493	6hr	1536_LDV_HTS_1_P35	2283	proflavine-hemisulfate	B1821	Proflavine Hemisulfate	1811-28-5	G11	L1021-12	258.25	DMSO	C13H11N3.1/2H2O4S	C1=CC(=CC2=NC3=C(C=CC(=C3)[NH3+])C=C21)N.C1=CC(=CC2=NC3=C(C=CC(=C3)[NH3+])C=C21)N.[O-]S(=O)(=O)[O-]	>10.8mg/mL in DMSO	Microbiology & Virology	Anti-infection	Slow-acting disinfectant with bacteriostatic action	http://www.apexbt.com/search.php?catalog=B1821	12	G11	G11 Proflavine	7	11	FDA_384_3	0
KI_384_1_B20	1536_LDV_HTS_3_Z11	OPTO85_HTS_3_6hr	Z11	185	OPTO85_h1	MET (c-MET, HGFR), KDR (VEGFR2, VEGFR, FLK1), FLT3 (STK1, FLK2), TIE2 (TEK)	MET (c-MET, HGFR), KDR (VEGFR2, VEGFR, FLK1), FLT3 (STK1, FLK2), TIE2 (TEK)	foretinib	foretinib	0.458324	1536_LDV_HTS_3	10	Z11	25	25	HTS_3	FALSE	0.025	231000	26	11	43	0.00462307	0.00458324	6hr	1536_LDV_HTS_3_Z11	1187	foretinib	NA	XL-880, GSK-1363089, EXEL-2880, GSK-089, foretinib, 1363089	849217-64-7	NA	NA	NA	NA	NA	COC1=C(OCCCN2CCOCC2)C=C2N=CC=C(OC3=CC=C(NC(=O)C4(CC4)C(=O)NC4=CC=C(F)C=C4)C=C3F)C2=C1	NA	NA	MET (c-MET, HGFR), KDR (VEGFR2, VEGFR, FLK1), FLT3 (STK1, FLK2), TIE2 (TEK)	MET (c-MET, HGFR), KDR (VEGFR2, VEGFR, FLK1), FLT3 (STK1, FLK2), TIE2 (TEK)	NA	4	A10	A10 XL-880, GS	1	10	KI_384_1	0
KI_384_1_J14	1536_LDV_HTS_3_N17	OPTO85_HTS_3_6hr	N17	185	OPTO85_h1	LIMK1 (LIMK)	LIMK1 (LIMK)	BMS-3	BMS-3	0.458324	1536_LDV_HTS_3	10	N17	25	25	HTS_3	FALSE	0.025	231000	14	17	43	0.00462307	0.00458324	6hr	1536_LDV_HTS_3_N17	3539	NA	NA	BMS-3	none	NA	NA	NA	NA	NA	FC(F)C1=NN(C(=C1)C1=CN=C(NC(=O)C2CC2)S1)C1=C(Cl)C=CC=C1Cl	NA	NA	LIMK1 (LIMK)	LIMK1 (LIMK)	NA	4	E07	E07 BMS-3	5	7	KI_384_1	0
KI_384_2_C07	1536_LDV_HTS_3_T23	OPTO85_HTS_3_6hr	T23	186	OPTO85_h1	MET (c-MET, HGFR)	MET (c-MET, HGFR)	EMD-1214063	EMD-121...	0.468983	1536_LDV_HTS_3	10	T23	25	25	HTS_3	FALSE	0.025	231000	20	23	44	0.00473058	0.00468983	6hr	1536_LDV_HTS_3_T23	991	EMD-1214063	NA	EMD-1214063, Tepotinib, MSC-2156119, MSC-2156119J	none	NA	NA	NA	NA	NA	CN1CCC(COC2=CN=C(N=C2)C2=CC(CN3N=C(C=CC3=O)C3=CC=CC(=C3)C#N)=CC=C2)CC1	NA	NA	MET (c-MET, HGFR)	MET (c-MET, HGFR)	NA	5	B04	B04 EMD-121406	2	4	KI_384_2	1
Epi_384_1_O02	1536_LDV_HTS_2_C30	OPTO85_HTS_2_6hr	C30	189	OPTO85_h1	HDAC	HDAC inhibitor	panobinostat	panobin...	0.489024	1536_LDV_HTS_2	10	C30	2.5	2.5	HTS_2	FALSE	0.0025	231000	3	30	45	0.00500259	0.00489024	6hr	1536_LDV_HTS_2_C30	2079	panobinostat	A8178	Panobinostat (LBH589)	404950-80-7	H01	L1029-02	349.43	DMSO	C21H23N3O2	CC1=C(C2=CC=CC=C2N1)CCNCC3=CC=C(C=C3)C=CC(=O)NO	‚â•17.47mg/mL in DMSO, <3.19 mg/mL in EtOH, <2.27 mg/mL in H2O	DNA Damage/DNA Repair	HDAC	HDAC inhibitor	http://www.apexbt.com/search.php?catalog=A8178	2	H01	H01 Panobinost	8	1	Epi_384_1	2
Epi_384_1_O08	1536_LDV_HTS_2_I30	OPTO85_HTS_2_6hr	I30	189	OPTO85_h1	HDAC	HDAC inhibitor	trichostatin-a	trichos...	0.489024	1536_LDV_HTS_2	10	I30	2.5	2.5	HTS_2	FALSE	0.0025	231000	9	30	45	0.00500259	0.00489024	6hr	1536_LDV_HTS_2_I30	2871	trichostatin-a	A8183	Trichostatin A (TSA)	58880-19-6	H04	L1029-02	302.37	DMSO	C17H22N2O3	CC(C=C(C)C=CC(=O)NO)C(=O)C1=CC=C(C=C1)N(C)C	‚â•15.12mg/mL in DMSO, ‚â•16.56 mg/mL in EtOH with ultrasonic, <2 mg/mL in H2O	DNA Damage/DNA Repair	HDAC	HDAC inhibitor	http://www.apexbt.com/search.php?catalog=A8183	2	H04	H04 Trichostat	8	4	Epi_384_1	2
TC_384_1_F19	1536_LDV_HTS_2_T35	OPTO85_HTS_2_6hr	T35	189	OPTO85_h1	DNA Topoisomerase II Inhibitors; DNA-Intercalating Drugs	NA	mitoxantrone	mitoxan...	0.489024	1536_LDV_HTS_2	10	T35	25	25	HTS_2	FALSE	0.025	231000	20	35	45	0.00500259	0.00489024	6hr	1536_LDV_HTS_2_T35	1797	mitoxantrone	NA	Mitoxantrone diHCl; CL-232315; Ralenova; Eslep; Onkotrone; DAD; NSC-301739; Novantrone; Novantron	65271-80-9	NA	NA	NA	NA	NA	OCCNCCNC1=CC=C(NCCNCCO)C2=C1C(=O)C1=C(C(O)=CC=C1O)C2=O	NA	NA	DNA Topoisomerase II Inhibitors; DNA-Intercalating Drugs	NA	NA	3	C10	C10 Mitoxantro	3	10	TC_384_1	3
KI_384_2_O08	1536_LDV_HTS_3_J32	OPTO85_HTS_3_6hr	J32	188	OPTO85_h1	CDK2/Cyclin A, CDK7/Cyclin H, CDK4/Cyclin D1, CDK5/p35, CDK2/Cyclin E, CDC2 (CDK1, p34cdc2, CDC28p)/Cyclin B	CDK2/Cyclin A, CDK7/Cyclin H, CDK4/Cyclin D1, CDK5/p35, CDK2/Cyclin E, CDC2 (CDK1, p34cdc2, CDC28p)/Cyclin B	PHA-848125	PHA-848125	0.490301	1536_LDV_HTS_3	10	J32	25	25	HTS_3	FALSE	0.025	231000	10	32	46	0.00494561	0.00490301	6hr	1536_LDV_HTS_3_J32	2164	PHA-848125	NA	PHA-848125, PHA-848125AC	802539-81-7	NA	NA	NA	NA	NA	CNC(=O)C1=NN(C)C2=C1C(C)(C)CC1=CN=C(NC3=CC=C(C=C3)N3CCN(C)CC3)N=C21	NA	NA	CDK2/Cyclin A, CDK7/Cyclin H, CDK4/Cyclin D1, CDK5/p35, CDK2/Cyclin E, CDC2 (CDK1, p34cdc2, CDC28p)/Cyclin B	CDK2/Cyclin A, CDK7/Cyclin H, CDK4/Cyclin D1, CDK5/p35, CDK2/Cyclin E, CDC2 (CDK1, p34cdc2, CDC28p)/Cyclin B	NA	6	H04	H04 PHA-848125	8	4	KI_384_2	2
FDA_384_4_J15	1536_LDV_HTS_1_Q43	OPTO85_HTS_1_6hr	Q43	184	OPTO85_h1	Topoisomerase	Topoisomerase II inhibitor, anti-neoplastic drug	mitoxantrone	mitoxan...	0.499396	1536_LDV_HTS_1	10	Q43	2.5	2.5	HTS_1	FALSE	0.0025	231000	17	43	45.5	0.00496445	0.00499396	6hr	1536_LDV_HTS_1_Q43	1796	mitoxantrone	B2114	Mitoxantrone HCl	70476-82-3	E08	L1021-15	517.4	DMSO	C22H29ClN4O6.HCl	C1=CC(=C2C(=C1NCCNCCO)C(=O)C3=C(C=CC(=C3C2=O)O)O)NCCNCCO.Cl.Cl	>18.2mg/mL in DMSO	DNA Damage/DNA Repair	Topoisomerase	Topoisomerase II inhibitor, anti-neoplastic drug	http://www.apexbt.com/search.php?catalog=B2114	15	E08	E08 Mitoxantro	5	8	FDA_384_4	3
KI_384_2_C22	1536_LDV_HTS_3_G24	OPTO85_HTS_3_6hr	G24	189	OPTO85_h1	FLT3 (STK1, FLK2), ABL1 (ABL), FGFR1 (FLT2), AurA (AuroraA)	FLT3 (STK1, FLK2), ABL1 (ABL), FGFR1 (FLT2), AurA (AuroraA)	KW-2449	KW-2449	0.500959	1536_LDV_HTS_3	10	G24	25	25	HTS_3	FALSE	0.025	231000	7	24	47	0.00505312	0.00500959	6hr	1536_LDV_HTS_3_G24	1521	KW-2449	NA	KW 2449, KW-2449	1000669-72-6	NA	NA	NA	NA	NA	O=C(N1CCNCC1)C1=CC=C(\C=C\C2=NNC3=C2C=CC=C3)C=C1	NA	NA	FLT3 (STK1, FLK2), ABL1 (ABL), FGFR1 (FLT2), AurA (AuroraA)	FLT3 (STK1, FLK2), ABL1 (ABL), FGFR1 (FLT2), AurA (AuroraA)	NA	6	B11	B11 KW 2449, K	2	11	KI_384_2	2
TC_384_2_B18	1536_LDV_HTS_2_H44	OPTO85_HTS_2_6hr	H44	191	OPTO85_h1	Bifunctional Glutamate/Proline-tRNA Ligase (EPRS) Inhibitor	NA	halofuginone	halofug...	0.510759	1536_LDV_HTS_2	10	H44	25	25	HTS_2	FALSE	0.025	231000	8	44	47	0.00522493	0.00510759	6hr	1536_LDV_HTS_2_H44	1337	halofuginone	NA	Halofuginone, HT-100, NSC-713205, RU-19110, Stenorol, Tempostatin	55837-20-2	NA	NA	NA	NA	NA	NA	NA	NA	Bifunctional Glutamate/Proline-tRNA Ligase (EPRS) Inhibitor	NA	NA	8	A09	A09 Halofugino	1	9	TC_384_2	0
KI_384_2_K07	1536_LDV_HTS_3_M29	OPTO85_HTS_3_6hr	M29	190	OPTO85_h1	JAK2	JAK2	LY2784544	LY2784544	0.511618	1536_LDV_HTS_3	10	M29	25	25	HTS_3	FALSE	0.025	231000	13	29	48	0.00516063	0.00511618	6hr	1536_LDV_HTS_3_M29	1660	LY2784544	NA	LY2784544, LY-2784544, Gandotinib	1229236-86-5	NA	NA	NA	NA	NA	CC1=NNC(NC2=NN3C(CC4=CC=C(Cl)C=C4F)=C(C)N=C3C(CN3CCOCC3)=C2)=C1	NA	NA	JAK2	JAK2	NA	5	F04	F04 LY2784544,	6	4	KI_384_2	1
FDA_384_6_A08	1536_LDV_HTS_2_N14	OPTO85_HTS_2_6hr	N14	194	OPTO85_h1	STAT	Cytotoxic alkaloid	homoharringtonine	homohar...	0.54336	1536_LDV_HTS_2	10	N14	2.5	2.5	HTS_2	FALSE	0.0025	231000	14	14	50	0.00555844	0.0054336	6hr	1536_LDV_HTS_2_N14	1356	homoharringtonine	N1504	Homoharringtonine	26833-87-4	A04	L1021-22	545.62	DMSO	C29H39NO9	CC(CCC[C@@](C(OC1[C@@]2(C)C3=CC4=C(OCO4)C=C3CCN5[C@]2(C=C1OC)CCC5)=O)(O)CC(O)=O)(O)C	Soluble in DMSO > 10 mM	Natural Products	STAT	Cytotoxic alkaloid	http://www.apexbt.com/search.php?catalog=N1504	22	A04	A04 Homoharrin	1	4	FDA_384_6	2
KI_384_2_C12	1536_LDV_HTS_3_Y23	OPTO85_HTS_3_6hr	Y23	196	OPTO85_h1	EGFR (ERBB1, HER1)	EGFR (ERBB1, HER1)	WZ-3146	WZ-3146	0.57557	1536_LDV_HTS_3	10	Y23	25	25	HTS_3	FALSE	0.025	231000	25	23	54	0.00580571	0.0057557	6hr	1536_LDV_HTS_3_Y23	3036	WZ-3146	NA	WZ3146, WZ-3146	1214265-56-1	NA	NA	NA	NA	NA	CN1CCN(CC1)C1=CC=C(NC2=NC=C(Cl)C(OC3=CC(NC(=O)C=C)=CC=C3)=N2)C=C1	NA	NA	EGFR (ERBB1, HER1)	EGFR (ERBB1, HER1)	NA	6	B06	B06 WZ3146, WZ	2	6	KI_384_2	2
FDA_384_1_H02	1536_LDV_HTS_1_G8	OPTO85_HTS_1_6hr	G8	191	OPTO85_h1	JAK	JAK2 inhibitor,highly potent and selective	LY2784544	LY2784544	0.576227	1536_LDV_HTS_1	10	G8	2.5	2.5	HTS_1	FALSE	0.0025	231000	7	8	52.5	0.00572821	0.00576227	6hr	1536_LDV_HTS_1_G8	1659	LY2784544	A4147	LY2784544	1229236-86-5	D01	L1021-04	469.94	DMSO	C23H25ClFN7O	CC1=CC(=NN1)NC2=NN3C(=C(N=C3C(=C2)CN4CCOCC4)C)CC5=C(C=C(C=C5)Cl)F	>23.5mg/mL in DMSO	Chromatin/Epigenetics	JAK	JAK2 inhibitor,highly potent and selective	http://www.apexbt.com/search.php?catalog=A4147	4	D01	D01 LY2784544	4	1	FDA_384_1	0
Epi_384_1_C02	1536_LDV_HTS_2_T21	OPTO85_HTS_2_6hr	T21	198	OPTO85_h1	c-RET	JAK2/3 inhibitor	TG-101209	TG-101209	0.586829	1536_LDV_HTS_2	10	T21	2.5	2.5	HTS_2	FALSE	0.0025	231000	20	21	54	0.00600311	0.00586829	6hr	1536_LDV_HTS_2_T21	2771	TG-101209	A4145	TG101209	936091-14-4	B01	L1029-02	509.67	DMSO	C26H35N7O2S	CC1=CN=C(N=C1NC2=CC(=CC=C2)S(=O)(=O)NC(C)(C)C)NC3=CC=C(C=C3)N4CCN(CC4)C	‚â•25.5 mg/mL in DMSO, <2.56 mg/mL in EtOH, <2.39 mg/mL in H2O	Tyrosine Kinase	c-RET	JAK2/3 inhibitor	http://www.apexbt.com/search.php?catalog=A4145	2	B01	B01 TG101209	2	1	Epi_384_1	2
TC_384_2_P22	1536_LDV_HTS_3_P10	OPTO85_HTS_3_6hr	P10	198	OPTO85_h1	MIR96 Inhibitor	NA	MIR96-IN-1	MIR96-IN-1	0.596888	1536_LDV_HTS_3	10	P10	25	25	HTS_3	FALSE	0.025	231000	16	10	56	0.00602074	0.00596888	6hr	1536_LDV_HTS_3_P10	3111	NA	NA	MIR96-IN-1	1311982-88-3	NA	NA	NA	NA	NA	NA	NA	NA	MIR96 Inhibitor	NA	NA	8	H11	H11 MIR96-IN-1	8	11	TC_384_2	0
Epi_384_1_E03	1536_LDV_HTS_2_AD22	OPTO85_HTS_2_6hr	AD22	199	OPTO85_h1	PKC	PKC antagonist	Chelerythrine Chloride	Chelery...	0.597696	1536_LDV_HTS_2	10	AD22	2.5	2.5	HTS_2	FALSE	0.0025	231000	30	22	55	0.00611428	0.00597696	6hr	1536_LDV_HTS_2_AD22	3637	NA	A3306	Chelerythrine Chloride	34316-15-9	C02	L1029-01	383.83	DMSO	C21H18ClNO4	C[N+]1=C2C(=C3C=CC(=C(C3=C1)OC)OC)C=CC4=CC5=C(C=C42)OCO5.[Cl-]	‚â•19.2 mg/mL in DMSO, ‚â•9.45 mg/mL in EtOH with ultrasonic and warming, <2.66 mg/mL in H2O	TGF-Œ≤ / Smad Signaling	PKC	PKC antagonist	http://www.apexbt.com/search.php?catalog=A3306	1	C02	C02 Chelerythr	3	2	Epi_384_1	1
KI_384_1_C09	1536_LDV_HTS_3_G12	OPTO85_HTS_3_6hr	G12	199	OPTO85_h1	ABL1 (ABL), SRC (c-SRC)	ABL1 (ABL), SRC (c-SRC)	PD-180970	PD-180970	0.607546	1536_LDV_HTS_3	10	G12	25	25	HTS_3	FALSE	0.025	231000	7	12	57	0.00612825	0.00607546	6hr	1536_LDV_HTS_3_G12	3436	NA	NA	PD-180970	287204-45-9	NA	NA	NA	NA	NA	CN1C(=O)C(=CC2=CN=C(NC3=CC=C(F)C(C)=C3)N=C12)C1=C(Cl)C=CC=C1Cl	NA	NA	ABL1 (ABL), SRC (c-SRC)	ABL1 (ABL), SRC (c-SRC)	NA	1	B05	B05 PD-180970	2	5	KI_384_1	1
FDA_384_1_O16	1536_LDV_HTS_1_AA13	OPTO85_HTS_1_6hr	AA13	194	OPTO85_h1	c-MET	C-Met inhibitor,potent and selective	EMD-1214063	EMD-121...	0.609154	1536_LDV_HTS_1	10	AA13	2.5	2.5	HTS_1	FALSE	0.0025	231000	27	13	55.5	0.00605554	0.00609154	6hr	1536_LDV_HTS_1_AA13	992	EMD-1214063	A3388	EMD-1214063	1100598-32-0	H08	L1021-02	492.57	DMSO	C29H28N6O2	CN1CCC(CC1)COC2=CN=C(N=C2)C3=CC(=CC=C3)CN4C(=O)C=CC(=N4)C5=CC=CC(=C5)C#N	>4.9mg/mL in DMSO	Tyrosine Kinase	c-MET	C-Met inhibitor,potent and selective	http://www.apexbt.com/search.php?catalog=A3388	2	H08	H08 EMD-121406	8	8	FDA_384_1	2
KI_384_1_J06	1536_LDV_HTS_3_F17	OPTO85_HTS_3_6hr	F17	200	OPTO85_h1	JAK2	JAK2	AZ960	AZ960	0.618205	1536_LDV_HTS_3	10	F17	25	25	HTS_3	FALSE	0.025	231000	6	17	58	0.00623577	0.00618205	6hr	1536_LDV_HTS_3_F17	296	AZ960	NA	AZ-960, AZD-960	905586-69-8	NA	NA	NA	NA	NA	C[C@H](NC1=NC(NC2=NNC(C)=C2)=C(F)C=C1C#N)C1=CC=C(F)C=C1	NA	NA	JAK2	JAK2	NA	4	E03	E03 AZ-960, AZ	5	3	KI_384_1	0
FDA_384_5_K19	1536_LDV_HTS_2_I11	OPTO85_HTS_2_6hr	I11	201	OPTO85_h1	PKC	PKC inhibitor	midostaurin	midosta...	0.619431	1536_LDV_HTS_2	10	I11	2.5	2.5	HTS_2	FALSE	0.0025	231000	9	11	57	0.00633662	0.00619431	6hr	1536_LDV_HTS_2_I11	1773	midostaurin	B3709	Midostaurin (PKC412)	120685-11-2	F10	L1021-17	570.64	DMSO	C35H30N4O4	CC12C(C(CC(O1)N3C4=CC=CC=C4C5=C6C(=C7C8=CC=CC=C8N2C7=C53)CNC6=O)N(C)C(=O)C9=CC=CC=C9)OC	‚â•57.1mg/mL in DMSO with ultrasonic	TGF-Œ≤ / Smad Signaling	PKC	PKC inhibitor	http://www.apexbt.com/search.php?catalog=B3709	17	F10	F10 Midostauri	6	10	FDA_384_5	1
FDA_384_5_F03	1536_LDV_HTS_2_W7	OPTO85_HTS_2_6hr	W7	202	OPTO85_h1	Reductases	thioredoxin reductase (TrxR) inhibitor	auranofin	auranofin	0.630298	1536_LDV_HTS_2	10	W7	2.5	2.5	HTS_2	FALSE	0.0025	231000	23	7	58	0.00644779	0.00630298	6hr	1536_LDV_HTS_2_W7	278	auranofin	B7687	Auranofin	34031-32-8	C02	L1021-19	678.48	DMSO	C20H34AuO9PS	[S-][C@@H]1O[C@H](COC(C)=O)[C@@H]([C@@H]([C@H]1OC(C)=O)OC(C)=O)OC(C)=O.CCP(CC)CC.[Au+]	>67.8mg/ml in DMSO	Others	Reductases	thioredoxin reductase (TrxR) inhibitor	http://www.apexbt.com/search.php?catalog=B7687	19	C02	C02 Auranofin	3	2	FDA_384_5	3
KI_384_2_A13	1536_LDV_HTS_3_M22	OPTO85_HTS_3_6hr	M22	203	OPTO85_h1	FAK (FAK1), PYK2 (FAK2, PTK2B, CAKB)	FAK (FAK1), PYK2 (FAK2, PTK2B, CAKB)	PF-431396	PF-431396	0.650181	1536_LDV_HTS_3	10	M22	25	25	HTS_3	FALSE	0.025	231000	13	22	61	0.0065583	0.00650181	6hr	1536_LDV_HTS_3_M22	2146	PF-431396	NA	PF431396, PF-431396	717906-29-1	NA	NA	NA	NA	NA	CN(C1=C(CNC2=NC(NC3=CC4=C(NC(=O)C4)C=C3)=NC=C2C(F)(F)F)C=CC=C1)S(C)(=O)=O	NA	NA	FAK (FAK1), PYK2 (FAK2, PTK2B, CAKB)	FAK (FAK1), PYK2 (FAK2, PTK2B, CAKB)	NA	5	A07	A07 PF431396,	1	7	KI_384_2	1
Epi_384_1_I15	1536_LDV_HTS_2_J26	OPTO85_HTS_2_6hr	J26	205	OPTO85_h1	HDAC	HDAC inhibitor,isotype-selective and potent	mocetinostat	mocetin...	0.662899	1536_LDV_HTS_2	10	J26	2.5	2.5	HTS_2	FALSE	0.0025	231000	10	26	61	0.00678129	0.00662899	6hr	1536_LDV_HTS_2_J26	1831	mocetinostat	A4089	Mocetinostat (MGCD0103, MG0103)	726169-73-9	E08	L1029-01	396.44	DMSO	C23H20N6O	C1=CC=C(C(=C1)N)NC(=O)C2=CC=C(C=C2)CNC3=NC=CC(=N3)C4=CN=CC=C4	‚â•19.8 mg/mL in DMSO, <2.48 mg/mL in EtOH, <2.49 mg/mL in H2O	DNA Damage/DNA Repair	HDAC	HDAC inhibitor,isotype-selective and potent	http://www.apexbt.com/search.php?catalog=A4089	1	E08	E08 Mocetinost	5	8	Epi_384_1	1
FDA_384_1_E14	1536_LDV_HTS_1_K6	OPTO85_HTS_1_6hr	K6	199	OPTO85_h1	VEGFR	VEGF and HGF receptor inhibitor	foretinib	foretinib	0.664032	1536_LDV_HTS_1	10	K6	2.5	2.5	HTS_1	FALSE	0.0025	231000	11	6	60.5	0.00660108	0.00664032	6hr	1536_LDV_HTS_1_K6	1188	foretinib	A2974	Foretinib (GSK1363089)	849217-64-7	C07	L1021-02	632.65	DMSO	C34H34F2N4O6	COC1=CC2=C(C=CN=C2C=C1OCCCN3CCOCC3)OC4=C(C=C(C=C4)NC(=O)C5(CC5)C(=O)NC6=CC=C(C=C6)F)F	>31.7mg/mL in DMSO	Tyrosine Kinase	VEGFR	VEGF and HGF receptor inhibitor	http://www.apexbt.com/search.php?catalog=A2974	2	C07	C07 Foretinib	3	7	FDA_384_1	2
Epi_384_1_C19	1536_LDV_HTS_2_I22	OPTO85_HTS_2_6hr	I22	207	OPTO85_h1	JAK	IKK inhibitor, potent antioxidant inflammation modulator	bardoxolone-methyl	bardoxo...	0.684634	1536_LDV_HTS_2	10	I22	2.5	2.5	HTS_2	FALSE	0.0025	231000	9	22	63	0.00700363	0.00684634	6hr	1536_LDV_HTS_2_I22	353	bardoxolone-methyl	A3221	Bardoxolone methyl	218600-53-4	B10	L1029-01	505.69	DMSO	C32H43NO4	CC1(CCC2(CCC3(C(C2C1)C(=O)C=C4C3(CCC5C4(C=C(C(=O)C5(C)C)C#N)C)C)C)C(=O)OC)C	‚â•25.3 mg/mL in DMSO, <2.15 mg/mL in EtOH, <2.52 mg/mL in H2O	Chromatin/Epigenetics	JAK	IKK inhibitor, potent antioxidant inflammation modulator	http://www.apexbt.com/search.php?catalog=A3221	1	B10	B10 Bardoxolon	2	10	Epi_384_1	1
FDA_384_1_G09	1536_LDV_HTS_1_U7	OPTO85_HTS_1_6hr	U7	202	OPTO85_h1	Microtubule/Tubulin	Microtubule disrupter,antitumor agent	vincristine	vincris...	0.69696	1536_LDV_HTS_1	10	U7	2.5	2.5	HTS_1	FALSE	0.0025	231000	21	7	63.5	0.00692841	0.0069696	6hr	1536_LDV_HTS_1_U7	2991	vincristine	A1765	Vincristine	2068-78-2	D05	L1021-01	923.04	DMSO	C46H58N4O14S	O[C@]1(CC)CN(CC2)C[C@@](C1)([H])C[C@](C(OC)=O)(C3=C(OC)C=C(N(C=O)[C@]4([H])[C@@]56C7[C@](C=CCN7CC6)(CC)C(OC(C)=O)[C@@]4(C(OC)=O)O)C5=C3)C8=C2C9=CC=CC=C9N8.OS(O)(=O)=O	>46.2mg/mL in DMSO	Cell Cycle/Checkpoint	Microtubule/Tubulin	Microtubule disrupter,antitumor agent	http://www.apexbt.com/search.php?catalog=A1765	1	D05	D05 Vincristin	4	5	FDA_384_1	1
KI_384_2_L14	1536_LDV_HTS_3_L30	OPTO85_HTS_3_6hr	L30	208	OPTO85_h1	Mer Receptor, Tyrosine-Protein Kinase Receptor TYRO3, Flt3 (FLK2/STK1), Tyrosine-Protein Kinase Receptor UFO (AXL)	Mer Receptor, Tyrosine-Protein Kinase Receptor TYRO3, Flt3 (FLK2/STK1), Tyrosine-Protein Kinase Receptor UFO (AXL)	UNC2025	UNC2025	0.703475	1536_LDV_HTS_3	10	L30	25	25	HTS_3	FALSE	0.025	231000	12	30	66	0.00709587	0.00703475	6hr	1536_LDV_HTS_3_L30	2928	UNC2025	NA	UNC-2025 (HCl), MRX-6313	NA	NA	NA	NA	NA	NA	CCCCNc1ncc2c(cn([C@H]3CC[C@H](O)CC3)c2n1)-c1ccc(CN2CCN(C)CC2)cc1	NA	NA	Mer Receptor, Tyrosine-Protein Kinase Receptor TYRO3, Flt3 (FLK2/STK1), Tyrosine-Protein Kinase Receptor UFO (AXL)	Mer Receptor, Tyrosine-Protein Kinase Receptor TYRO3, Flt3 (FLK2/STK1), Tyrosine-Protein Kinase Receptor UFO (AXL)	NA	8	F07	F07 UNC-2025 (	6	7	KI_384_2	0
Epi_384_1_L07	1536_LDV_HTS_2_E28	OPTO85_HTS_2_6hr	E28	210	OPTO85_h1	PKC	PKC inhibitor	midostaurin	midosta...	0.717235	1536_LDV_HTS_2	10	E28	2.5	2.5	HTS_2	FALSE	0.0025	231000	5	28	66	0.00733714	0.00717235	6hr	1536_LDV_HTS_2_E28	1775	midostaurin	B3709	Midostaurin (PKC412)	120685-11-2	F04	L1029-03	570.64	DMSO	C35H30N4O4	CC12C(C(CC(O1)N3C4=CC=CC=C4C5=C6C(=C7C8=CC=CC=C8N2C7=C53)CNC6=O)N(C)C(=O)C9=CC=CC=C9)OC	‚â•57.1mg/mL in DMSO with ultrasonic	TGF-Œ≤ / Smad Signaling	PKC	PKC inhibitor	http://www.apexbt.com/search.php?catalog=B3709	3	F04	F04 Midostauri	6	4	Epi_384_1	3
KI_384_3_C15	1536_LDV_HTS_3_E34	OPTO85_HTS_3_6hr	E34	210	OPTO85_h1	Aurora kinase B (AURK2; ARK2) Inhibitor, Aurora kinase C (AURK3; ARK3) Inhibitor	NA	GSK1070916	GSK1070916	0.724792	1536_LDV_HTS_3	10	E34	25	25	HTS_3	FALSE	0.025	231000	5	34	68	0.0073109	0.00724792	6hr	1536_LDV_HTS_3_E34	1294	GSK1070916	NA	GSK1070916, GSK-1070916A, GSK-1070916, NMI-900	942918-07-2	NA	NA	NA	NA	NA	NA	NA	NA	Aurora kinase B (AURK2; ARK2) Inhibitor, Aurora kinase C (AURK3; ARK3) Inhibitor	NA	NA	9	B08	B08 GSK1070916	2	8	KI_384_3	1
FDA_384_2_G10	1536_LDV_HTS_1_I19	OPTO85_HTS_1_6hr	I19	206	OPTO85_h1	c-MET	C-Met inhibitor,non-ATP-competitive	tivantinib	tivantinib	0.740863	1536_LDV_HTS_1	10	I19	2.5	2.5	HTS_1	FALSE	0.0025	231000	9	19	67.5	0.00736484	0.00740863	6hr	1536_LDV_HTS_1_I19	2815	tivantinib	A8325	Tivantinib (ARQ 197)	905854-02-6	D05	L1021-06	369.42	DMSO	C23H19N3O2	O=C([C@H](C(C1=CC=C2)=CN3C1=C2CCC3)[C@@H]4C5=CNC6=CC=CC=C56)NC4=O	>18.5mg/mL in DMSO	Tyrosine Kinase	c-MET	C-Met inhibitor,non-ATP-competitive	http://www.apexbt.com/search.php?catalog=A8325	6	D05	D05 Tivantinib	4	5	FDA_384_2	2
Epi_384_1_C06	1536_LDV_HTS_2_X21	OPTO85_HTS_2_6hr	X21	214	OPTO85_h1	JAK	JAK2 inhibitor,highly potent and selective	LY2784544	LY2784544	0.760704	1536_LDV_HTS_2	10	X21	2.5	2.5	HTS_2	FALSE	0.0025	231000	24	21	70	0.00778181	0.00760704	6hr	1536_LDV_HTS_2_X21	1658	LY2784544	A4147	LY2784544	1229236-86-5	B03	L1029-02	469.94	DMSO	C23H25ClFN7O	CC1=CC(=NN1)NC2=NN3C(=C(N=C3C(=C2)CN4CCOCC4)C)CC5=C(C=C(C=C5)Cl)F	‚â•23.5 mg/mL in DMSO, ‚â•5.65 mg/mL in EtOH with ultrasonic and warming, <2.37 mg/mL in H2O	Chromatin/Epigenetics	JAK	JAK2 inhibitor,highly potent and selective	http://www.apexbt.com/search.php?catalog=A4147	2	B03	B03 LY2784544	2	3	Epi_384_1	2
TC_384_1_C16	1536_LDV_HTS_2_L33	OPTO85_HTS_2_6hr	L33	214	OPTO85_h1	Histone Deacetylase (HDAC) Inhibitor	NA	panobinostat	panobin...	0.760704	1536_LDV_HTS_2	10	L33	25	25	HTS_2	FALSE	0.025	231000	12	33	70	0.00778181	0.00760704	6hr	1536_LDV_HTS_2_L33	2077	panobinostat	NA	LBH-589, Panobinostat, NVP-LBH589, LBH589	404950-80-7	NA	NA	NA	NA	NA	CC1=C(CCNCC2=CC=C(\C=C\C(=O)NO)C=C2)C2=C(N1)C=CC=C2	NA	NA	Histone Deacetylase (HDAC) Inhibitor	NA	NA	2	B08	B08 LBH-589, P	2	8	TC_384_1	2
KI_384_1_E17	1536_LDV_HTS_3_AC13	OPTO85_HTS_3_6hr	AC13	214	OPTO85_h1	AurA (AuroraA), AurB (AuroraB), AurC (AuroraC), ABL1 (ABL), FLT3 (STK1, FLK2), JAK2	AurA (AuroraA), AurB (AuroraB), AurC (AuroraC), ABL1 (ABL), FLT3 (STK1, FLK2), JAK2	tozasertib	tozasertib	0.767427	1536_LDV_HTS_3	10	AC13	25	25	HTS_3	FALSE	0.025	231000	29	13	72	0.00774095	0.00767427	6hr	1536_LDV_HTS_3_AC13	2848	tozasertib	NA	VX-680, MK-0457, Tozasertib, VX6	639089-54-6	NA	NA	NA	NA	NA	CN1CCN(CC1)C1=CC(NC2=NNC(C)=C2)=NC(SC2=CC=C(NC(=O)C3CC3)C=C2)=N1	NA	NA	AurA (AuroraA), AurB (AuroraB), AurC (AuroraC), ABL1 (ABL), FLT3 (STK1, FLK2), JAK2	AurA (AuroraA), AurB (AuroraB), AurC (AuroraC), ABL1 (ABL), FLT3 (STK1, FLK2), JAK2	NA	1	C09	C09 VX-680, MK	3	9	KI_384_1	1
KI_384_3_I07	1536_LDV_HTS_3_C35	OPTO85_HTS_3_6hr	C35	216	OPTO85_h1	Tyrosine-Protein Kinase Lck (LCK) Inhibitor	NA	Lck inhibitor	Lck inh...	0.788744	1536_LDV_HTS_3	10	C35	25	25	HTS_3	FALSE	0.025	231000	3	35	74	0.00795598	0.00788744	6hr	1536_LDV_HTS_3_C35	3120	NA	NA	Lck inhibitor	847950-09-8	NA	NA	NA	NA	NA	NA	NA	NA	Tyrosine-Protein Kinase Lck (LCK) Inhibitor	NA	NA	9	E04	E04 Lck inhibi	5	4	KI_384_3	1
TC_384_2_C04	1536_LDV_HTS_2_N44	OPTO85_HTS_2_6hr	N44	218	OPTO85_h1	MDM4 (MDMX) Inhibitor, MDM2 (hdm2) Inhibitor	NA	MDM2/MDMX Dual inhib., RO-5963	MDM2/MD...	0.804173	1536_LDV_HTS_2	10	N44	25	25	HTS_2	FALSE	0.025	231000	14	44	74	0.00822649	0.00804173	6hr	1536_LDV_HTS_2_N44	3523	NA	NA	MDM2/MDMX Dual inhib., RO-5963	NA	NA	NA	NA	NA	NA	Cc1c(Cl)ccc2c(\C=C3/NC(=O)N(C(C(=O)NC(CO)CO)c4ccc(F)c(F)c4)C3=O)c[nH]c12	NA	NA	MDM4 (MDMX) Inhibitor, MDM2 (hdm2) Inhibitor	NA	NA	6	B02	B02 MDM2/MDMX	2	2	TC_384_2	2
Epi_384_1_P10	1536_LDV_HTS_2_E31	OPTO85_HTS_2_6hr	E31	220	OPTO85_h1	Others	Apoptosis inducer and iron chelator	Hinokitiol	Hinokitiol	0.825907	1536_LDV_HTS_2	10	E31	2.5	2.5	HTS_2	FALSE	0.0025	231000	5	31	76	0.00844883	0.00825907	6hr	1536_LDV_HTS_2_E31	3219	NA	B8206	Hinokitiol	499-44-5	H05	L1029-04	164.2	DMSO	C10H12O2	OC1=CC(C(C)C)=CC=CC1=O	‚â•16.4mg/mL in DMSO	Others	Others	Apoptosis inducer and iron chelator	http://www.apexbt.com/search.php?catalog=B8206	4	H05	H05 Hinokitiol	8	5	Epi_384_1	0
Epi_384_1_I22	1536_LDV_HTS_2_Q26	OPTO85_HTS_2_6hr	Q26	221	OPTO85_h1	HDAC	HDAC inhibitor	NSC-3852	NSC-3852	0.836775	1536_LDV_HTS_2	10	Q26	2.5	2.5	HTS_2	FALSE	0.0025	231000	17	26	77	0.00855999	0.00836775	6hr	1536_LDV_HTS_2_Q26	1954	NSC-3852	A4496	NSC 3852	3565-26-2	E11	L1029-02	174.16	DMSO	C9H6N2O2	C1=CC2=C(C=CC(=C2N=C1)O)N=O	‚â•7.35mg/mL in DMSO, <2.06 mg/mL in EtOH, <2.52 mg/mL in H2O	DNA Damage/DNA Repair	HDAC	HDAC inhibitor	http://www.apexbt.com/search.php?catalog=A4496	2	E11	E11 NSC 3852	5	11	Epi_384_1	2
KI_384_3_E07	1536_LDV_HTS_3_K34	OPTO85_HTS_3_6hr	K34	224	OPTO85_h1	TBK1 inhibitor	NA	TBK1 HCl inhibitor	TBK1 HC...	0.874014	1536_LDV_HTS_3	10	K34	25	25	HTS_3	FALSE	0.025	231000	11	34	82	0.00881608	0.00874014	6hr	1536_LDV_HTS_3_K34	3522	NA	NA	TBK1 HCl inhibitor	NA	NA	NA	NA	NA	NA	NA	NA	NA	TBK1 inhibitor	NA	NA	9	C04	C04 TBK1 HCl i	3	4	KI_384_3	1
TC_384_1_D19	1536_LDV_HTS_2_G34	OPTO85_HTS_2_6hr	G34	225	OPTO85_h1	DNA-Directed RNA Polymerase Inhibitor	NA	dactinomycin	dactino...	0.880243	1536_LDV_HTS_2	10	G34	25	25	HTS_2	FALSE	0.025	231000	7	34	81	0.00900467	0.00880243	6hr	1536_LDV_HTS_2_G34	798	dactinomycin	NA	Actinomycin D, Dactinomycin, Cosmegen, NSC-3053	50-76-0	NA	NA	NA	NA	NA	[H][C@@]12CCCN1C(=O)[C@H](NC(=O)[C@@H](NC(=O)C1=CC=C(C)C3=C1N=C1C(O3)=C(C)C(=O)C(N)=C1C(=O)N[C@H]1[C@@H](C)OC(=O)[C@H](C(C)C)N(C)C(=O)CN(C)C(=O)[C@]3([H])CCCN3C(=O)[C@H](NC1=O)C(C)C)[C@@H](C)OC(=O)[C@H](C(C)C)N(C)C(=O)CN(C)C2=O)C(C)C	NA	NA	DNA-Directed RNA Polymerase Inhibitor	NA	NA	3	B10	B10 Actinomyci	2	10	TC_384_1	3
KI_384_2_O19	1536_LDV_HTS_3_U32	OPTO85_HTS_3_6hr	U32	225	OPTO85_h1	TBK1	TBK1	TBK1 Inhibitor	TBK1 In...	0.884673	1536_LDV_HTS_3	10	U32	25	25	HTS_3	FALSE	0.025	231000	21	32	83	0.00892359	0.00884673	6hr	1536_LDV_HTS_3_U32	3533	NA	NA	TBK1 Inhibitor	none	NA	NA	NA	NA	NA	COC1=CC=C(C=C1)N1N=CC2=CN=C(NC3=CC(OCCCN4CCN(C)CC4)=C(OC)C(OC)=C3)N=C12	NA	NA	TBK1	TBK1	NA	5	H10	H10 TBK1 Inhib	8	10	KI_384_2	1
Epi_384_1_I09	1536_LDV_HTS_2_D26	OPTO85_HTS_2_6hr	D26	227	OPTO85_h1	Topoisomerase	Topo II inhibitor,immunosuppresive antineoplastic antibiotic	doxorubicin	doxorub...	0.901978	1536_LDV_HTS_2	10	D26	2.5	2.5	HTS_2	FALSE	0.0025	231000	4	26	83	0.00922701	0.00901978	6hr	1536_LDV_HTS_2_D26	943	doxorubicin	A3966	Doxorubicin	23214-92-8	E05	L1029-01	543.52	DMSO	C27H29NO11	CC1C(C(CC(O1)OC2CC(CC3=C(C4=C(C(=C23)O)C(=O)C5=C(C4=O)C=CC=C5OC)O)(C(=O)CO)O)N)O	‚â•27.2 mg/mL in DMSO, <2.17 mg/mL in EtOH, ‚â•24.8 mg/mL in H2O with ultrasonic	DNA Damage/DNA Repair	Topoisomerase	Topo II inhibitor,immunosuppresive antineoplastic antibiotic	http://www.apexbt.com/search.php?catalog=A3966	1	E05	E05 Doxorubici	5	5	Epi_384_1	1
FDA_384_6_N01	1536_LDV_HTS_2_K19	OPTO85_HTS_2_6hr	K19	227	OPTO85_h1	Microtubule Associated	NA	vinorelbine	vinorel...	0.901978	1536_LDV_HTS_2	10	K19	2.5	2.5	HTS_2	FALSE	0.0025	231000	11	19	83	0.00922701	0.00901978	6hr	1536_LDV_HTS_2_K19	2994	vinorelbine	N2250	Vinorelbine	71486-22-1	G01	L1021-23	778.93	DMSO	C45H54N4O8	CCC1=CC2CC(C3=C(CN(C2)C1)C4=CC=CC=C4N3)(C5=C(C=C6C(=C5)C78CCN9C7C(C=CC9)(C(C(C8N6C)(C(=O)OC)O)OC(=O)C)CC)OC)C(=O)OC	>25.9mg/mL in DMSO	Natural Products	Microtubule Associated	NA	http://www.apexbt.com/search.php?catalog=N2250	23	G01	G01 Vinorelbin	7	1	FDA_384_6	3
KI_384_2_J13	1536_LDV_HTS_3_AA28	OPTO85_HTS_3_6hr	AA28	229	OPTO85_h1	MER (MERTK, c-mer)	MER (MERTK, c-mer)	UNC-569A, UNC-569, Mer inhibitor	UNC-569...	0.927308	1536_LDV_HTS_3	10	AA28	25	25	HTS_3	FALSE	0.025	231000	27	28	87	0.00935365	0.00927308	6hr	1536_LDV_HTS_3_AA28	3551	NA	NA	UNC-569A, UNC-569, Mer inhibitor	1350547-65-7	NA	NA	NA	NA	NA	CCCCNC1=NC=C2C(=NN(C[C@H]3CC[C@H](N)CC3)C2=N1)C1=CC=C(F)C=C1	NA	NA	MER (MERTK, c-mer)	MER (MERTK, c-mer)	NA	7	E07	E07 UNC-569A,	5	7	KI_384_2	3
FDA_384_1_O07	1536_LDV_HTS_1_T13	OPTO85_HTS_1_6hr	T13	226	OPTO85_h1	Topoisomerase	Anthracycline and daunorubicin analog,topoisomerase inhibitor	idarubicin	idarubicin	0.960378	1536_LDV_HTS_1	10	T13	2.5	2.5	HTS_1	FALSE	0.0025	231000	20	13	87.5	0.00954702	0.00960378	6hr	1536_LDV_HTS_1_T13	1399	idarubicin	A2476	Idarubicin HCl	57852-57-0	H04	L1021-01	533.95	DMSO	C26H27NO9.HCl	CC1C(C(CC(O1)OC2CC(CC3=C(C4=C(C(=C23)O)C(=O)C5=CC=CC=C5C4=O)O)(C(=O)C)O)N)O.Cl	>26.7mg/mL in DMSO	DNA Damage/DNA Repair	Topoisomerase	Anthracycline and daunorubicin analog,topoisomerase inhibitor	http://www.apexbt.com/search.php?catalog=A2476	1	H04	H04 Idarubicin	8	4	FDA_384_1	1
KI_384_3_E03	1536_LDV_HTS_3_I34	OPTO85_HTS_3_6hr	I34	233	OPTO85_h1	Lymphokine-activated Killer T-Cell-originated Protein Kinase (PDZ-binding kinase, PBK) Inhibitor	NA	OTS964 HCl, OTS-964	OTS964 ...	0.969942	1536_LDV_HTS_3	10	I34	25	25	HTS_3	FALSE	0.025	231000	9	34	91	0.0097837	0.00969942	6hr	1536_LDV_HTS_3_I34	3507	NA	NA	OTS964 HCl, OTS-964	1338545-07-5	NA	NA	NA	NA	NA	NA	NA	NA	Lymphokine-activated Killer T-Cell-originated Protein Kinase (PDZ-binding kinase, PBK) Inhibitor	NA	NA	9	C02	C02 OTS964 HCl	3	2	KI_384_3	1
KI_384_2_L05	1536_LDV_HTS_3_C30	OPTO85_HTS_3_6hr	C30	235	OPTO85_h1	CDK4/Cyclin D1, CDK6/Cyclin D3, PIM1	CDK4/Cyclin D1, CDK6/Cyclin D3, PIM1	abemaciclib	abemaci...	0.99126	1536_LDV_HTS_3	10	C30	25	25	HTS_3	FALSE	0.025	231000	3	30	93	0.00999873	0.0099126	6hr	1536_LDV_HTS_3_C30	41	abemaciclib	NA	LY2835219, LY-2835219	NA	NA	NA	NA	NA	NA	CCN1CCN(CC2=CC=C(NC3=NC=C(F)C(=N3)C3=CC4=C(N=C(C)N4C(C)C)C(F)=C3)N=C2)CC1	NA	NA	CDK4/Cyclin D1, CDK6/Cyclin D3, PIM1	CDK4/Cyclin D1, CDK6/Cyclin D3, PIM1	NA	7	F03	F03 LY2835219,	6	3	KI_384_2	3
FDA_384_1_F12	1536_LDV_HTS_1_C7	OPTO85_HTS_1_6hr	C7	229	OPTO85_h1	Aurora Kinase	Aurora kinase inhibitor	tozasertib	tozasertib	0.993305	1536_LDV_HTS_1	10	C7	2.5	2.5	HTS_1	FALSE	0.0025	231000	3	7	90.5	0.00987434	0.00993305	6hr	1536_LDV_HTS_1_C7	2849	tozasertib	A4111	VX-680 (MK-0457,Tozasertib)	639089-54-6	C06	L1021-04	464.59	DMSO	C23H28N8OS	CC1=CC(=NN1)NC2=NC(=NC(=C2)N3CCN(CC3)C)SC4=CC=C(C=C4)NC(=O)C5CC5	>23.3mg/mL in DMSO	Chromatin/Epigenetics	Aurora Kinase	Aurora kinase inhibitor	http://www.apexbt.com/search.php?catalog=A4111	4	C06	C06 VX-680 (MK	3	6	FDA_384_1	0
FDA_384_3_H19	1536_LDV_HTS_1_G31	OPTO85_HTS_1_6hr	G31	230	OPTO85_h1	AChR	Potent inhibitor of nAChRs	benzethonium	benzeth...	1.00428	1536_LDV_HTS_1	10	G31	2.5	2.5	HTS_1	FALSE	0.0025	231000	7	31	91.5	0.00998345	0.0100428	6hr	1536_LDV_HTS_1_G31	380	benzethonium	B1674	Benzethonium Chloride	121-54-0	D10	L1021-11	448.08	DMSO	C27H42NO2.Cl	CC(C)(C)CC(C)(C)C1=CC=C(C=C1)OCCOCC[N+](C)(C)CC2=CC=CC=C2.[Cl-]	Soluble in DMSO > 10 mM	Neuroscience	AChR	Potent inhibitor of nAChRs	http://www.apexbt.com/search.php?catalog=B1674	11	D10	D10 Benzethoni	4	10	FDA_384_3	3
FDA_384_5_G16	1536_LDV_HTS_2_U8	OPTO85_HTS_2_6hr	U8	237	OPTO85_h1	Protein Ser/Thr Phosphatases	Inhibitor of PP2C and MKP-1	Sanguinarine chloride	Sanguin...	1.01065	1536_LDV_HTS_2	10	U8	2.5	2.5	HTS_2	FALSE	0.0025	231000	21	8	93	0.0103387	0.0101065	6hr	1536_LDV_HTS_2_U8	3430	NA	B5970	Sanguinarine chloride	5578-73-4	D08	L1021-18	367.78	DMSO	C20H14ClNO4	C[N+]1=C2C(C=CC3=CC(OCO4)=C4C=C32)=C5C=CC(OCO6)=C6C5=C1.[Cl-]	‚â•3.68mg/mL in DMSO with gentle warming	Chromatin/Epigenetics	Protein Ser/Thr Phosphatases	Inhibitor of PP2C and MKP-1	http://www.apexbt.com/search.php?catalog=B5970	18	D08	D08 Sanguinari	4	8	FDA_384_5	2
TC_384_1_I08	1536_LDV_HTS_2_N37	OPTO85_HTS_2_6hr	N37	237	OPTO85_h1	HDAC inhibitor	NA	PCI-24781	PCI-24781	1.01065	1536_LDV_HTS_2	10	N37	25	25	HTS_2	FALSE	0.025	231000	14	37	93	0.0103387	0.0101065	6hr	1536_LDV_HTS_2_N37	2094	PCI-24781	NA	PCI-24781, CG-781, CRA-024781, S-78454, Abexinostat	783355-60-2	NA	NA	NA	NA	NA	CN(C)CC1=C(OC2=CC=CC=C12)C(=O)NCCOC1=CC=C(C=C1)C(=O)NO	NA	NA	HDAC inhibitor	NA	NA	2	E04	E04 PCI-24781,	5	4	TC_384_1	2
TC_384_1_P20	1536_LDV_HTS_2_Z42	OPTO85_HTS_2_6hr	Z42	237	OPTO85_h1	Kinesin-Like Spindle Protein KIF11 (KSP, Eg5) Inhibitor	NA	filanesib	filanesib	1.01065	1536_LDV_HTS_2	10	Z42	25	25	HTS_2	FALSE	0.025	231000	26	42	93	0.0103387	0.0101065	6hr	1536_LDV_HTS_2_Z42	1137	filanesib	NA	ARRY 520 trifluoroacetate, ARRY-520, Filanesib	885060-09-3	NA	NA	NA	NA	NA	CON(C)C(=O)N1N=C(S[C@@]1(CCCN)C1=CC=CC=C1)C1=CC(F)=CC=C1F	NA	NA	Kinesin-Like Spindle Protein KIF11 (KSP, Eg5) Inhibitor	NA	NA	4	H10	H10 ARRY 520 t	8	10	TC_384_1	0
KI_384_1_N08	1536_LDV_HTS_3_D20	OPTO85_HTS_3_6hr	D20	237	OPTO85_h1	CDK2/Cyclin A	CDK2/Cyclin A	PHA690509, PHA-690509	PHA6905...	1.01258	1536_LDV_HTS_3	10	D20	25	25	HTS_3	FALSE	0.025	231000	4	20	95	0.0102138	0.0101258	6hr	1536_LDV_HTS_3_D20	3410	NA	NA	PHA690509, PHA-690509	492445-28-0	NA	NA	NA	NA	NA	CC(C)C1=CN=C(NC(=O)[C@@H](C)C2=CC=C(NC(C)=O)C=C2)S1	NA	NA	CDK2/Cyclin A	CDK2/Cyclin A	NA	4	G04	G04 PHA690509,	7	4	KI_384_1	0
KI_384_3_A19	1536_LDV_HTS_3_Y33	OPTO85_HTS_3_6hr	Y33	239	OPTO85_h1	Tyrosine-Protein Kinase Mer (MERTK) Inhibitor	NA	UNC2250	UNC2250	1.03389	1536_LDV_HTS_3	10	Y33	25	25	HTS_3	FALSE	0.025	231000	25	33	97	0.0104288	0.0103389	6hr	1536_LDV_HTS_3_Y33	2929	UNC2250	NA	UNC-2250, UNC-2250B	1493694-70-4	NA	NA	NA	NA	NA	NA	NA	NA	Tyrosine-Protein Kinase Mer (MERTK) Inhibitor	NA	NA	9	A10	A10 UNC-2250,	1	10	KI_384_3	1
TC_384_1_D09	1536_LDV_HTS_2_Y33	OPTO85_HTS_2_6hr	Y33	240	OPTO85_h1	Adenosine Deaminase (ADA) Inhibitors; Antimetabolites; Apoptosis Inducers	NA	cladribine	cladribine	1.04325	1536_LDV_HTS_2	10	Y33	25	25	HTS_2	FALSE	0.025	231000	25	33	96	0.0106722	0.0104325	6hr	1536_LDV_HTS_2_Y33	674	cladribine	NA	Cladribine; Movectro; NSC-105014; Leustatin; Litak; Leustat; Mylinax; RWJ-26251-000; RWJ-26251; 2-CdA	4291-63-8	NA	NA	NA	NA	NA	NC1=NC(Cl)=NC2=C1N=CN2[C@H]1C[C@H](O)[C@@H](CO)O1	NA	NA	Adenosine Deaminase (ADA) Inhibitors; Antimetabolites; Apoptosis Inducers	NA	NA	3	B05	B05 Cladribine	2	5	TC_384_1	3
FDA_384_6_M07	1536_LDV_HTS_2_X18	OPTO85_HTS_2_6hr	X18	241	OPTO85_h1	NF-Œ∫B	NA	Vitexicarpin	Vitexic...	1.05412	1536_LDV_HTS_2	10	X18	2.5	2.5	HTS_2	FALSE	0.0025	231000	24	18	97	0.0107834	0.0105412	6hr	1536_LDV_HTS_2_X18	3419	NA	N1318	Vitexicarpin	479-91-4	G04	L1021-21	374.35	DMSO	C19H18O8	COC1=C(C=C(C=C1)C2=C(C(=O)C3=C(C(=C(C=C3O2)OC)OC)O)OC)O	‚â•37.4mg/mL in DMSO	Natural Products	NF-Œ∫B	NA	http://www.apexbt.com/search.php?catalog=N1318	21	G04	G04 Vitexicarp	7	4	FDA_384_6	1
KI_384_2_B04	1536_LDV_HTS_3_X22	OPTO85_HTS_3_6hr	X22	241	OPTO85_h1	Protein Kinase D (PKD) Inhibitor	Protein Kinase D (PKD) Inhibitor	CRT-0066101, CRT 0066101	CRT-006...	1.05521	1536_LDV_HTS_3	10	X22	25	25	HTS_3	FALSE	0.025	231000	24	22	99	0.0106438	0.0105521	6hr	1536_LDV_HTS_3_X22	3109	NA	NA	CRT-0066101, CRT 0066101	NA	NA	NA	NA	NA	NA	CC[C@@H](N)CNc1ccnc(n1)-c1cc(ccc1O)-c1cnn(C)c1	NA	NA	Protein Kinase D (PKD) Inhibitor	Protein Kinase D (PKD) Inhibitor	NA	8	A02	A02 CRT-006610	1	2	KI_384_2	0
FDA_384_3_B08	1536_LDV_HTS_1_X26	OPTO85_HTS_1_6hr	X26	235	OPTO85_h1	Others	Quaternary ammonium antiseptic	domiphen	domiphen	1.05916	1536_LDV_HTS_1	10	X26	2.5	2.5	HTS_1	FALSE	0.0025	231000	24	26	96.5	0.010529	0.0105916	6hr	1536_LDV_HTS_1_X26	916	domiphen	B1733	Domiphen Bromide	538-71-6	A04	L1021-12	414.46	DMSO	C22H40NO.Br	CCCCCCCCCCCC[N+](C)(C)CCOC1=CC=CC=C1.[Br-]	>11.6mg/mL in DMSO	Others	Others	Quaternary ammonium antiseptic	http://www.apexbt.com/search.php?catalog=B1733	12	A04	A04 Domiphen B	1	4	FDA_384_3	0
Epi_384_1_O01	1536_LDV_HTS_2_AD29	OPTO85_HTS_2_6hr	AD29	242	OPTO85_h1	Aurora Kinase	Aurora kinase/JAK inhibitor	AT-9283	AT-9283	1.06499	1536_LDV_HTS_2	10	AD29	2.5	2.5	HTS_2	FALSE	0.0025	231000	30	29	98	0.0108945	0.0106499	6hr	1536_LDV_HTS_2_AD29	260	AT-9283	A4117	AT9283	896466-04-9	H01	L1029-01	381.43	DMSO	C19H23N7O2	C1CC1NC(=O)NC2=CNNC2=C3N=C4C=CC(=CC4=N3)CN5CCOCC5	‚â•19.05 mg/mL in DMSO, ‚â•47.6 mg/mL in EtOH with ultrasonic, <2.3 mg/mL in H2O	Chromatin/Epigenetics	Aurora Kinase	Aurora kinase/JAK inhibitor	http://www.apexbt.com/search.php?catalog=A4117	1	H01	H01 AT9283	8	1	Epi_384_1	1
TC_384_1_L04	1536_LDV_HTS_2_N39	OPTO85_HTS_2_6hr	N39	242	OPTO85_h1	antimycotic drug	NA	ciclopirox	ciclopirox	1.06499	1536_LDV_HTS_2	10	N39	25	25	HTS_2	FALSE	0.025	231000	14	39	98	0.0108945	0.0106499	6hr	1536_LDV_HTS_2_N39	642	ciclopirox	NA	Ciclopirox, HOE-296, Ciclopiroxolamine, Batrafen; Ciclochem; Loprox; Mycoster; Penlac nail lacquer	29342-05-0	NA	NA	NA	NA	NA	CC1=CC(=O)N(O)C(=C1)C1CCCCC1	NA	NA	antimycotic drug	NA	NA	4	F02	F02 Ciclopirox	6	2	TC_384_1	0
KI_384_1_C15	1536_LDV_HTS_3_M12	OPTO85_HTS_3_6hr	M12	242	OPTO85_h1	PI3K	PI3K	PIK-75	PIK-75	1.06587	1536_LDV_HTS_3	10	M12	25	25	HTS_3	FALSE	0.025	231000	13	12	100	0.0107513	0.0106587	6hr	1536_LDV_HTS_3_M12	2192	PIK-75	NA	PIK-75 hydrochloride	372196-77-5	NA	NA	NA	NA	NA	CN(\N=C\C1=CN=C2C=CC(Br)=CN12)S(=O)(=O)C1=CC(=CC=C1C)[N+]([O-])=O	NA	NA	PI3K	PI3K	NA	1	B08	B08 PIK-75 hyd	2	8	KI_384_1	1
TC_384_1_G03	1536_LDV_HTS_2_Y35	OPTO85_HTS_2_6hr	Y35	243	OPTO85_h1	P-Glycoprotein (MDR-1; ABCB1) Inhibitors; Angiogenesis Inhibitors; Microtubule-Stabilizing Agents; Antimitotic Drugs	NA	paclitaxel	paclitaxel	1.07585	1536_LDV_HTS_2	10	Y35	25	25	HTS_2	FALSE	0.025	231000	25	35	99	0.0110057	0.0107585	6hr	1536_LDV_HTS_2_Y35	2063	paclitaxel	NA	Paclitaxel, Taxol	33069-62-4	NA	NA	NA	NA	NA	CC(=O)O[C@@H]1C2=C(C)[C@H](C[C@@](O)([C@@H](OC(=O)C3=CC=CC=C3)[C@H]3[C@@]4(CO[C@@H]4C[C@H](O)[C@@]3(C)C1=O)OC(C)=O)C2(C)C)OC(=O)C(O)C(NC(=O)C1=CC=CC=C1)C1=CC=CC=C1	NA	NA	P-Glycoprotein (MDR-1; ABCB1) Inhibitors; Angiogenesis Inhibitors; Microtubule-Stabilizing Agents; Antimitotic Drugs	NA	NA	1	D02	D02 Paclitaxel	4	2	TC_384_1	1
KI_384_1_N06	1536_LDV_HTS_3_AD19	OPTO85_HTS_3_6hr	AD19	244	OPTO85_h1	FAK (FAK1), PYK2 (FAK2, PTK2B, CAKB)	FAK (FAK1), PYK2 (FAK2, PTK2B, CAKB)	PF-562271	PF-562271	1.08719	1536_LDV_HTS_3	10	AD19	25	25	HTS_3	FALSE	0.025	231000	30	19	102	0.0109663	0.0108719	6hr	1536_LDV_HTS_3_AD19	2149	PF-562271	NA	PF562271, PF-562271	717907-75-0	NA	NA	NA	NA	NA	CN(C1=NC=CC=C1CNC1=C(C=NC(NC2=CC3=C(NC(=O)C3)C=C2)=N1)C(F)(F)F)S(C)(=O)=O	NA	NA	FAK (FAK1), PYK2 (FAK2, PTK2B, CAKB)	FAK (FAK1), PYK2 (FAK2, PTK2B, CAKB)	NA	4	G03	G03 PF562271,	7	3	KI_384_1	0
KI_384_2_J22	1536_LDV_HTS_3_H29	OPTO85_HTS_3_6hr	H29	246	OPTO85_h1	Wee1, Myt1	Wee1, Myt1	PD-166285	PD-166285	1.10851	1536_LDV_HTS_3	10	H29	25	25	HTS_3	FALSE	0.025	231000	8	29	104	0.0111814	0.0110851	6hr	1536_LDV_HTS_3_H29	2103	PD-166285	NA	PD 166285 dihydrochloride, PD-166285 dihydrochloride	NA	NA	NA	NA	NA	NA	CCN(CC)CCOc1ccc(Nc2ncc3C=C(C(=O)N(C)c3n2)c2c(Cl)cccc2Cl)cc1	NA	NA	Wee1, Myt1	Wee1, Myt1	NA	8	E11	E11 PD 166285	5	11	KI_384_2	0
FDA_384_1_K21	1536_LDV_HTS_1_D11	OPTO85_HTS_1_6hr	D11	240	OPTO85_h1	DNA Synthesis	Apoptosis inducer in CLL cells	cladribine	cladribine	1.11404	1536_LDV_HTS_1	10	D11	2.5	2.5	HTS_1	FALSE	0.0025	231000	4	11	101.5	0.0110745	0.0111404	6hr	1536_LDV_HTS_1_D11	673	cladribine	A2187	Cladribine	4291-63-8	F11	L1021-01	285.69	DMSO	C10H12ClN5O3	C1C(C(OC1N2C=NC3=C2N=C(N=C3N)Cl)CO)O	>41.7mg/mL in DMSO with gentle warming	DNA Damage/DNA Repair	DNA Synthesis	Apoptosis inducer in CLL cells	http://www.apexbt.com/search.php?catalog=A2187	1	F11	F11 Cladribine	6	11	FDA_384_1	1
KI_384_2_P12	1536_LDV_HTS_3_F33	OPTO85_HTS_3_6hr	F33	247	OPTO85_h1	Bromodomain-Containing Protein 4 (Brd4, HUNK1) Inhibitor, Jak2 Inhibitor	Bromodomain-Containing Protein 4 (Brd4, HUNK1) Inhibitor, Jak2 Inhibitor	TG-101209	TG-101209	1.11916	1536_LDV_HTS_3	10	F33	25	25	HTS_3	FALSE	0.025	231000	6	33	105	0.0112889	0.0111916	6hr	1536_LDV_HTS_3_F33	2772	TG-101209	NA	TG101209, TG-101209	NA	NA	NA	NA	NA	NA	CN1CCN(CC1)c1ccc(Nc2ncc(C)c(Nc3cccc(c3)S(=O)(=O)NC(C)(C)C)n2)cc1	NA	NA	Bromodomain-Containing Protein 4 (Brd4, HUNK1) Inhibitor, Jak2 Inhibitor	Bromodomain-Containing Protein 4 (Brd4, HUNK1) Inhibitor, Jak2 Inhibitor	NA	8	H06	H06 TG101209,	8	6	KI_384_2	0
KI_384_3_G13	1536_LDV_HTS_3_X34	OPTO85_HTS_3_6hr	X34	247	OPTO85_h1	Lymphokine-activated Killer T-Cell-originated Protein Kinase (PDZ-binding kinase, PBK) Inhibitor	NA	OTS-964 H2O	OTS-964...	1.11916	1536_LDV_HTS_3	10	X34	25	25	HTS_3	FALSE	0.025	231000	24	34	105	0.0112889	0.0111916	6hr	1536_LDV_HTS_3_X34	3384	NA	NA	OTS-964 H2O	1338545-07-5	NA	NA	NA	NA	NA	NA	NA	NA	Lymphokine-activated Killer T-Cell-originated Protein Kinase (PDZ-binding kinase, PBK) Inhibitor	NA	NA	9	D07	D07 OTS-964 H2	4	7	KI_384_3	1
FDA_384_2_E01	1536_LDV_HTS_1_T17	OPTO85_HTS_1_6hr	T17	241	OPTO85_h1	Apoptosis Inducers	NA	actinomycin-d	actinom...	1.12501	1536_LDV_HTS_1	10	T17	2.5	2.5	HTS_1	FALSE	0.0025	231000	20	17	102.5	0.0111836	0.0112501	6hr	1536_LDV_HTS_1_T17	70	actinomycin-d	A4448	Actinomycin D	50-76-0	C01	L1021-05	1255.43	DMSO	C62H86N12O16	CC1C(C(=O)NC(C(=O)N2CCCC2C(=O)N(CC(=O)N(C(C(=O)O1)C(C)C)C)C)C(C)C)NC(=O)C3=C4C(=C(C=C3)C)OC5=C(C(=O)C(=C(C5=N4)C(=O)NC6C(OC(=O)C(N(C(=O)CN(C(=O)C7CCCN7C(=O)C(NC6=O)C(C)C)C)C)C(C)C)C)N)C	‚â•62.75 mg/mL in DMSO, <6.33 mg/mL in EtOH, <6.28 mg/mL in H2O	Apoptosis	Apoptosis Inducers	NA	http://www.apexbt.com/search.php?catalog=A4448	5	C01	C01 Actinomyci	3	1	FDA_384_2	1
Epi_384_1_K01	1536_LDV_HTS_2_F27	OPTO85_HTS_2_6hr	F27	248	OPTO85_h1	HDAC	HDAC inhibitor	givinostat	givinostat	1.13019	1536_LDV_HTS_2	10	F27	2.5	2.5	HTS_2	FALSE	0.0025	231000	6	27	104	0.0115616	0.0113019	6hr	1536_LDV_HTS_2_F27	1260	givinostat	A4093	ITF2357 (Givinostat)	732302-99-7	F01	L1029-01	475.97	DMSO	C24H27N3O4.HCl.H2O	CCN(CC)CC1=CC2=C(C=C(COC(NC3=CC=C(C(NO)=O)C=C3)=O)C=C2)C=C1.O.Cl	‚â•23.8 mg/mL in DMSO, <2.61 mg/mL in EtOH, ‚â•2.9 mg/mL in H2O with ultrasonic and warming	DNA Damage/DNA Repair	HDAC	HDAC inhibitor	http://www.apexbt.com/search.php?catalog=A4093	1	F01	F01 ITF2357 (G	6	1	Epi_384_1	1
TC_384_2_A10	1536_LDV_HTS_2_H43	OPTO85_HTS_2_6hr	H43	248	OPTO85_h1	DNA-Intercalating Drug, DNA Topoisomerase II alpha Inhibitor	NA	doxorubicin	doxorub...	1.13019	1536_LDV_HTS_2	10	H43	25	25	HTS_2	FALSE	0.025	231000	8	43	104	0.0115616	0.0113019	6hr	1536_LDV_HTS_2_H43	944	doxorubicin	NA	Doxorubicin, NSC-123127, SA-033, Adriacin, Adriamycin, Adriblastina, Resmycin, Rubex	23214-92-8	NA	NA	NA	NA	NA	COC1=CC=CC2=C1C(=O)C1=C(C(O)=C3C[C@](O)(C[C@H](O[C@H]4C[C@H](N)[C@H](O)[C@H](C)O4)C3=C1O)C(=O)CO)C2=O	NA	NA	DNA-Intercalating Drug, DNA Topoisomerase II alpha Inhibitor	NA	NA	6	A05	A05 Doxorubici	1	5	TC_384_2	2
FDA_384_2_K10	1536_LDV_HTS_1_H22	OPTO85_HTS_1_6hr	H22	242	OPTO85_h1	VEGFR	VEGFR1/ c-Kit inhibitor	axitinib	axitinib	1.13599	1536_LDV_HTS_1	10	H22	2.5	2.5	HTS_1	FALSE	0.0025	231000	8	22	103.5	0.0112928	0.0113599	6hr	1536_LDV_HTS_1_H22	289	axitinib	A8370	Axitinib (AG 013736)	319460-85-0	F05	L1021-06	386.47	DMSO	C22H18N4OS	CNC(=O)C1=CC=CC=C1SC2=CC3=C(C=C2)C(=NN3)C=CC4=CC=CC=N4	>19.3mg/mL in DMSO	Tyrosine Kinase	VEGFR	VEGFR1/ c-Kit inhibitor	http://www.apexbt.com/search.php?catalog=A8370	6	F05	F05 Axitinib (	6	5	FDA_384_2	2
TC_384_2_K05	1536_LDV_HTS_3_K6	OPTO85_HTS_3_6hr	K6	249	OPTO85_h1	Phosphatidylinositol 3-Kinase alpha (PI3Kalpha) Inhibitor, Signal Transduction Modulator, Apoptosis Inducer, Angiogenesis Inhibitor	NA	HS-173	HS-173	1.14048	1536_LDV_HTS_3	10	K6	25	25	HTS_3	FALSE	0.025	231000	11	6	107	0.0115039	0.0114048	6hr	1536_LDV_HTS_3_K6	3350	NA	NA	HS-173	NA	NA	NA	NA	NA	NA	CCOC(=O)C1=CN=C2C=CC(=CN12)C1=CC(NS(=O)(=O)C2=CC=CC=C2)=CN=C1	NA	NA	Phosphatidylinositol 3-Kinase alpha (PI3Kalpha) Inhibitor, Signal Transduction Modulator, Apoptosis Inducer, Angiogenesis Inhibitor	NA	NA	5	F03	F03 HS-173	6	3	TC_384_2	1
TC_384_1_B22	1536_LDV_HTS_2_Z32	OPTO85_HTS_2_6hr	Z32	249	OPTO85_h1	Antimitotic Drugs; Tubulin polymerization inhibitors	NA	vinflunine	vinflunine	1.14106	1536_LDV_HTS_2	10	Z32	25	25	HTS_2	FALSE	0.025	231000	26	32	105	0.0116727	0.0114106	6hr	1536_LDV_HTS_2_Z32	2993	vinflunine	NA	Vinflunine ditartrate, BMS-710485; F-12158; L-0070, Vinflunine¬¨‚Ä†(Prop INN; USAN), Javlor	194468-36-5	NA	NA	NA	NA	NA	[H][C@@]12N3CC[C@@]11C4=C(C=C(OC)C(=C4)[C@]4(C[C@H]5C[C@H](CN(C5)CC5=C4NC4=C5C=CC=C4)C(C)(F)F)C(=O)OC)N(C)[C@@]1([H])[C@](O)([C@H](OC(C)=O)[C@]2(CC)C=CC3)C(=O)OC	NA	NA	Antimitotic Drugs; Tubulin polymerization inhibitors	NA	NA	4	A11	A11 Vinflunine	1	11	TC_384_1	0
TC_384_1_F04	1536_LDV_HTS_2_D35	OPTO85_HTS_2_6hr	D35	249	OPTO85_h1	Chelating agent, Apoptosis Inducer	NA	Dp44mT, HDp44mT	Dp44mT,...	1.14106	1536_LDV_HTS_2	10	D35	25	25	HTS_2	FALSE	0.025	231000	4	35	105	0.0116727	0.0114106	6hr	1536_LDV_HTS_2_D35	3504	NA	NA	Dp44mT, HDp44mT	152095-12-0	NA	NA	NA	NA	NA	CN(C)C(=S)NN=C(C1=CC=CC=N1)C1=NC=CC=C1	NA	NA	Chelating agent, Apoptosis Inducer	NA	NA	4	C02	C02 Dp44mT, HD	3	2	TC_384_1	0
FDA_384_5_E14	1536_LDV_HTS_2_M7	OPTO85_HTS_2_6hr	M7	250	OPTO85_h1	ALK	Orally active inhibitor of ALK kinase	entrectinib	entrect...	1.15192	1536_LDV_HTS_2	10	M7	2.5	2.5	HTS_2	FALSE	0.0025	231000	13	7	106	0.0117839	0.0115192	6hr	1536_LDV_HTS_2_M7	1012	entrectinib	B5859	Entrectinib	1108743-60-7	C07	L1021-18	560.64	DMSO	C31H34F2N6O2	CN1CCN(C2=CC(NC3CCOCC3)=C(C(/N=C4C5=C(NN/4)C=CC(CC6=CC(F)=CC(F)=C6)=C5)=O)C=C2)CC1	>28.1mg/mL in DMSO	Tyrosine Kinase	ALK	Orally active inhibitor of ALK kinase	http://www.apexbt.com/search.php?catalog=B5859	18	C07	C07 Entrectini	3	7	FDA_384_5	2
FDA_384_1_B21	1536_LDV_HTS_1_L4	OPTO85_HTS_1_6hr	L4	244	OPTO85_h1	EGFR	NA	ixabepilone	ixabepi...	1.15794	1536_LDV_HTS_1	10	L4	2.5	2.5	HTS_1	FALSE	0.0025	231000	12	4	105.5	0.011511	0.0115794	6hr	1536_LDV_HTS_1_L4	1479	ixabepilone	A3513	Ixabepilone	219989-84-1	A11	L1021-03	506.7	DMSO	C27H42N2O5S	C[C@H]([C@H](O)[C@@H](C)C(C(C)(C)[C@@H](O)C1)=O)CCC[C@]2(C)[C@@H](O2)C[C@@H](/C(C)=C/C3=CSC(C)=N3)NC1=O	‚â•22.25 mg/mL in DMSO, ‚â•41.3 mg/mL in EtOH with gentle warming, <2.14 mg/mL in H2O	Tyrosine Kinase	EGFR	NA	http://www.apexbt.com/search.php?catalog=A3513	3	A11	A11 Ixabepilon	1	11	FDA_384_1	3
Epi_384_1_A06	1536_LDV_HTS_2_N20	OPTO85_HTS_2_6hr	N20	251	OPTO85_h1	Aurora Kinase	Aurora A/B/C inhibitor	CCT137690	CCT137690	1.16279	1536_LDV_HTS_2	10	N20	2.5	2.5	HTS_2	FALSE	0.0025	231000	14	20	107	0.0118951	0.0116279	6hr	1536_LDV_HTS_2_N20	562	CCT137690	A4132	CCT137690	1095382-05-0	A03	L1029-02	551.48	DMSO	C26H31BrN8O	CC1=CC(=NO1)CN2CCN(CC2)C3=C4C(=NC=C3Br)N=C(N4)C5=CC=C(C=C5)N6CCN(CC6)C	‚â•6.9 mg/mL in DMSO, <2.63 mg/mL in EtOH, <2.4 mg/mL in H2O	Chromatin/Epigenetics	Aurora Kinase	Aurora A/B/C inhibitor	http://www.apexbt.com/search.php?catalog=A4132	2	A03	A03 CCT137690	1	3	Epi_384_1	2
KI_384_2_E12	1536_LDV_HTS_3_I25	OPTO85_HTS_3_6hr	I25	252	OPTO85_h1	AurA (AuroraA), AurB (AuroraB), AurC (AuroraC)	AurA (AuroraA), AurB (AuroraB), AurC (AuroraC)	PHA-680632	PHA-680632	1.17246	1536_LDV_HTS_3	10	I25	25	25	HTS_3	FALSE	0.025	231000	9	25	110	0.0118265	0.0117246	6hr	1536_LDV_HTS_3_I25	2161	PHA-680632	NA	PHA-680632	398493-79-3	NA	NA	NA	NA	NA	CCC1=CC=CC(CC)=C1NC(=O)N1CC2=C(C1)C(NC(=O)C1=CC=C(C=C1)N1CCN(C)CC1)=NN2	NA	NA	AurA (AuroraA), AurB (AuroraB), AurC (AuroraC)	AurA (AuroraA), AurB (AuroraB), AurC (AuroraC)	NA	6	C06	C06 PHA-680632	3	6	KI_384_2	2
KI_384_2_K17	1536_LDV_HTS_3_W29	OPTO85_HTS_3_6hr	W29	253	OPTO85_h1	IRAK4	IRAK4	IRAK4 Inhibitor	IRAK4 I...	1.18312	1536_LDV_HTS_3	10	W29	25	25	HTS_3	FALSE	0.025	231000	23	29	111	0.011934	0.0118312	6hr	1536_LDV_HTS_3_W29	3279	NA	NA	IRAK4 Inhibitor	none	NA	NA	NA	NA	NA	ClC1=CN2C(C=C1)=NC=C2C1=CC=CC(NC2CCNC2)=N1	NA	NA	IRAK4	IRAK4	NA	5	F09	F09 IRAK4 Inhi	6	9	KI_384_2	1
KI_384_2_O07	1536_LDV_HTS_3_I32	OPTO85_HTS_3_6hr	I32	253	OPTO85_h1	MET (c-MET, HGFR)	MET (c-MET, HGFR)	tivantinib	tivantinib	1.18312	1536_LDV_HTS_3	10	I32	25	25	HTS_3	FALSE	0.025	231000	9	32	111	0.011934	0.0118312	6hr	1536_LDV_HTS_3_I32	2814	tivantinib	NA	ARQ-197, Tivantinib	905854-02-6	NA	NA	NA	NA	NA	[H][C@]1(C(=O)NC(=O)[C@@]1([H])C1=CN2CCCC3=CC=CC1=C23)C1=CNC2=C1C=CC=C2	NA	NA	MET (c-MET, HGFR)	MET (c-MET, HGFR)	NA	5	H04	H04 ARQ-197, T	8	4	KI_384_2	1
Epi_384_1_O17	1536_LDV_HTS_2_R30	OPTO85_HTS_2_6hr	R30	253	OPTO85_h1	Aurora Kinase	Potent Aurora A/B inhibitor	CYC116	CYC116	1.18453	1536_LDV_HTS_2	10	R30	2.5	2.5	HTS_2	FALSE	0.0025	231000	18	30	109	0.0121174	0.0118453	6hr	1536_LDV_HTS_2_R30	753	CYC116	A4125	CYC116	693228-63-6	H09	L1029-01	368.46	DMSO	C18H20N6OS	CC1=C(SC(=N1)N)C2=NC(=NC=C2)NC3=CC=C(C=C3)N4CCOCC4	‚â•18.4 mg/mL in DMSO with gentle warming, <2.18 mg/mL in EtOH, <2.5 mg/mL in H2O	Chromatin/Epigenetics	Aurora Kinase	Potent Aurora A/B inhibitor	http://www.apexbt.com/search.php?catalog=A4125	1	H09	H09 CYC116	8	9	Epi_384_1	1
KI_384_2_K05	1536_LDV_HTS_3_K29	OPTO85_HTS_3_6hr	K29	254	OPTO85_h1	CHK1, CHK2	CHK1, CHK2	AZD7762	AZD7762	1.19378	1536_LDV_HTS_3	10	K29	25	25	HTS_3	FALSE	0.025	231000	11	29	112	0.0120415	0.0119378	6hr	1536_LDV_HTS_3_K29	322	AZD7762	NA	AZD 7762, AZD-7762 hydrochloride	860352-01-8	NA	NA	NA	NA	NA	NC(=O)NC1=C(SC(=C1)C1=CC(F)=CC=C1)C(=O)N[C@H]1CCCNC1	NA	NA	CHK1, CHK2	CHK1, CHK2	NA	5	F03	F03 AZD 7762,	6	3	KI_384_2	1
KI_384_1_F04	1536_LDV_HTS_3_H14	OPTO85_HTS_3_6hr	H14	255	OPTO85_h1	KDR (VEGFR2, VEGFR, FLK1), FGFR1 (FLT2), FGFR3, FLT4 (VEGFR3), FGFR2	KDR (VEGFR2, VEGFR, FLK1), FGFR1 (FLT2), FGFR3, FLT4 (VEGFR3), FGFR2	brivanib	brivanib	1.20443	1536_LDV_HTS_3	10	H14	25	25	HTS_3	FALSE	0.025	231000	8	14	113	0.012149	0.0120443	6hr	1536_LDV_HTS_3_H14	467	brivanib	NA	Brivanib, BMS-540215	649735-46-6	NA	NA	NA	NA	NA	C[C@@H](O)COC1=CN2N=CN=C(OC3=CC=C4NC(C)=CC4=C3F)C2=C1C	NA	NA	KDR (VEGFR2, VEGFR, FLK1), FGFR1 (FLT2), FGFR3, FLT4 (VEGFR3), FGFR2	KDR (VEGFR2, VEGFR, FLK1), FGFR1 (FLT2), FGFR3, FLT4 (VEGFR3), FGFR2	NA	4	C02	C02 Brivanib,	3	2	KI_384_1	0
KI_384_1_M04	1536_LDV_HTS_3_H19	OPTO85_HTS_3_6hr	H19	256	OPTO85_h1	AKT1 (PKBa)	AKT1 (PKBa)	A-443654, A-654	A-44365...	1.21509	1536_LDV_HTS_3	10	H19	25	25	HTS_3	FALSE	0.025	231000	8	19	114	0.0122565	0.0121509	6hr	1536_LDV_HTS_3_H19	3360	NA	NA	A-443654, A-654	none	NA	NA	NA	NA	NA	CC1=NNC2=C1C=C(C=C2)C1=CC(OC[C@@H](N)CC2=CNC3=C2C=CC=C3)=CN=C1	NA	NA	AKT1 (PKBa)	AKT1 (PKBa)	NA	2	G02	G02 A-443654,	7	2	KI_384_1	2
KI_384_1_B14	1536_LDV_HTS_3_T11	OPTO85_HTS_3_6hr	T11	257	OPTO85_h1	ALK, MET (c-MET, HGFR)	ALK, MET (c-MET, HGFR)	crizotinib	crizotinib	1.22575	1536_LDV_HTS_3	10	T11	25	25	HTS_3	FALSE	0.025	231000	20	11	115	0.012364	0.0122575	6hr	1536_LDV_HTS_3_T11	739	crizotinib	NA	PF-02341066, PF-2341066, Crizotinib	877399-52-5	NA	NA	NA	NA	NA	C[C@@H](OC1=C(N)N=CC(=C1)C1=CN(N=C1)C1CCNCC1)C1=C(Cl)C=CC(F)=C1Cl	NA	NA	ALK, MET (c-MET, HGFR)	ALK, MET (c-MET, HGFR)	NA	4	A07	A07 PF-0234106	1	7	KI_384_1	0
KI_384_1_J18	1536_LDV_HTS_3_R17	OPTO85_HTS_3_6hr	R17	257	OPTO85_h1	PDK1 (PDPK1)	PDK1 (PDPK1)	BX-912	BX-912	1.22575	1536_LDV_HTS_3	10	R17	25	25	HTS_3	FALSE	0.025	231000	18	17	115	0.012364	0.0122575	6hr	1536_LDV_HTS_3_R17	501	BX-912	NA	BX912, BX-912	702674-56-4	NA	NA	NA	NA	NA	BrC1=C(NCCC2=CNC=N2)N=C(NC2=CC(NC(=O)N3CCCC3)=CC=C2)N=C1	NA	NA	PDK1 (PDPK1)	PDK1 (PDPK1)	NA	4	E09	E09 BX912, BX-	5	9	KI_384_1	0
KI_384_2_C09	1536_LDV_HTS_3_V23	OPTO85_HTS_3_6hr	V23	257	OPTO85_h1	SMG1 (ATX, LIP)	SMG1 (ATX, LIP)	SMG-1 Compound 467	SMG-1 C...	1.22575	1536_LDV_HTS_3	10	V23	25	25	HTS_3	FALSE	0.025	231000	22	23	115	0.012364	0.0122575	6hr	1536_LDV_HTS_3_V23	3116	NA	NA	SMG-1 Compound 467	none	NA	NA	NA	NA	NA	CNC(=O)NC1=CC=C(C=C1)C1=NC(=NC(=N1)C1=CC=C(NC(=O)NC2=CC=CN=C2)C=C1)N1CCOCC1	NA	NA	SMG1 (ATX, LIP)	SMG1 (ATX, LIP)	NA	5	B05	B05 SMG-1 Comp	2	5	KI_384_2	1
KI_384_1_L04	1536_LDV_HTS_3_P18	OPTO85_HTS_3_6hr	P18	258	OPTO85_h1	AurA (AuroraA), AurB (AuroraB), KDR (VEGFR2, VEGFR, FLK1)	AurA (AuroraA), AurB (AuroraB), KDR (VEGFR2, VEGFR, FLK1)	CYC116	CYC116	1.23641	1536_LDV_HTS_3	10	P18	25	25	HTS_3	FALSE	0.025	231000	16	18	116	0.0124715	0.0123641	6hr	1536_LDV_HTS_3_P18	754	CYC116	NA	CYC-116	693228-63-6	NA	NA	NA	NA	NA	CC1=C(SC(N)=N1)C1=CC=NC(NC2=CC=C(C=C2)N2CCOCC2)=N1	NA	NA	AurA (AuroraA), AurB (AuroraB), KDR (VEGFR2, VEGFR, FLK1)	AurA (AuroraA), AurB (AuroraB), KDR (VEGFR2, VEGFR, FLK1)	NA	4	F02	F02 CYC-116	6	2	KI_384_1	0
KI_384_1_H18	1536_LDV_HTS_3_F16	OPTO85_HTS_3_6hr	F16	259	OPTO85_h1	AurA (AuroraA), AurB (AuroraB), JAK2, JAK3, ABL1 mutant(ABL mutant), FLT3 (STK1, FLK2)	AurA (AuroraA), AurB (AuroraB), JAK2, JAK3, ABL1 mutant(ABL mutant), FLT3 (STK1, FLK2)	AT-9283	AT-9283	1.24707	1536_LDV_HTS_3	10	F16	25	25	HTS_3	FALSE	0.025	231000	6	16	117	0.012579	0.0124707	6hr	1536_LDV_HTS_3_F16	261	AT-9283	NA	AT9283, AT-9283	896466-04-9	NA	NA	NA	NA	NA	O=C(NC1CC1)NC1=CNN=C1C1=NC2=C(N1)C=CC(CN1CCOCC1)=C2	NA	NA	AurA (AuroraA), AurB (AuroraB), JAK2, JAK3, ABL1 mutant(ABL mutant), FLT3 (STK1, FLK2)	AurA (AuroraA), AurB (AuroraB), JAK2, JAK3, ABL1 mutant(ABL mutant), FLT3 (STK1, FLK2)	NA	4	D09	D09 AT9283, AT	4	9	KI_384_1	0
TC_384_1_F15	1536_LDV_HTS_2_P35	OPTO85_HTS_2_6hr	P35	260	OPTO85_h1	Apoptosis Inducers; DNA Alkylating Drugs	NA	mitomycin-C	mitomyc...	1.2606	1536_LDV_HTS_2	10	P35	25	25	HTS_2	FALSE	0.025	231000	16	35	116	0.0128956	0.012606	6hr	1536_LDV_HTS_2_P35	1792	mitomycin-C	NA	Mitomycin C; Mitosol; Mitomycin; MMc; Ametycine; Mito-medac; Mutamycin	1950-07-07	NA	NA	NA	NA	NA	CO[C@]12[C@H]3N[C@H]3CN1C1=C([C@H]2COC(N)=O)C(=O)C(N)=C(C)C1=O	NA	NA	Apoptosis Inducers; DNA Alkylating Drugs	NA	NA	3	C08	C08 Mitomycin	3	8	TC_384_1	3
KI_384_2_J05	1536_LDV_HTS_3_S28	OPTO85_HTS_3_6hr	S28	261	OPTO85_h1	PLK1 (PLK, STPK13)	PLK1 (PLK, STPK13)	NMS-1286937	NMS-128...	1.26839	1536_LDV_HTS_3	10	S28	25	25	HTS_3	FALSE	0.025	231000	19	28	119	0.0127941	0.0126839	6hr	1536_LDV_HTS_3_S28	1944	NMS-1286937	NA	NMS-1286937, NMS-P937	1034616-18-6	NA	NA	NA	NA	NA	CN1CCN(CC1)C1=CC=C(OC(F)(F)F)C(NC2=NC=C3CCC4=C(N(CCO)N=C4C(N)=O)C3=N2)=C1	NA	NA	PLK1 (PLK, STPK13)	PLK1 (PLK, STPK13)	NA	7	E03	E03 NMS-128693	5	3	KI_384_2	3
TC_384_1_O10	1536_LDV_HTS_2_X41	OPTO85_HTS_2_6hr	X41	261	OPTO85_h1	Activator of stem cell renewal, RasGAP and ERK1 inhibitors	NA	SC-1, Pluripotin	SC-1, P...	1.27146	1536_LDV_HTS_2	10	X41	25	25	HTS_2	FALSE	0.025	231000	24	41	117	0.0130067	0.0127146	6hr	1536_LDV_HTS_2_X41	3438	NA	NA	SC-1, Pluripotin	none	NA	NA	NA	NA	NA	CN1N=C(C)C=C1NC1=NC=C2CN(C(=O)N(C)C2=N1)C1=CC(NC(=O)C2=CC=CC(=C2)C(F)(F)F)=CC=C1C	NA	NA	Activator of stem cell renewal, RasGAP and ERK1 inhibitors	NA	NA	2	H05	H05 SC-1, Plur	8	5	TC_384_1	2
FDA_384_1_D18	1536_LDV_HTS_1_U5	OPTO85_HTS_1_6hr	U5	256	OPTO85_h1	HDAC	HDAC inhibitor,isotype-selective and potent	mocetinostat	mocetin...	1.28965	1536_LDV_HTS_1	10	U5	2.5	2.5	HTS_1	FALSE	0.0025	231000	21	5	117.5	0.0128203	0.0128965	6hr	1536_LDV_HTS_1_U5	1829	mocetinostat	A4089	Mocetinostat (MGCD0103, MG0103)	726169-73-9	B09	L1021-04	396.44	DMSO	C23H20N6O	C1=CC=C(C(=C1)N)NC(=O)C2=CC=C(C=C2)CNC3=NC=CC(=N3)C4=CN=CC=C4	>19.8mg/mL in DMSO	DNA Damage/DNA Repair	HDAC	HDAC inhibitor,isotype-selective and potent	http://www.apexbt.com/search.php?catalog=A4089	4	B09	B09 Mocetinost	2	9	FDA_384_1	0
FDA_384_2_C15	1536_LDV_HTS_1_T16	OPTO85_HTS_1_6hr	T16	256	OPTO85_h1	Microtubule/Tubulin	Antineoplastic agent	paclitaxel	paclitaxel	1.28965	1536_LDV_HTS_1	10	T16	2.5	2.5	HTS_1	FALSE	0.0025	231000	20	16	117.5	0.0128203	0.0128965	6hr	1536_LDV_HTS_1_T16	2064	paclitaxel	A4393	Paclitaxel (Taxol)	33069-62-4	B08	L1021-05	853.91	DMSO	C47H51NO14	O=C(N[C@H]([C@H](C(O[C@H]1C[C@]2(O)C(C)(C)C([C@@H](OC(C)=O)C([C@@]3(C)[C@]([C@@](CO4)(OC(C)=O)[C@H]4C[C@@H]3O)([H])[C@@H]2OC(C5=CC=CC=C5)=O)=O)=C1C)=O)O)C6=CC=CC=C6)C7=CC=CC=C7	>42.7mg/mL in DMSO	Cell Cycle/Checkpoint	Microtubule/Tubulin	Antineoplastic agent	http://www.apexbt.com/search.php?catalog=A4393	5	B08	B08 Paclitaxel	2	8	FDA_384_2	1
FDA_384_5_F12	1536_LDV_HTS_2_AB7	OPTO85_HTS_2_6hr	AB7	263	OPTO85_h1	Microtubule/Tubulin	broad-spectrum anthelmintic that inhibits intestinal microtubule synthesis	mebendazole	mebenda...	1.2932	1536_LDV_HTS_2	10	AB7	2.5	2.5	HTS_2	FALSE	0.0025	231000	28	7	119	0.0132291	0.012932	6hr	1536_LDV_HTS_2_AB7	1692	mebendazole	C4087	Mebendazole	31431-39-7	C06	L1021-20	295.3	DMSO	C16H13N3O3	O=C(C1=CC=C(NC(NC(OC)=O)=N2)C2=C1)C3=CC=CC=C3	>13mg/mL in DMSO with gentle warming	Cell Cycle/Checkpoint	Microtubule/Tubulin	broad-spectrum anthelmintic that inhibits intestinal microtubule synthesis	http://www.apexbt.com/search.php?catalog=C4087	20	C06	C06 Mebendazol	3	6	FDA_384_5	0
FDA_384_4_F11	1536_LDV_HTS_1_P40	OPTO85_HTS_1_6hr	P40	259	OPTO85_h1	ATPase,Anti-infection	broad-spectrum antifungal agent	ciclopirox	ciclopirox	1.32258	1536_LDV_HTS_1	10	P40	2.5	2.5	HTS_1	FALSE	0.0025	231000	16	40	120.5	0.0131476	0.0132258	6hr	1536_LDV_HTS_1_P40	641	ciclopirox	B2087	Ciclopirox	29342-05-0	C06	L1021-15	207.27	DMSO	C12H17NO2	CC1=CC(=O)N(C(=C1)C2CCCCC2)O	>11.2mg/mL in DMSO	Membrane Transporter/Ion Channel	ATPase,Anti-infection	broad-spectrum antifungal agent	http://www.apexbt.com/search.php?catalog=B2087	15	C06	C06 Ciclopirox	3	6	FDA_384_4	3
TC_384_2_M12	1536_LDV_HTS_3_AD7	OPTO85_HTS_3_6hr	AD7	269	OPTO85_h1	Anthelmintic	NA	parbendazole	parbend...	1.35366	1536_LDV_HTS_3	10	AD7	25	25	HTS_3	FALSE	0.025	231000	30	7	127	0.0136542	0.0135366	6hr	1536_LDV_HTS_3_AD7	2082	parbendazole	NA	Parbendazole	14255-87-9	NA	NA	NA	NA	NA	CCCCC1=CC2=C(NC(NC(=O)OC)=N2)C=C1	NA	NA	Anthelmintic	NA	NA	6	G06	G06 Parbendazo	7	6	TC_384_2	2
TC_384_2_A05	1536_LDV_HTS_2_C43	OPTO85_HTS_2_6hr	C43	269	OPTO85_h1	Retinoid RARgamma Agonist, Signal Transduction Modulator, Apoptosis Inducer	NA	CD-437	CD-437	1.3584	1536_LDV_HTS_2	10	C43	25	25	HTS_2	FALSE	0.025	231000	3	43	125	0.0138961	0.013584	6hr	1536_LDV_HTS_2_C43	564	CD-437	NA	AHPN, AGN-192837, CD-437, CD 437	125316-60-1	NA	NA	NA	NA	NA	OC(=O)C1=CC=C2C=C(C=CC2=C1)C1=CC=C(O)C(=C1)C12CC3CC(CC(C3)C1)C2	NA	NA	Retinoid RARgamma Agonist, Signal Transduction Modulator, Apoptosis Inducer	NA	NA	5	A03	A03 AHPN, AGN-	1	3	TC_384_2	1
TC_384_2_G03	1536_LDV_HTS_3_L3	OPTO85_HTS_3_6hr	L3	270	OPTO85_h1	Kinesin-Like Spindle Protein KIF11 (KSP, Eg5) Inhibitor, Antimitotic Drug	NA	filanesib	filanesib	1.36431	1536_LDV_HTS_3	10	L3	25	25	HTS_3	FALSE	0.025	231000	12	3	128	0.0137617	0.0136431	6hr	1536_LDV_HTS_3_L3	1138	filanesib	NA	ARRY-520, Filanesib	NA	NA	NA	NA	NA	NA	CON(C)C(=O)N1N=C(S[C@@]1(CCCN)C1=CC=CC=C1)C1=CC(F)=CC=C1F	NA	NA	Kinesin-Like Spindle Protein KIF11 (KSP, Eg5) Inhibitor, Antimitotic Drug	NA	NA	5	D02	D02 ARRY-520,	4	2	TC_384_2	1
TC_384_1_E18	1536_LDV_HTS_2_Z34	OPTO85_HTS_2_6hr	Z34	270	OPTO85_h1	DNA Topoisomerase II inhibitor	NA	epirubicin	epirubicin	1.36927	1536_LDV_HTS_2	10	Z34	25	25	HTS_2	FALSE	0.025	231000	26	34	126	0.0140073	0.0136927	6hr	1536_LDV_HTS_2_Z34	1032	epirubicin	NA	Epirubicin hydrochloride, Ellence, Pharmorubicin, Epirubicin Ebewe	56390-09-1	NA	NA	NA	NA	NA	COC1=C2C(=O)C3=C(C(O)=C4C[C@](O)(C[C@H](O[C@H]5C[C@H](N)[C@@H](O)[C@H](C)O5)C4=C3O)C(=O)CO)C(=O)C2=CC=C1	NA	NA	DNA Topoisomerase II inhibitor	NA	NA	2	C09	C09 Epirubicin	3	9	TC_384_1	2
Epi_384_1_A07	1536_LDV_HTS_2_O20	OPTO85_HTS_2_6hr	O20	273	OPTO85_h1	Topoisomerase	Antitumour antibiotic,inhibits TOPO II.	doxorubicin	doxorub...	1.40187	1536_LDV_HTS_2	10	O20	2.5	2.5	HTS_2	FALSE	0.0025	231000	15	20	129	0.0143408	0.0140187	6hr	1536_LDV_HTS_2_O20	945	doxorubicin	A1832	Doxorubicin (Adriamycin) HCl	25316-40-9	A04	L1029-01	579.98	DMSO	C27H29NO11.HCl	CC1C(C(CC(O1)OC2CC(CC3=C(C4=C(C(=C23)O)C(=O)C5=C(C4=O)C=CC=C5OC)O)(C(=O)CO)O)N)O.Cl	‚â•29mg/mL in DMSO	DNA Damage/DNA Repair	Topoisomerase	Antitumour antibiotic,inhibits TOPO II.	http://www.apexbt.com/search.php?catalog=A1832	1	A04	A04 Doxorubici	1	4	Epi_384_1	1
KI_384_1_N21	1536_LDV_HTS_3_Q20	OPTO85_HTS_3_6hr	Q20	275	OPTO85_h1	IKKb (IKK2)	IKKb (IKK2)	IKK-2-inhibitor-V	IKK-2-i...	1.41761	1536_LDV_HTS_3	10	Q20	25	25	HTS_3	FALSE	0.025	231000	17	20	133	0.0142993	0.0141761	6hr	1536_LDV_HTS_3_Q20	1413	IKK-2-inhibitor-V	NA	IMD 0354, IMD-0354	978-62-1	NA	NA	NA	NA	NA	OC1=CC=C(Cl)C=C1C(=O)NC1=CC(=CC(=C1)C(F)(F)F)C(F)(F)F	NA	NA	IKKb (IKK2)	IKKb (IKK2)	NA	3	G11	G11 IMD 0354,	7	11	KI_384_1	3
KI_384_2_K13	1536_LDV_HTS_3_S29	OPTO85_HTS_3_6hr	S29	278	OPTO85_h1	PI3K	PI3K	PI3-Kinase a Inhibitor 2	PI3-Kin...	1.44958	1536_LDV_HTS_3	10	S29	25	25	HTS_3	FALSE	0.025	231000	19	29	136	0.0146218	0.0144958	6hr	1536_LDV_HTS_3_S29	3614	NA	NA	PI3-Kinase a Inhibitor 2	371943-05-4	NA	NA	NA	NA	NA	OC1=CC(=CC=C1)C1=NC(N2CCOCC2)=C2SC=CC2=N1	NA	NA	PI3K	PI3K	NA	5	F07	F07 PI3-Kinase	6	7	KI_384_2	1
FDA_384_1_F04	1536_LDV_HTS_1_W6	OPTO85_HTS_1_6hr	W6	271	OPTO85_h1	HDAC	Pan-HDAC inhibitor	PCI-24781	PCI-24781	1.45429	1536_LDV_HTS_1	10	W6	2.5	2.5	HTS_1	FALSE	0.0025	231000	23	6	132.5	0.0144569	0.0145429	6hr	1536_LDV_HTS_1_W6	2095	PCI-24781	A4098	PCI-24781 (CRA-024781)	783355-60-2	C02	L1021-04	397.42	DMSO	C21H23N3O5	CN(C)CC1=C(OC2=CC=CC=C21)C(=O)NCCOC3=CC=C(C=C3)C(=O)NO	Soluble in DMSO > 10 mM	DNA Damage/DNA Repair	HDAC	Pan-HDAC inhibitor	http://www.apexbt.com/search.php?catalog=A4098	4	C02	C02 PCI-24781	3	2	FDA_384_1	0
KI_384_1_C21	1536_LDV_HTS_3_S12	OPTO85_HTS_3_6hr	S12	279	OPTO85_h1	PDGFRb (PDGFR, PDGFR1)	PDGFRb (PDGFR, PDGFR1)	JNJ-10198409, RWJ-540973	JNJ-101...	1.46024	1536_LDV_HTS_3	10	S12	25	25	HTS_3	FALSE	0.025	231000	19	12	137	0.0147293	0.0146024	6hr	1536_LDV_HTS_3_S12	3242	NA	NA	JNJ-10198409, RWJ-540973	627512-69-0	NA	NA	NA	NA	NA	COC1=C(OC)C=C2C(CC3=C2NN=C3NC2=CC(F)=CC=C2)=C1	NA	NA	PDGFRb (PDGFR, PDGFR1)	PDGFRb (PDGFR, PDGFR1)	NA	1	B11	B11 JNJ-101984	2	11	KI_384_1	1
TC_384_2_M07	1536_LDV_HTS_3_Y7	OPTO85_HTS_3_6hr	Y7	280	OPTO85_h1	Histone Deacetylase 2 (HDAC2) Inhibitor, Histone Deacetylase 3 (HDAC3) Inhibitor	NA	OICR9784, MI-192	OICR978...	1.4709	1536_LDV_HTS_3	10	Y7	25	25	HTS_3	FALSE	0.025	231000	25	7	138	0.0148368	0.014709	6hr	1536_LDV_HTS_3_Y7	3594	NA	NA	OICR9784, MI-192	NA	NA	NA	NA	NA	NA	NC1=CC=CC=C1NC(=O)C1=CC=C(CN2CC(=C)C3=CC=CC=C3C2=O)C=C1	NA	NA	Histone Deacetylase 2 (HDAC2) Inhibitor, Histone Deacetylase 3 (HDAC3) Inhibitor	NA	NA	5	G04	G04 OICR9784,	7	4	TC_384_2	1
FDA_384_1_O02	1536_LDV_HTS_1_P13	OPTO85_HTS_1_6hr	P13	274	OPTO85_h1	Microtubule/Tubulin	Depolymerisation of microtubules inhibitor	docetaxel	docetaxel	1.48721	1536_LDV_HTS_1	10	P13	2.5	2.5	HTS_1	FALSE	0.0025	231000	16	13	135.5	0.0147842	0.0148721	6hr	1536_LDV_HTS_1_P13	909	docetaxel	A3370	Docetaxel Trihydrate	148408-66-6	H01	L1021-02	861.93	DMSO	C43H59NO17	CC([C@](OC([C@@](O)([H])[C@](NC(OC(C)(C)C)=O)([H])C1=CC=CC=C1)=O)([H])C[C@@]2(O)[C@](OC(C3=CC=CC=C3)=O)([H])[C@@]4([H])[C@@]([C@](O)([H])C[C@]5([H])[C@@]4(OC(C)=O)CO5)6C)=C(C(C)2C)[C@](O)([H])C6=O.O.O.O	>43.1mg/mL in DMSO	Cell Cycle/Checkpoint	Microtubule/Tubulin	Depolymerisation of microtubules inhibitor	http://www.apexbt.com/search.php?catalog=A3370	2	H01	H01 Docetaxel	8	1	FDA_384_1	2
KI_384_1_F22	1536_LDV_HTS_3_Z14	OPTO85_HTS_3_6hr	Z14	286	OPTO85_h1	PLK1 (PLK, STPK13)	PLK1 (PLK, STPK13)	GSK461364	GSK461364	1.53485	1536_LDV_HTS_3	10	Z14	25	25	HTS_3	FALSE	0.025	231000	26	14	144	0.0154819	0.0153485	6hr	1536_LDV_HTS_3_Z14	1311	GSK461364	NA	GSK-461364, GSK461364	929095-18-1	NA	NA	NA	NA	NA	C[C@@H](OC1=C(SC(=C1)N1C=NC2=C1C=C(CN1CCN(C)CC1)C=C2)C(N)=O)C1=CC=CC=C1C(F)(F)F	NA	NA	PLK1 (PLK, STPK13)	PLK1 (PLK, STPK13)	NA	4	C11	C11 GSK-461364	3	11	KI_384_1	0
FDA_384_1_N15	1536_LDV_HTS_1_F13	OPTO85_HTS_1_6hr	F13	279	OPTO85_h1	Topoisomerase	Topo II inhibitor,immunosuppresive antineoplastic antibiotic	doxorubicin	doxorub...	1.54209	1536_LDV_HTS_1	10	F13	2.5	2.5	HTS_1	FALSE	0.0025	231000	6	13	140.5	0.0153298	0.0154209	6hr	1536_LDV_HTS_1_F13	946	doxorubicin	A3966	Doxorubicin	23214-92-8	G08	L1021-03	543.52	DMSO	C27H29NO11	CC1C(C(CC(O1)OC2CC(CC3=C(C4=C(C(=C23)O)C(=O)C5=C(C4=O)C=CC=C5OC)O)(C(=O)CO)O)N)O	>27.2mg/mL in DMSO	DNA Damage/DNA Repair	Topoisomerase	Topo II inhibitor,immunosuppresive antineoplastic antibiotic	http://www.apexbt.com/search.php?catalog=A3966	3	G08	G08 Doxorubici	7	8	FDA_384_1	3
TC_384_1_H14	1536_LDV_HTS_2_AB36	OPTO85_HTS_2_6hr	AB36	286	OPTO85_h1	EWS-FLI1 Inhibitor	NA	YK-4-279	YK-4-279	1.54314	1536_LDV_HTS_2	10	AB36	25	25	HTS_2	FALSE	0.025	231000	28	36	142	0.015786	0.0154314	6hr	1536_LDV_HTS_2_AB36	3058	YK-4-279	NA	(-)-YK-4-279, YK-4-279	1037184-44-3	NA	NA	NA	NA	NA	COC1=CC=C(C=C1)C(=O)CC1(O)C(=O)NC2=C1C(Cl)=CC=C2Cl	NA	NA	EWS-FLI1 Inhibitor	NA	NA	4	D07	D07 (-)-YK-4-2	4	7	TC_384_1	0
TC_384_1_H16	1536_LDV_HTS_2_AD36	OPTO85_HTS_2_6hr	AD36	287	OPTO85_h1	DNA-Intercalating Drug; DNA Topoisomerase II alpha Inhibitor	NA	doxorubicin	doxorub...	1.55401	1536_LDV_HTS_2	10	AD36	25	25	HTS_2	FALSE	0.025	231000	30	36	143	0.0158971	0.0155401	6hr	1536_LDV_HTS_2_AD36	942	doxorubicin	NA	Doxorubicin hydrochloride, NSC-123127, Doxorubicin hydrochloride¬¨‚Ä†(Rec INNM; BAN; USAN; USP), Adriacin; Adriamycin; Adriblastina; Resmycin; Rubex	25316-40-9	NA	NA	NA	NA	NA	COC1=CC=CC2=C1C(=O)C1=C(C(O)=C3C[C@](O)(C[C@H](O[C@H]4C[C@H](N)[C@H](O)[C@H](C)O4)C3=C1O)C(=O)CO)C2=O	NA	NA	DNA-Intercalating Drug; DNA Topoisomerase II alpha Inhibitor	NA	NA	4	D08	D08 Doxorubici	4	8	TC_384_1	0
FDA_384_5_F01	1536_LDV_HTS_2_U7	OPTO85_HTS_2_6hr	U7	289	OPTO85_h1	ATPase	Na+/K+ ATPase pump inhibitor	digoxin	digoxin	1.57574	1536_LDV_HTS_2	10	U7	2.5	2.5	HTS_2	FALSE	0.0025	231000	21	7	145	0.0161195	0.0157574	6hr	1536_LDV_HTS_2_U7	885	digoxin	B7684	Digoxin	20830-75-5	C01	L1021-19	780.94	DMSO	C41H64O14	O[C@]1([C@]([C@@H](C2=CC(OC2)=O)CC1)(C)[C@@H]3O)[C@H]4[C@H](C3)[C@](CC[C@@H]5O[C@@H](C[C@@H]6O)O[C@H](C)[C@H]6O[C@@H](C[C@@H]7O)O[C@H](C)[C@H]7O[C@@H](C[C@@H]8O)O[C@H](C)[C@H]8O)(C)[C@@H](C5)CC4	>33.3mg/mL in DMSO	Membrane Transporter/Ion Channel	ATPase	Na+/K+ ATPase pump inhibitor	http://www.apexbt.com/search.php?catalog=B7684	19	C01	C01 Digoxin	3	1	FDA_384_5	3
TC_384_1_B13	1536_LDV_HTS_2_Q32	OPTO85_HTS_2_6hr	Q32	289	OPTO85_h1	Tubulin polymerization inhibitors, RNA synthesis inhibitor, Cell cycle inhibitor	NA	vincristine	vincris...	1.57574	1536_LDV_HTS_2	10	Q32	25	25	HTS_2	FALSE	0.025	231000	17	32	145	0.0161195	0.0157574	6hr	1536_LDV_HTS_2_Q32	2990	vincristine	NA	Vincristine sulphate, NSC-67574, Oncovin	2068-78-2	NA	NA	NA	NA	NA	[H][C@@]12N3CC[C@@]11C4=C(C=C(OC)C(=C4)[C@]4(C[C@@]5([H])CN(C[C@](O)(CC)C5)CCC5=C4NC4=C5C=CC=C4)C(=O)OC)N(C=O)[C@@]1([H])[C@](O)([C@H](OC(C)=O)[C@]2(CC)C=CC3)C(=O)OC	NA	NA	Tubulin polymerization inhibitors, RNA synthesis inhibitor, Cell cycle inhibitor	NA	NA	3	A07	A07 Vincristin	1	7	TC_384_1	3
TC_384_1_E14	1536_LDV_HTS_2_V34	OPTO85_HTS_2_6hr	V34	289	OPTO85_h1	DNA Topoisomerase inhibitor	NA	daunorubicin	daunoru...	1.57574	1536_LDV_HTS_2	10	V34	25	25	HTS_2	FALSE	0.025	231000	22	34	145	0.0161195	0.0157574	6hr	1536_LDV_HTS_2_V34	826	daunorubicin	NA	Daunorubicin hydrochloride, Rubidomycin hydrochloride	23541-50-6	NA	NA	NA	NA	NA	[H][C@@]1(C[C@@](O)(CC2=C(O)C3=C(C(O)=C12)C(=O)C1=C(C=CC=C1OC)C3=O)C(C)=O)O[C@H]1C[C@H](N)[C@H](O)[C@H](C)O1	NA	NA	DNA Topoisomerase inhibitor	NA	NA	2	C07	C07 Daunorubic	3	7	TC_384_1	2
FDA_384_1_E05	1536_LDV_HTS_1_AD5	OPTO85_HTS_1_6hr	AD5	283	OPTO85_h1	Microtubule/Tubulin	Microtubule stabilizing macrolide	epothilone-B	epothil...	1.58599	1536_LDV_HTS_1	10	AD5	2.5	2.5	HTS_1	FALSE	0.0025	231000	30	5	144.5	0.0157662	0.0158599	6hr	1536_LDV_HTS_1_AD5	1034	epothilone-B	A1630	Epothilone B (EPO906, Patupilone)	152044-54-7	C03	L1021-01	507.68	DMSO	C27H41NO6S	CC1CCCC2(C(O2)CC(OC(=O)CC(C(C(=O)C(C1O)C)(C)C)O)C(=CC3=CSC(=N3)C)C)C	>25.4mg/mL in DMSO	Cell Cycle/Checkpoint	Microtubule/Tubulin	Microtubule stabilizing macrolide	http://www.apexbt.com/search.php?catalog=A1630	1	C03	C03 Epothilone	3	3	FDA_384_1	1
FDA_384_2_K13	1536_LDV_HTS_1_K22	OPTO85_HTS_1_6hr	K22	283	OPTO85_h1	Bcr-Abl	pan-BCR-ABL inhibitor,multi-kinase inhibitor	ponatinib	ponatinib	1.58599	1536_LDV_HTS_1	10	K22	2.5	2.5	HTS_1	FALSE	0.0025	231000	11	22	144.5	0.0157662	0.0158599	6hr	1536_LDV_HTS_1_K22	2231	ponatinib	A5467	Ponatinib (AP24534)	943319-70-8	F07	L1021-05	532.56	DMSO	C29H27F3N6O	CC1=C(C=C(C=C1)C(=O)NC2=CC(=C(C=C2)CN3CCN(CC3)C)C(F)(F)F)C#CC4=CN=C5N4N=CC=C5	>53.3mg/mL in DMSO	TGF-Œ≤ / Smad Signaling	Bcr-Abl	pan-BCR-ABL inhibitor,multi-kinase inhibitor	http://www.apexbt.com/search.php?catalog=A5467	5	F07	F07 Ponatinib	6	7	FDA_384_2	1
KI_384_2_L11	1536_LDV_HTS_3_I30	OPTO85_HTS_3_6hr	I30	291	OPTO85_h1	EGFR (HER1; erbB1) (Mutant) Inhibitor	NA	AZ5104	AZ5104	1.58815	1536_LDV_HTS_3	10	I30	25	25	HTS_3	FALSE	0.025	231000	9	30	149	0.0160195	0.0158815	6hr	1536_LDV_HTS_3_I30	295	AZ5104	NA	AZ5104, AZ-5104	1421373-89-9	NA	NA	NA	NA	NA	COC1=C(NC2=NC=CC(=N2)C2=CNC3=C2C=CC=C3)C=C(NC(=O)C=C)C(=C1)N(C)CCN(C)C	NA	NA	EGFR (HER1; erbB1) (Mutant) Inhibitor	NA	NA	7	F06	F06 AZ5104, AZ	6	6	KI_384_2	3
FDA_384_1_C22	1536_LDV_HTS_1_E5	OPTO85_HTS_1_6hr	E5	285	OPTO85_h1	Topoisomerase	NA	camptothecin	camptot...	1.60795	1536_LDV_HTS_1	10	E5	2.5	2.5	HTS_1	FALSE	0.0025	231000	5	5	146.5	0.0159844	0.0160795	6hr	1536_LDV_HTS_1_E5	517	camptothecin	A2877	Camptothecin	7689-03-04	B11	L1021-02	348.35	DMSO	C20H16N2O4	O=C(N(CC1=CC(C=CC=C2)=C2N=C13)C3=C4)C(CO5)=C4[C@@](O)(CC)C5=O	‚â•8.7mg/mL in DMSO	DNA Damage/DNA Repair	Topoisomerase	NA	http://www.apexbt.com/search.php?catalog=A2877	2	B11	B11 Camptothec	2	11	FDA_384_1	2
TC_384_1_N21	1536_LDV_HTS_2_O41	OPTO85_HTS_2_6hr	O41	292	OPTO85_h1	Antimitotic Drugs; Tubulin polymerization inhibitors	NA	vinblastine	vinblas...	1.60835	1536_LDV_HTS_2	10	O41	25	25	HTS_2	FALSE	0.025	231000	15	41	148	0.016453	0.0160835	6hr	1536_LDV_HTS_2_O41	2989	vinblastine	NA	Vinblastine Sulfate; NSC-49842; Velban; Exal; Velsar; Velbe; 29060-LE, Vinca Alkaloids	865-21-4	NA	NA	NA	NA	NA	[H][C@@]12N(C)C3=C(C=C(C(OC)=C3)[C@]3(C[C@]4([H])C[N@@](C[C@](O)(CC)C4)CCC4=C3NC3=C4C=CC=C3)C(=O)OC)[C@@]11CCN3CC=C[C@@](CC)([C@@H](OC(C)=O)[C@]2(O)C(=O)OC)[C@@]13[H]	NA	NA	Antimitotic Drugs; Tubulin polymerization inhibitors	NA	NA	3	G11	G11 Vinblastin	7	11	TC_384_1	3
TC_384_2_B15	1536_LDV_HTS_2_E44	OPTO85_HTS_2_6hr	E44	296	OPTO85_h1	GHS Receptor Agonist	NA	anamorelin	anamorelin	1.65181	1536_LDV_HTS_2	10	E44	25	25	HTS_2	FALSE	0.025	231000	5	44	152	0.0168977	0.0165181	6hr	1536_LDV_HTS_2_E44	199	anamorelin	NA	Anamorelin	249921-19-5	NA	NA	NA	NA	NA	CN(C)N(C)C(=O)[C@@]1(Cc2ccccc2)CCCN(C1)C(=O)[C@@H](Cc1c[nH]c2ccccc12)NC(=O)C(C)(C)N	NA	NA	GHS Receptor Agonist	NA	NA	7	A08	A08 Anamorelin	1	8	TC_384_2	3
FDA_384_2_D12	1536_LDV_HTS_1_J17	OPTO85_HTS_1_6hr	J17	289	OPTO85_h1	mTOR	PI3K/mTOR inhibitor	GSK2126458	GSK2126458	1.65185	1536_LDV_HTS_1	10	J17	2.5	2.5	HTS_1	FALSE	0.0025	231000	10	17	150.5	0.0164209	0.0165185	6hr	1536_LDV_HTS_1_J17	1298	GSK2126458	A8556	GSK2126458	1086062-66-9	B06	L1021-08	505.5	DMSO	C25H17F2N5O3S	COC1=C(C=C(C=N1)C2=CC3=C(C=CN=C3C=C2)C4=CN=NC=C4)NS(=O)(=O)C5=C(C=C(C=C5)F)F	>25.3mg/mL in DMSO	PI3K/Akt/mTOR Signaling	mTOR	PI3K/mTOR inhibitor	http://www.apexbt.com/search.php?catalog=A8556	8	B06	B06 GSK2126458	2	6	FDA_384_2	0
FDA_384_1_C09	1536_LDV_HTS_1_T4	OPTO85_HTS_1_6hr	T4	290	OPTO85_h1	PLK	Plk1 inhibitor	rigosertib	rigosertib	1.66283	1536_LDV_HTS_1	10	T4	2.5	2.5	HTS_1	FALSE	0.0025	231000	20	4	151.5	0.01653	0.0166283	6hr	1536_LDV_HTS_1_T4	2399	rigosertib	A1404	Rigosertib (ON-01910,Estybon)	1225497-78-8	B05	L1021-01	473.47	DMSO	C21H24NNaO8S	COC1=C(C=C(C=C1)CS(=O)(=O)C=CC2=C(C=C(C=C2OC)OC)OC)NCC(=O)[O-].[Na+]	>23.7mg/mL in DMSO	Cell Cycle/Checkpoint	PLK	Plk1 inhibitor	http://www.apexbt.com/search.php?catalog=A1404	1	B05	B05 Rigosertib	2	5	FDA_384_1	1
KI_384_3_G05	1536_LDV_HTS_3_T34	OPTO85_HTS_3_6hr	T34	302	OPTO85_h1	Phosphatidylinositol 3-Kinase alpha (PI3Kalpha) Inhibitor, Phosphatidylinositol 3-Kinase gamma (PI3Kgamma) Inhibitor, Mammalian Target of Rapamycin (mTOR; FRAP1) Inhibitor	NA	PF-05212384	PF-0521...	1.70539	1536_LDV_HTS_3	10	T34	25	25	HTS_3	FALSE	0.025	231000	20	34	160	0.0172021	0.0170539	6hr	1536_LDV_HTS_3_T34	2141	PF-05212384	NA	Gedatolisib, PF-05212384, PKI-587, PF-384, PF-5212384	NA	NA	NA	NA	NA	NA	NA	NA	NA	Phosphatidylinositol 3-Kinase alpha (PI3Kalpha) Inhibitor, Phosphatidylinositol 3-Kinase gamma (PI3Kgamma) Inhibitor, Mammalian Target of Rapamycin (mTOR; FRAP1) Inhibitor	NA	NA	9	D03	D03 Gedatolisi	4	3	KI_384_3	1
TC_384_2_K08	1536_LDV_HTS_3_N6	OPTO85_HTS_3_6hr	N6	303	OPTO85_h1	Atg4B	NA	flubendazole	flubend...	1.71605	1536_LDV_HTS_3	10	N6	25	25	HTS_3	FALSE	0.025	231000	14	6	161	0.0173096	0.0171605	6hr	1536_LDV_HTS_3_N6	1151	flubendazole	NA	Flubendazole	31430-15-6	NA	NA	NA	NA	NA	COC(=O)NC1=NC2=C(N1)C=CC(=C2)C(=O)C1=CC=C(F)C=C1	NA	NA	Atg4B	NA	NA	6	F04	F04 Flubendazo	6	4	TC_384_2	2
KI_384_2_M09	1536_LDV_HTS_3_AA30	OPTO85_HTS_3_6hr	AA30	304	OPTO85_h1	PLK1 (PLK, STPK13)	PLK1 (PLK, STPK13)	HMN-214	HMN-214	1.72671	1536_LDV_HTS_3	10	AA30	25	25	HTS_3	FALSE	0.025	231000	27	30	162	0.0174171	0.0172671	6hr	1536_LDV_HTS_3_AA30	1352	HMN-214	NA	HMN-214, IVX-214	173529-46-9	NA	NA	NA	NA	NA	COC1=CC=C(C=C1)S(=O)(=O)N(C(C)=O)C1=C(\C=C\C2=CC=[N+]([O-])C=C2)C=CC=C1	NA	NA	PLK1 (PLK, STPK13)	PLK1 (PLK, STPK13)	NA	5	G05	G05 HMN-214, I	7	5	KI_384_2	1
KI_384_1_D20	1536_LDV_HTS_3_K13	OPTO85_HTS_3_6hr	K13	307	OPTO85_h1	CHK1, CHK2	CHK1, CHK2	AZD7762	AZD7762	1.75869	1536_LDV_HTS_3	10	K13	25	25	HTS_3	FALSE	0.025	231000	11	13	165	0.0177397	0.0175869	6hr	1536_LDV_HTS_3_K13	321	AZD7762	NA	AZD 7762, AZD-7762 hydrochloride	860352-01-8	NA	NA	NA	NA	NA	NC(=O)NC1=C(SC(=C1)C1=CC(F)=CC=C1)C(=O)N[C@H]1CCCNC1	NA	NA	CHK1, CHK2	CHK1, CHK2	NA	4	B10	B10 AZD 7762,	2	10	KI_384_1	0
TC_384_2_A08	1536_LDV_HTS_2_F43	OPTO85_HTS_2_6hr	F43	306	OPTO85_h1	MDM2 (hdm2) Inhibitor, Cellular Tumor Antigen p53 (TP53) Activator	NA	nutlin-3	nutlin-3	1.76049	1536_LDV_HTS_2	10	F43	25	25	HTS_2	FALSE	0.025	231000	6	43	162	0.0180093	0.0176049	6hr	1536_LDV_HTS_2_F43	1961	nutlin-3	NA	(-)-Nutlin-3, Nutlin-3-(-), Nutlin-3-enantiomer A, Nutlin-3A	675576-98-4	NA	NA	NA	NA	NA	COc1ccc(C2=N[C@H]([C@H](N2C(=O)N2CCNC(=O)C2)c2ccc(Cl)cc2)c2ccc(Cl)cc2)c(OC(C)C)c1	NA	NA	MDM2 (hdm2) Inhibitor, Cellular Tumor Antigen p53 (TP53) Activator	NA	NA	6	A04	A04 (-)-Nutlin	1	4	TC_384_2	2
KI_384_3_G03	1536_LDV_HTS_3_S34	OPTO85_HTS_3_6hr	S34	309	OPTO85_h1	Tyrosine-Protein Kinase Lck (LCK) Inhibitor, Mitogen-Activated Protein Kinase Kinase Kinase Kinase 1 (MAP4K1; HPK1; MEKKK1) Inhibitor, Flt3 (FLK2/STK1) Inhibitor	NA	GVK-OICR-1 398	GVK-OIC...	1.78	1536_LDV_HTS_3	10	S34	25	25	HTS_3	FALSE	0.025	231000	19	34	167	0.0179547	0.0178	6hr	1536_LDV_HTS_3_S34	3198	NA	NA	GVK-OICR-1 398	NA	NA	NA	NA	NA	NA	NA	NA	NA	Tyrosine-Protein Kinase Lck (LCK) Inhibitor, Mitogen-Activated Protein Kinase Kinase Kinase Kinase 1 (MAP4K1; HPK1; MEKKK1) Inhibitor, Flt3 (FLK2/STK1) Inhibitor	NA	NA	9	D02	D02 GVK-OICR-1	4	2	KI_384_3	1
FDA_384_1_G16	1536_LDV_HTS_1_AA7	OPTO85_HTS_1_6hr	AA7	301	OPTO85_h1	c-MET	C-MET/ALK inhibitor,potent and ATP-competitve	crizotinib	crizotinib	1.78356	1536_LDV_HTS_1	10	AA7	2.5	2.5	HTS_1	FALSE	0.0025	231000	27	7	162.5	0.0177302	0.0178356	6hr	1536_LDV_HTS_1_AA7	738	crizotinib	A3020	(R)-Crizotinib	877399-52-5	D08	L1021-02	450.34	DMSO	C21H22Cl2FN5O	CC(C1=C(C=CC(=C1Cl)F)Cl)OC2=C(N=CC(=C2)C3=CN(N=C3)C4CCNCC4)N	>7.5mg/mL in DMSO	Tyrosine Kinase	c-MET	C-MET/ALK inhibitor,potent and ATP-competitve	http://www.apexbt.com/search.php?catalog=A3020	2	D08	D08 (R)-Crizot	4	8	FDA_384_1	2
FDA_384_1_K02	1536_LDV_HTS_1_N10	OPTO85_HTS_1_6hr	N10	301	OPTO85_h1	IGF1R	NA	podophyllotoxin	podophy...	1.78356	1536_LDV_HTS_1	10	N10	2.5	2.5	HTS_1	FALSE	0.0025	231000	14	10	162.5	0.0177302	0.0178356	6hr	1536_LDV_HTS_1_N10	2227	podophyllotoxin	A3209	AXL1717	477-47-4	F01	L1021-02	414.41	DMSO	C22H22O8	COC1=CC(=CC(=C1OC)OC)C2C3C(COC3=O)C(C4=CC5=C(C=C24)OCO5)O	‚â•20.7 mg/mL in DMSO, <2.3 mg/mL in EtOH, <2.61 mg/mL in H2O	Tyrosine Kinase	IGF1R	NA	http://www.apexbt.com/search.php?catalog=A3209	2	F01	F01 AXL1717	6	1	FDA_384_1	2
KI_384_2_E11	1536_LDV_HTS_3_H25	OPTO85_HTS_3_6hr	H25	311	OPTO85_h1	PI3K, FRAP (MTOR, FRAP1)	PI3K, FRAP (MTOR, FRAP1)	PF-04691502	PF-0469...	1.80132	1536_LDV_HTS_3	10	H25	25	25	HTS_3	FALSE	0.025	231000	8	25	169	0.0181697	0.0180132	6hr	1536_LDV_HTS_3_H25	2140	PF-04691502	NA	PF-04691502, PF4691502, PF-502	none	NA	NA	NA	NA	NA	COC1=CC=C(C=N1)C1=CC2=C(C)C=C(N)C=C2N([C@H]2CC[C@@H](CC2)OCCO)C1=O	NA	NA	PI3K, FRAP (MTOR, FRAP1)	PI3K, FRAP (MTOR, FRAP1)	NA	5	C06	C06 PF-0469150	3	6	KI_384_2	1
KI_384_2_H13	1536_LDV_HTS_3_O27	OPTO85_HTS_3_6hr	O27	311	OPTO85_h1	SMG1 (ATX, LIP)	SMG1 (ATX, LIP)	Compound 11j	Compoun...	1.80132	1536_LDV_HTS_3	10	O27	25	25	HTS_3	FALSE	0.025	231000	15	27	169	0.0181697	0.0180132	6hr	1536_LDV_HTS_3_O27	3466	NA	NA	Compound 11j	NA	NA	NA	NA	NA	NA	CCN(CC)S(=O)(=O)C1=CC(NC2=NC(=CC=N2)C2=CC(=NC=C2)C2=CC=C(NC(=O)NC)C=C2)=CC=C1Cl	NA	NA	SMG1 (ATX, LIP)	SMG1 (ATX, LIP)	NA	7	D07	D07 Compound 1	4	7	KI_384_2	3
KI_384_3_E05	1536_LDV_HTS_3_J34	OPTO85_HTS_3_6hr	J34	312	OPTO85_h1	CDK7 inhibitor	NA	THZ1	THZ1	1.81198	1536_LDV_HTS_3	10	J34	25	25	HTS_3	FALSE	0.025	231000	10	34	170	0.0182772	0.0181198	6hr	1536_LDV_HTS_3_J34	2792	THZ1	NA	THZ1, THZ-1	1604810-83-4	NA	NA	NA	NA	NA	NA	NA	NA	CDK7 inhibitor	NA	NA	9	C03	C03 THZ1, THZ-	3	3	KI_384_3	1
Epi_384_1_M11	1536_LDV_HTS_2_AB28	OPTO85_HTS_2_6hr	AB28	311	OPTO85_h1	Aurora Kinase	Aurora kinase inhibitor	tozasertib	tozasertib	1.81482	1536_LDV_HTS_2	10	AB28	2.5	2.5	HTS_2	FALSE	0.0025	231000	28	28	167	0.0185652	0.0181482	6hr	1536_LDV_HTS_2_AB28	2850	tozasertib	A4111	VX-680 (MK-0457,Tozasertib)	639089-54-6	G06	L1029-01	464.59	DMSO	C23H28N8OS	CC1=CC(=NN1)NC2=NC(=NC(=C2)N3CCN(CC3)C)SC4=CC=C(C=C4)NC(=O)C5CC5	‚â•23.25 mg/mL in DMSO, <2.29 mg/mL in EtOH, <2.35 mg/mL in H2O	Chromatin/Epigenetics	Aurora Kinase	Aurora kinase inhibitor	http://www.apexbt.com/search.php?catalog=A4111	1	G06	G06 VX-680 (MK	7	6	Epi_384_1	1
FDA_384_6_P01	1536_LDV_HTS_2_F20	OPTO85_HTS_2_6hr	F20	313	OPTO85_h1	Microtubule Associated,AChR	NA	vinblastine	vinblas...	1.83656	1536_LDV_HTS_2	10	F20	2.5	2.5	HTS_2	FALSE	0.0025	231000	6	20	169	0.0187875	0.0183656	6hr	1536_LDV_HTS_2_F20	2987	vinblastine	N2256	vinblastine	865-21-4	H01	L1021-23	810.97	DMSO	C46H58N4O9	CCC1(CC2CC(C3=C(CCN(C2)C1)C4=CC=CC=C4N3)(C5=C(C=C6C(=C5)C78CCN9C7C(C=CC9)(C(C(C8N6C)(C(=O)OC)O)OC(=O)C)CC)OC)C(=O)OC)O	>37.4mg/mL in DMSO	Natural Products	Microtubule Associated,AChR	NA	http://www.apexbt.com/search.php?catalog=N2256	23	H01	H01 vinblastin	8	1	FDA_384_6	3
TC_384_1_I19	1536_LDV_HTS_2_Y37	OPTO85_HTS_2_6hr	Y37	315	OPTO85_h1	Bcl-2, Bcl-XL, Mcl-1 inhibitor	NA	obatoclax	obatoclax	1.85829	1536_LDV_HTS_2	10	Y37	25	25	HTS_2	FALSE	0.025	231000	25	37	171	0.0190099	0.0185829	6hr	1536_LDV_HTS_2_Y37	1976	obatoclax	NA	GX15-070 mesylate, GX-015-070 mesylate, Obatoclax Mesylate, CEP-41601	803712-79-0	NA	NA	NA	NA	NA	COC1=CC(=N\C1=C/C1=C(C)C=C(C)N1)C1=CC2=CC=CC=C2N1	NA	NA	Bcl-2, Bcl-XL, Mcl-1 inhibitor	NA	NA	1	E10	E10 GX15-070 m	5	10	TC_384_1	1
FDA_384_4_P21	1536_LDV_HTS_2_J4	OPTO85_HTS_2_6hr	J4	316	OPTO85_h1	Microtubule/Tubulin	Microtubule associated inhibitor	cabazitaxel	cabazit...	1.86916	1536_LDV_HTS_2	10	J4	2.5	2.5	HTS_2	FALSE	0.0025	231000	10	4	172	0.019121	0.0186916	6hr	1536_LDV_HTS_2_J4	506	cabazitaxel	B2157	Cabazitaxel	183133-96-2	H11	L1021-15	835.93	DMSO	C45H57NO14	CO[C@H]1C[C@]2([H])[C@](CO2)(OC(C)=O)[C@]3([H])[C@]1(C)C([C@H](OC)C4=C(C)[C@@H](OC([C@H](O)[C@H](C5=CC=CC=C5)NC(OC(C)(C)C)=O)=O)C[C@]([C@H]3OC(C6=CC=CC=C6)=O)(O)C4(C)C)=O	>22.3mg/mL in DMSO	Cell Cycle/Checkpoint	Microtubule/Tubulin	Microtubule associated inhibitor	http://www.apexbt.com/search.php?catalog=B2157	15	H11	H11 Cabazitaxe	8	11	FDA_384_4	3
TC_384_2_I21	1536_LDV_HTS_3_O5	OPTO85_HTS_3_6hr	O5	320	OPTO85_h1	Centromere Associated Protein (CENP) Inhibitor, Antimitotic Drug	NA	GSK923295	GSK923295	1.89725	1536_LDV_HTS_3	10	O5	25	25	HTS_3	FALSE	0.025	231000	15	5	178	0.0191373	0.0189725	6hr	1536_LDV_HTS_3_O5	1317	GSK923295	NA	GSK923295, GSK-295, GSK-923295, GSK-923295A	NA	NA	NA	NA	NA	NA	CC(C)OC1=CC=C(C=C1Cl)C(=O)N[C@H](CNC(=O)CN(C)C)CC1=CC=C(C=C1)C1=CN2C=CC=C([C@H](C)O)C2=N1	NA	NA	Centromere Associated Protein (CENP) Inhibitor, Antimitotic Drug	NA	NA	5	E11	E11 GSK923295,	5	11	TC_384_2	1
TC_384_1_B09	1536_LDV_HTS_2_M32	OPTO85_HTS_2_6hr	M32	319	OPTO85_h1	DNA Topoisomerase II alpha Inhibitor, DNA-Intercalating Drug	NA	etoposide	etoposide	1.90176	1536_LDV_HTS_2	10	M32	25	25	HTS_2	FALSE	0.025	231000	13	32	175	0.0194545	0.0190176	6hr	1536_LDV_HTS_2_M32	1086	etoposide	NA	Etoposide, EPEG, NK-171, NSC-141540, VP-16, VP-16-213, Etopol, Etosid, Lastet, Vepesid, Vepeside	33419-42-0	NA	NA	NA	NA	NA	[H][C@]12COC(=O)[C@]1([H])[C@H](C1=CC(OC)=C(O)C(OC)=C1)C1=C(C=C3OCOC3=C1)[C@H]2O[C@@H]1O[C@@H]2CO[C@@H](C)O[C@H]2[C@H](O)[C@H]1O	NA	NA	DNA Topoisomerase II alpha Inhibitor, DNA-Intercalating Drug	NA	NA	3	A05	A05 Etoposide,	1	5	TC_384_1	3
FDA_384_1_C11	1536_LDV_HTS_1_V4	OPTO85_HTS_1_6hr	V4	313	OPTO85_h1	DNA Synthesis	Antimetabolite,inhibit DNA polymerase and ribonucleotide reductase	clofarabine	clofara...	1.91527	1536_LDV_HTS_1	10	V4	2.5	2.5	HTS_1	FALSE	0.0025	231000	22	4	174.5	0.0190395	0.0191527	6hr	1536_LDV_HTS_1_V4	687	clofarabine	A1412	Clofarabine	123318-82-1	B06	L1021-01	303.68	DMSO	C10H11ClFN5O3	C1=NC2=C(N1C3C(C(C(O3)CO)O)F)N=C(N=C2N)Cl	>15.2mg/mL in DMSO	DNA Damage/DNA Repair	DNA Synthesis	Antimetabolite,inhibit DNA polymerase and ribonucleotide reductase	http://www.apexbt.com/search.php?catalog=A1412	1	B06	B06 Clofarabin	2	6	FDA_384_1	1
FDA_384_2_B04	1536_LDV_HTS_1_S15	OPTO85_HTS_1_6hr	S15	316	OPTO85_h1	Topoisomerase	Topoisomerase inhibitor	teniposide	teniposide	1.94819	1536_LDV_HTS_1	10	S15	2.5	2.5	HTS_1	FALSE	0.0025	231000	19	15	177.5	0.0193668	0.0194819	6hr	1536_LDV_HTS_1_S15	2743	teniposide	A8532	Teniposide	29767-20-2	A02	L1021-08	656.7	DMSO	C32H32O13S	COC1=CC(=CC(=C1O)OC)C2C3C(COC3=O)C(C4=CC5=C(C=C24)OCO5)OC6C(C(C7C(O6)COC(O7)C8=CC=CS8)O)O	>23.7mg/mL in DMSO	DNA Damage/DNA Repair	Topoisomerase	Topoisomerase inhibitor	http://www.apexbt.com/search.php?catalog=A8532	8	A02	A02 Teniposide	1	2	FDA_384_2	0
KI_384_2_F06	1536_LDV_HTS_3_W25	OPTO85_HTS_3_6hr	W25	327	OPTO85_h1	Focal Adhesion Kinase 2 (FADK2; PTK2B; PYK2) Inhibitor, Focal Adhesion Kinase 1 (FADK1; PTK2) Inhibitor	Focal Adhesion Kinase 2 (FADK2; PTK2B; PYK2) Inhibitor, Focal Adhesion Kinase 1 (FADK1; PTK2) Inhibitor	defactinib	defactinib	1.97186	1536_LDV_HTS_3	10	W25	25	25	HTS_3	FALSE	0.025	231000	23	25	185	0.0198899	0.0197186	6hr	1536_LDV_HTS_3_W25	835	defactinib	NA	Defactinib, PF-04554878, PF-4554878, VS-6063	1073154-85-4	NA	NA	NA	NA	NA	CNC(=O)c1ccc(Nc2ncc(c(NCc3nccnc3N(C)S(C)(=O)=O)n2)C(F)(F)F)cc1	NA	NA	Focal Adhesion Kinase 2 (FADK2; PTK2B; PYK2) Inhibitor, Focal Adhesion Kinase 1 (FADK1; PTK2) Inhibitor	Focal Adhesion Kinase 2 (FADK2; PTK2B; PYK2) Inhibitor, Focal Adhesion Kinase 1 (FADK1; PTK2) Inhibitor	NA	8	C03	C03 Defactinib	3	3	KI_384_2	0
Epi_384_1_I10	1536_LDV_HTS_2_E26	OPTO85_HTS_2_6hr	E26	326	OPTO85_h1	Apoptosis Inducers	Inhibits DNA synthesis,antibiotic and antitumor agent	mitomycin-C	mitomyc...	1.97783	1536_LDV_HTS_2	10	E26	2.5	2.5	HTS_2	FALSE	0.0025	231000	5	26	182	0.0202327	0.0197783	6hr	1536_LDV_HTS_2_E26	1791	mitomycin-C	A4452	Mitomycin C	1950-07-07	E05	L1029-02	334.33	DMSO	C15H18N4O5	NC(C1=O)=C(C)C(C2=C1[C@@H](COC(N)=O)[C@]3(OC)N2C[C@H]4[C@@H]3N4)=O	‚â•16.7mg/mL in DMSO, <2.42 mg/mL in EtOH, <2.4 mg/mL in H2O	Apoptosis	Apoptosis Inducers	Inhibits DNA synthesis,antibiotic and antitumor agent	http://www.apexbt.com/search.php?catalog=A4452	2	E05	E05 Mitomycin	5	5	Epi_384_1	2
FDA_384_6_J07	1536_LDV_HTS_2_X17	OPTO85_HTS_2_6hr	X17	327	OPTO85_h1	Topoisomerase	NA	10-hydroxycamptothecin	10-hydr...	1.9887	1536_LDV_HTS_2	10	X17	2.5	2.5	HTS_2	FALSE	0.0025	231000	24	17	183	0.0203439	0.019887	6hr	1536_LDV_HTS_2_X17	7	10-hydroxycamptothecin	N2591	10-Hydroxycamptothecin	64439-81-2	E04	L1021-23	364.35	DMSO	C20H16N2O5	O[C@@]1(CC)C2=C(COC1=O)C(N(CC3=C4N=C(C=C5)C(C=C5O)=C3)C4=C2)=O	‚â•36.4mg/mL in DMSO with ultrasonic and warming	Natural Products	Topoisomerase	NA	http://www.apexbt.com/search.php?catalog=N2591	23	E04	E04 10-Hydroxy	5	4	FDA_384_6	3
KI_384_1_B09	1536_LDV_HTS_3_O11	OPTO85_HTS_3_6hr	O11	329	OPTO85_h1	CDC2 (CDK1, p34cdc2, CDC28p)/Cyclin B, CDK2/Cyclin A, CDK2/Cyclin E, CDK5/p35, GSK3	CDC2 (CDK1, p34cdc2, CDC28p)/Cyclin B, CDK2/Cyclin A, CDK2/Cyclin E, CDK5/p35, GSK3	Alsterpaullone, NSC-705701, 9-Nitropaullone	Alsterp...	1.99318	1536_LDV_HTS_3	10	O11	25	25	HTS_3	FALSE	0.025	231000	15	11	187	0.020105	0.0199318	6hr	1536_LDV_HTS_3_O11	3276	NA	NA	Alsterpaullone, NSC-705701, 9-Nitropaullone	237430-03-4	NA	NA	NA	NA	NA	[O-][N+](=O)C1=CC2=C(NC3=C2CC(=O)NC2=CC=CC=C32)C=C1	NA	NA	CDC2 (CDK1, p34cdc2, CDC28p)/Cyclin B, CDK2/Cyclin A, CDK2/Cyclin E, CDK5/p35, GSK3	CDC2 (CDK1, p34cdc2, CDC28p)/Cyclin B, CDK2/Cyclin A, CDK2/Cyclin E, CDK5/p35, GSK3	NA	3	A05	A05 Alsterpaul	1	5	KI_384_1	3
TC_384_1_K16	1536_LDV_HTS_2_F39	OPTO85_HTS_2_6hr	F39	328	OPTO85_h1	Tubulin polymerization inhibitor	NA	vinorelbine	vinorel...	1.99957	1536_LDV_HTS_2	10	F39	25	25	HTS_2	FALSE	0.025	231000	6	39	184	0.0204551	0.0199957	6hr	1536_LDV_HTS_2_F39	2995	vinorelbine	NA	Vinorelbine, ANX-530, KW-2307, NVB, SDP-012, Navelbine, Eunades, Exelbine	71486-22-1	NA	NA	NA	NA	NA	[H][C@@]12N(C)C3=C(C=C(C(OC)=C3)[C@]3(C[C@H]4CN(CC(CC)=C4)CC4=C3NC3=C4C=CC=C3)C(=O)OC)[C@@]11CCN3CC=C[C@@](CC)([C@@H](OC(C)=O)[C@]2(O)C(=O)OC)[C@@]13[H]	NA	NA	Tubulin polymerization inhibitor	NA	NA	2	F08	F08 Vinorelbin	6	8	TC_384_1	2
FDA_384_2_C17	1536_LDV_HTS_1_V16	OPTO85_HTS_1_6hr	V16	323	OPTO85_h1	Microtubule/Tubulin	Microtubulin disassembly inhibitor	docetaxel	docetaxel	2.02502	1536_LDV_HTS_1	10	V16	2.5	2.5	HTS_1	FALSE	0.0025	231000	22	16	184.5	0.0201306	0.0202502	6hr	1536_LDV_HTS_1_V16	910	docetaxel	A4394	Docetaxel	114977-28-5	B09	L1021-05	807.88	DMSO	C43H53NO14	O=C(N[C@H]([C@H](C(O[C@H]1C[C@]2(O)C(C)(C)C([C@@H](O)C([C@@]3(C)[C@]([C@@](CO4)(OC(C)=O)[C@@]4([H])C[C@@H]3O)([H])[C@@H]2OC(C5=CC=CC=C5)=O)=O)=C1C)=O)O)C6=CC=CC=C6)OC(C)(C)C	>40.4mg/mL in DMSO	Cell Cycle/Checkpoint	Microtubule/Tubulin	Microtubulin disassembly inhibitor	http://www.apexbt.com/search.php?catalog=A4394	5	B09	B09 Docetaxel	2	9	FDA_384_2	1
FDA_384_1_F10	1536_LDV_HTS_1_AC6	OPTO85_HTS_1_6hr	AC6	324	OPTO85_h1	Aurora Kinase	Aurora A Kinase inhibitor, Potent and selective	alisertib	alisertib	2.036	1536_LDV_HTS_1	10	AC6	2.5	2.5	HTS_1	FALSE	0.0025	231000	29	6	185.5	0.0202397	0.02036	6hr	1536_LDV_HTS_1_AC6	113	alisertib	A4110	MLN8237 (Alisertib)	1028486-01-2	C05	L1021-04	518.92	DMSO	C27H20ClFN4O4	COC1=C(C(=CC=C1)F)C2=NCC3=CN=C(N=C3C4=C2C=C(C=C4)Cl)NC5=CC(=C(C=C5)C(=O)O)OC	>25.9mg/mL in DMSO	Chromatin/Epigenetics	Aurora Kinase	Aurora A Kinase inhibitor, Potent and selective	http://www.apexbt.com/search.php?catalog=A4110	4	C05	C05 MLN8237 (A	3	5	FDA_384_1	0
FDA_384_1_M10	1536_LDV_HTS_1_H12	OPTO85_HTS_1_6hr	H12	326	OPTO85_h1	Microtubule/Tubulin	Tubulin Inhibitor	colchicine	colchicine	2.05795	1536_LDV_HTS_1	10	H12	2.5	2.5	HTS_1	FALSE	0.0025	231000	8	12	187.5	0.0204579	0.0205795	6hr	1536_LDV_HTS_1_H12	708	colchicine	A3324	Colchicine	64-86-8	G05	L1021-02	399.44	DMSO	C22H25NO6	CC(=O)NC1CCC2=CC(=C(C(=C2C3=CC=C(C(=O)C=C13)OC)OC)OC)OC	>20mg/mL in DMSO	Cell Cycle/Checkpoint	Microtubule/Tubulin	Tubulin Inhibitor	http://www.apexbt.com/search.php?catalog=A3324	2	G05	G05 Colchicine	7	5	FDA_384_1	2
KI_384_2_A06	1536_LDV_HTS_3_F22	OPTO85_HTS_3_6hr	F22	337	OPTO85_h1	MAPKAPK5 (PRAK)	MAPKAPK5 (PRAK)	GLPG-0259, Compound A	GLPG-02...	2.07845	1536_LDV_HTS_3	10	F22	25	25	HTS_3	FALSE	0.025	231000	6	22	195	0.0209651	0.0207845	6hr	1536_LDV_HTS_3_F22	3119	NA	NA	GLPG-0259, Compound A	none	NA	NA	NA	NA	NA	CC(C)N1C[C@@H]2C[C@H]1CN2C1=CC=C(NC2=NC=C(N3N=CN=C23)C2=COC(=C2)C(N)=O)C=C1	NA	NA	MAPKAPK5 (PRAK)	MAPKAPK5 (PRAK)	NA	6	A03	A03 GLPG-0259,	1	3	KI_384_2	2
KI_384_1_A20	1536_LDV_HTS_3_F11	OPTO85_HTS_3_6hr	F11	338	OPTO85_h1	CK1a (Casein kinase 1, CK1)	CK1a (Casein kinase 1, CK1)	IC261	IC261	2.08911	1536_LDV_HTS_3	10	F11	25	25	HTS_3	FALSE	0.025	231000	6	11	196	0.0210726	0.0208911	6hr	1536_LDV_HTS_3_F11	1394	IC261	NA	IC-261, SU-5607	186611-52-9	NA	NA	NA	NA	NA	COC1=CC(OC)=C(C=C2C(=O)NC3=CC=CC=C23)C(OC)=C1	NA	NA	CK1a (Casein kinase 1, CK1)	CK1a (Casein kinase 1, CK1)	NA	2	A10	A10 IC-261, SU	1	10	KI_384_1	2
KI_384_2_B18	1536_LDV_HTS_3_J23	OPTO85_HTS_3_6hr	J23	341	OPTO85_h1	NuaK1 (NUAK1, ARK5, KIAA0537)	NuaK1 (NUAK1, ARK5, KIAA0537)	HTH-01-015	HTH-01-015	2.12108	1536_LDV_HTS_3	10	J23	25	25	HTS_3	FALSE	0.025	231000	10	23	199	0.0213951	0.0212108	6hr	1536_LDV_HTS_3_J23	1358	HTH-01-015	NA	HTH-01-015	1613724-42-7	NA	NA	NA	NA	NA	CN1c2cc3ccccc3cc2C(=O)N(C)c2c(C)nc(Nc3cnn(c3)C3CCNCC3)nc12	NA	NA	NuaK1 (NUAK1, ARK5, KIAA0537)	NuaK1 (NUAK1, ARK5, KIAA0537)	NA	8	A09	A09 HTH-01-015	1	9	KI_384_2	0
TC_384_1_K14	1536_LDV_HTS_2_D39	OPTO85_HTS_2_6hr	D39	341	OPTO85_h1	DNA methyltransferase (DNMT) inhibitor, Histone-lysine N-methyltransferase EHMT2 (H3-K9-HMTase 3; G9a) inhibitor	NA	BIX-01294	BIX-01294	2.14084	1536_LDV_HTS_2	10	D39	25	25	HTS_2	FALSE	0.025	231000	4	39	197	0.0219002	0.0214084	6hr	1536_LDV_HTS_2_D39	436	BIX-01294	NA	BIX01294, BIX-01294	935693-62-2	NA	NA	NA	NA	NA	COC1=C(OC)C=C2C(NC3CCN(CC4=CC=CC=C4)CC3)=NC(=NC2=C1)N1CCCN(C)CC1	NA	NA	DNA methyltransferase (DNMT) inhibitor, Histone-lysine N-methyltransferase EHMT2 (H3-K9-HMTase 3; G9a) inhibitor	NA	NA	2	F07	F07 BIX01294,	6	7	TC_384_1	2
KI_384_1_K10	1536_LDV_HTS_3_AD17	OPTO85_HTS_3_6hr	AD17	345	OPTO85_h1	CDC7, CDK9/Cyclin T1, MAPKAPK2 (MK2)	CDC7, CDK9/Cyclin T1, MAPKAPK2 (MK2)	PHA-767491	PHA-767491	2.16372	1536_LDV_HTS_3	10	AD17	25	25	HTS_3	FALSE	0.025	231000	30	17	203	0.0218252	0.0216372	6hr	1536_LDV_HTS_3_AD17	2162	PHA-767491	NA	PHA-767491 hydrochloride	845538-12-7	NA	NA	NA	NA	NA	O=C1NCCC2=C1C=C(N2)C1=CC=NC=C1	NA	NA	CDC7, CDK9/Cyclin T1, MAPKAPK2 (MK2)	CDC7, CDK9/Cyclin T1, MAPKAPK2 (MK2)	NA	2	F05	F05 PHA-767491	6	5	KI_384_1	2
KI_384_3_G17	1536_LDV_HTS_3_Z34	OPTO85_HTS_3_6hr	Z34	345	OPTO85_h1	VEGFR-2 (FLK-1/KDR) Inhibitor	NA	OICR0016750A01	OICR001...	2.16372	1536_LDV_HTS_3	10	Z34	25	25	HTS_3	FALSE	0.025	231000	26	34	203	0.0218252	0.0216372	6hr	1536_LDV_HTS_3_Z34	3555	NA	NA	OICR0016750A01	NA	NA	NA	NA	NA	NA	NA	NA	NA	VEGFR-2 (FLK-1/KDR) Inhibitor	NA	NA	9	D09	D09 OICR001675	4	9	KI_384_3	1
TC_384_1_G16	1536_LDV_HTS_2_J36	OPTO85_HTS_2_6hr	J36	345	OPTO85_h1	HDAC Inhibitor, IL-1beta production inhibitor, TNF-alpha release inhibitor	NA	givinostat	givinostat	2.18431	1536_LDV_HTS_2	10	J36	25	25	HTS_2	FALSE	0.025	231000	10	36	201	0.0223449	0.0218431	6hr	1536_LDV_HTS_2_J36	1259	givinostat	NA	ITF2357, ITF-2357, Givinostat hydrochloride	199657-29-9	NA	NA	NA	NA	NA	CCN(CC)CC1=CC2=C(C=C1)C=C(COC(=O)NC1=CC=C(C=C1)C(=O)NO)C=C2	NA	NA	HDAC Inhibitor, IL-1beta production inhibitor, TNF-alpha release inhibitor	NA	NA	2	D08	D08 ITF2357, I	4	8	TC_384_1	2
TC_384_1_F10	1536_LDV_HTS_2_K35	OPTO85_HTS_2_6hr	K35	346	OPTO85_h1	Prolyl Endopeptidase (prolyl oligopeptidase; POP) Inhibitor	NA	Y-29794	Y-29794	2.19517	1536_LDV_HTS_2	10	K35	25	25	HTS_2	FALSE	0.025	231000	11	35	202	0.0224561	0.0219517	6hr	1536_LDV_HTS_2_K35	3056	Y-29794	NA	Y-29794 oxalate	129184-48-1	NA	NA	NA	NA	NA	CC(C)C1=CC=C(C(=O)C2=CC=CS2)C(SCCCCCCCCN(C)C)=N1	NA	NA	Prolyl Endopeptidase (prolyl oligopeptidase; POP) Inhibitor	NA	NA	4	C05	C05 Y-29794 ox	3	5	TC_384_1	0
FDA_384_1_G21	1536_LDV_HTS_1_D8	OPTO85_HTS_1_6hr	D8	339	OPTO85_h1	Topoisomerase	Antitumour antibiotic,inhibits TOPO II.	doxorubicin	doxorub...	2.20064	1536_LDV_HTS_1	10	D8	2.5	2.5	HTS_1	FALSE	0.0025	231000	4	8	200.5	0.0218763	0.0220064	6hr	1536_LDV_HTS_1_D8	941	doxorubicin	A1832	Doxorubicin (Adriamycin) HCl	25316-40-9	D11	L1021-01	579.98	DMSO	C27H29NO11.HCl	CC1C(C(CC(O1)OC2CC(CC3=C(C4=C(C(=C23)O)C(=O)C5=C(C4=O)C=CC=C5OC)O)(C(=O)CO)O)N)O.Cl	>29mg/mL in DMSO	DNA Damage/DNA Repair	Topoisomerase	Antitumour antibiotic,inhibits TOPO II.	http://www.apexbt.com/search.php?catalog=A1832	1	D11	D11 Doxorubici	4	11	FDA_384_1	1
FDA_384_2_I18	1536_LDV_HTS_1_AD20	OPTO85_HTS_1_6hr	AD20	339	OPTO85_h1	Antibiotic	treatment of a variety of parasitic worm infestations	albendazole	albenda...	2.20064	1536_LDV_HTS_1	10	AD20	2.5	2.5	HTS_1	FALSE	0.0025	231000	30	20	200.5	0.0218763	0.0220064	6hr	1536_LDV_HTS_1_AD20	102	albendazole	A8358	Albendazole	54965-21-8	E09	L1021-06	265.33	DMSO	C12H15N3O2S	CCCSC1=CC2=C(C=C1)N=C(N2)NC(=O)OC	>8.8mg/mL in DMSO	Microbiology & Virology	Antibiotic	treatment of a variety of parasitic worm infestations	http://www.apexbt.com/search.php?catalog=A8358	6	E09	E09 Albendazol	5	9	FDA_384_2	2
FDA_384_2_P12	1536_LDV_HTS_1_R25	OPTO85_HTS_1_6hr	R25	341	OPTO85_h1	Topoisomerase	Topoisomerase 2 inhibitor	amsacrine	amsacrine	2.22259	1536_LDV_HTS_1	10	R25	2.5	2.5	HTS_1	FALSE	0.0025	231000	18	25	202.5	0.0220945	0.0222259	6hr	1536_LDV_HTS_1_R25	190	amsacrine	B1302	Amsacrine	51264-14-3	H06	L1021-08	393.46	DMSO	C21H19N3O3S	COC1=C(C=CC(=C1)NS(=O)(=O)C)NC2=C3C=CC=CC3=NC4=CC=CC=C42	9.3mg/mL (23.64 mM; Need ultrasonic and warming) in DMSO	DNA Damage/DNA Repair	Topoisomerase	Topoisomerase 2 inhibitor	http://www.apexbt.com/search.php?catalog=B1302	8	H06	H06 Amsacrine	8	6	FDA_384_2	0
TC_384_2_N21	1536_LDV_HTS_3_C9	OPTO85_HTS_3_6hr	C9	352	OPTO85_h1	Phospholipid Hydroperoxide Glutathione Peroxidase, Mitochondrial (PHGPx; GPX4) Inhibitor	NA	RSL3, RSL-3, (1S,3R)-RSL-3, Ras-selective lethal small molecule-3	RSL3, R...	2.23833	1536_LDV_HTS_3	10	C9	25	25	HTS_3	FALSE	0.025	231000	3	9	210	0.0225778	0.0223833	6hr	1536_LDV_HTS_3_C9	3395	NA	NA	RSL3, RSL-3, (1S,3R)-RSL-3, Ras-selective lethal small molecule-3	1219810-16-8	NA	NA	NA	NA	NA	COC(=O)[C@H]1Cc2c([nH]c3ccccc23)[C@@H](N1C(=O)CCl)c1ccc(cc1)C(=O)OC	NA	NA	Phospholipid Hydroperoxide Glutathione Peroxidase, Mitochondrial (PHGPx; GPX4) Inhibitor	NA	NA	7	G11	G11 RSL3, RSL-	7	11	TC_384_2	3
Epi_384_1_G18	1536_LDV_HTS_2_AD24	OPTO85_HTS_2_6hr	AD24	350	OPTO85_h1	Apoptosis Inducers	Apoptotic, antiproliferative and antiangiogenic agent	2-methoxyestradiol	2-metho...	2.23864	1536_LDV_HTS_2	10	AD24	2.5	2.5	HTS_2	FALSE	0.0025	231000	30	24	206	0.0229008	0.0223864	6hr	1536_LDV_HTS_2_AD24	13	2-methoxyestradiol	A4188	2-Methoxyestradiol (2-MeOE2)	362-07-2	D09	L1029-02	302.41	DMSO	C19H26O3	CC12CCC3C(C1CCC2O)CCC4=CC(=C(C=C34)OC)O	‚â•15.25 mg/mL in DMSO, ‚â•24.25 mg/mL in EtOH with ultrasonic, <2.38 mg/mL in H2O	Apoptosis	Apoptosis Inducers	Apoptotic, antiproliferative and antiangiogenic agent	http://www.apexbt.com/search.php?catalog=A4188	2	D09	D09 2-Methoxye	4	9	Epi_384_1	2
FDA_384_1_N07	1536_LDV_HTS_1_Z12	OPTO85_HTS_1_6hr	Z12	343	OPTO85_h1	Others	Anti-mitotic chemotherapy drug	vinorelbine	vinorel...	2.24454	1536_LDV_HTS_1	10	Z12	2.5	2.5	HTS_1	FALSE	0.0025	231000	26	12	204.5	0.0223127	0.0224454	6hr	1536_LDV_HTS_1_Z12	2996	vinorelbine	A3921	Vinorelbine ditartrate	125317-39-7	G04	L1021-03	1079.11	DMSO	C53H66N4O20	CCC1=CC2CC(C3=C(CN(C2)C1)C4=CC=CC=C4N3)(C5=C(C=C6C(=C5)C78CCN9C7C(C=CC9)(C(C(C8N6C)(C(=O)OC)O)OC(=O)C)CC)OC)C(=O)OC.C(C(C(=O)O)O)(C(=O)O)O.C(C(C(=O)O)O)(C(=O)O)O	>33.7mg/mL in DMSO	Others	Others	Anti-mitotic chemotherapy drug	http://www.apexbt.com/search.php?catalog=A3921	3	G04	G04 Vinorelbin	7	4	FDA_384_1	3
KI_384_1_O14	1536_LDV_HTS_3_AD20	OPTO85_HTS_3_6hr	AD20	353	OPTO85_h1	AurA (AuroraA), AurB (AuroraB), AurC (AuroraC)	AurA (AuroraA), AurB (AuroraB), AurC (AuroraC)	ZM-447439	ZM-447439	2.24899	1536_LDV_HTS_3	10	AD20	25	25	HTS_3	FALSE	0.025	231000	30	20	211	0.0226853	0.0224899	6hr	1536_LDV_HTS_3_AD20	3082	ZM-447439	NA	ZM-447439	331771-20-1	NA	NA	NA	NA	NA	COC1=C(OCCCN2CCOCC2)C=C2N=CN=C(NC3=CC=C(NC(=O)C4=CC=CC=C4)C=C3)C2=C1	NA	NA	AurA (AuroraA), AurB (AuroraB), AurC (AuroraC)	AurA (AuroraA), AurB (AuroraB), AurC (AuroraC)	NA	2	H07	H07 ZM-447439	8	7	KI_384_1	2
FDA_384_1_F05	1536_LDV_HTS_1_X6	OPTO85_HTS_1_6hr	X6	344	OPTO85_h1	Microtubule/Tubulin	NA	Monomethyl auristatin E	Monomet...	2.25552	1536_LDV_HTS_1	10	X6	2.5	2.5	HTS_1	FALSE	0.0025	231000	24	6	205.5	0.0224219	0.0225552	6hr	1536_LDV_HTS_1_X6	3246	NA	A3631	Monomethyl auristatin E	474645-27-7	C03	L1021-03	717.98	DMSO	C39H67N5O7	CCC(C)C(C(CC(=O)N1CCCC1C(C(C)C(=O)NC(C)C(C2=CC=CC=C2)O)OC)OC)N(C)C(=O)C(C(C)C)NC(=O)C(C(C)C)NC	‚â•35.9 mg/mL in DMSO, ‚â•48.5 mg/mL in EtOH with ultrasonic and warming, <2.34 mg/mL in H2O	Cell Cycle/Checkpoint	Microtubule/Tubulin	NA	http://www.apexbt.com/search.php?catalog=A3631	3	C03	C03 Monomethyl	3	3	FDA_384_1	3
KI_384_1_A09	1536_LDV_HTS_3_W10	OPTO85_HTS_3_6hr	W10	354	OPTO85_h1	PDK1 (PDPK1), TBK1, IKKe	PDK1 (PDPK1), TBK1, IKKe	BX-795	BX-795	2.25965	1536_LDV_HTS_3	10	W10	25	25	HTS_3	FALSE	0.025	231000	23	10	212	0.0227928	0.0225965	6hr	1536_LDV_HTS_3_W10	500	BX-795	NA	BX-795	702675-74-9	NA	NA	NA	NA	NA	IC1=C(NCCCNC(=O)C2=CC=CS2)N=C(NC2=CC=CC(NC(=O)N3CCCC3)=C2)N=C1	NA	NA	PDK1 (PDPK1), TBK1, IKKe	PDK1 (PDPK1), TBK1, IKKe	NA	1	A05	A05 BX-795	1	5	KI_384_1	1
TC_384_1_E21	1536_LDV_HTS_2_AC34	OPTO85_HTS_2_6hr	AC34	352	OPTO85_h1	Microtubule-Stabilizing Agents; Antimitotic Drugs	NA	docetaxel	docetaxel	2.26038	1536_LDV_HTS_2	10	AC34	25	25	HTS_2	FALSE	0.025	231000	29	34	208	0.0231231	0.0226038	6hr	1536_LDV_HTS_2_AC34	908	docetaxel	NA	Docetaxel, Taxotere, Docetaxol, ANX-514; EmDOC; ML-061; NSC-628503; RP-56976; SD-009; SDP-014; SID-530; SYP-0704A; XRP-6976L	114977-28-5	NA	NA	NA	NA	NA	CC(=O)O[C@@]12CO[C@@H]1C[C@H](O)[C@]1(C)[C@@H]2[C@@H](OC(=O)C2=CC=CC=C2)[C@]2(O)C[C@H](OC(=O)[C@H](O)[C@@H](NC(=O)OC(C)(C)C)C3=CC=CC=C3)C(C)=C([C@H](O)C1=O)C2(C)C	NA	NA	Microtubule-Stabilizing Agents; Antimitotic Drugs	NA	NA	1	C11	C11 Docetaxel,	3	11	TC_384_1	1
FDA_384_2_G18	1536_LDV_HTS_1_Q19	OPTO85_HTS_1_6hr	Q19	346	OPTO85_h1	DNA Synthesis	Chemotherapy agent, induces DNA strand break	bleomycin	bleomycin	2.27747	1536_LDV_HTS_1	10	Q19	2.5	2.5	HTS_1	FALSE	0.0025	231000	17	19	207.5	0.0226401	0.0227747	6hr	1536_LDV_HTS_1_Q19	439	bleomycin	A8331	Bleomycin Sulfate	9041-93-4	D09	L1021-06	1512.6	DMSO	C55H85N17O25S4	CC1=C(N=C(N=C1N)C(CC(=O)N)NCC(C(=O)N)N)C(=O)NC(C(C2=CN=CN2)OC3C(C(C(C(O3)CO)O)O)OC4C(C(C(C(O4)CO)O)OC4C(C(C(C(O4)CO)O)OC(=O)N)O)C(=O)NC(C)C(C(C)C(=O)NC(C(C)O)C(=O)NCCC5=NC(=CS5)C6=NC(=CS6)C(=O)NCCC[S+](C)C)O.OS(=O)(=O)[O-]	>37.8mg/mL in DMSO with gentle warming	DNA Damage/DNA Repair	DNA Synthesis	Chemotherapy agent, induces DNA strand break	http://www.apexbt.com/search.php?catalog=A8331	6	D09	D09 Bleomycin	4	9	FDA_384_2	2
FDA_384_6_I08	1536_LDV_HTS_2_M17	OPTO85_HTS_2_6hr	M17	357	OPTO85_h1	Topoisomerase	NA	podophyllotoxin	podophy...	2.31471	1536_LDV_HTS_2	10	M17	2.5	2.5	HTS_2	FALSE	0.0025	231000	13	17	213	0.0236789	0.0231471	6hr	1536_LDV_HTS_2_M17	2226	podophyllotoxin	N1790	Podophyllotoxin	518-28-5	E04	L1021-22	414.41	DMSO	C22H22O8	COC1=CC(=CC(=C1OC)OC)C2C3C(COC3=O)C(C4=CC5=C(C=C24)OCO5)O	‚â•166.67mg/mL in DMSO	DNA Damage/DNA Repair	Topoisomerase	NA	http://www.apexbt.com/search.php?catalog=N1790	22	E04	E04 Podophyllo	5	4	FDA_384_6	2
Epi_384_1_O09	1536_LDV_HTS_2_J30	OPTO85_HTS_2_6hr	J30	370	OPTO85_h1	Aurora Kinase	Aurora A/B/C kinases inhibitor, potent and selective	SNS-314	SNS-314	2.45599	1536_LDV_HTS_2	10	J30	2.5	2.5	HTS_2	FALSE	0.0025	231000	10	30	226	0.0251241	0.0245599	6hr	1536_LDV_HTS_2_J30	2589	SNS-314	A4121	SNS-314 Mesylate	1146618-41-8	H05	L1029-01	527.04	DMSO	C18H15ClN6OS2.CH4O3S	CS(=O)(=O)O.C1=CC(=CC(=C1)Cl)NC(=O)NC2=NC=C(S2)CCNC3=NC=NC4=C3SC=C4	‚â•26.35 mg/mL in DMSO, <2.37 mg/mL in EtOH, <2.15 mg/mL in H2O	Chromatin/Epigenetics	Aurora Kinase	Aurora A/B/C kinases inhibitor, potent and selective	http://www.apexbt.com/search.php?catalog=A4121	1	H05	H05 SNS-314 Me	8	5	Epi_384_1	1
TC_384_1_G17	1536_LDV_HTS_2_K36	OPTO85_HTS_2_6hr	K36	371	OPTO85_h1	Ribonucleoside-Diphosphate Reductase Inhibitor; Pyrimidine Antagonist	NA	gemcitabine	gemcita...	2.46686	1536_LDV_HTS_2	10	K36	25	25	HTS_2	FALSE	0.025	231000	11	36	227	0.0252353	0.0246686	6hr	1536_LDV_HTS_2_K36	1243	gemcitabine	NA	D07001-F4; Inno-D07001; LY-188011; dFdC, Gemcitabine hydrochloride, Gemzar	12211-03-9	NA	NA	NA	NA	NA	NC1=NC(=O)N(C=C1)[C@@H]1O[C@H](CO)[C@@H](O)C1(F)F	NA	NA	Ribonucleoside-Diphosphate Reductase Inhibitor; Pyrimidine Antagonist	NA	NA	1	D09	D09 D07001-F4;	4	9	TC_384_1	1
FDA_384_1_O03	1536_LDV_HTS_1_Q13	OPTO85_HTS_1_6hr	Q13	366	OPTO85_h1	Topoisomerase	Antibiotic antitumor agent	epirubicin	epirubicin	2.49698	1536_LDV_HTS_1	10	Q13	2.5	2.5	HTS_1	FALSE	0.0025	231000	17	13	227.5	0.0248222	0.0249698	6hr	1536_LDV_HTS_1_Q13	1031	epirubicin	A2451	Epirubicin HCl	56390-09-1	H02	L1021-01	579.98	DMSO	C27H29NO11.HCl	CC1C(C(CC(O1)OC2CC(CC3=C(C4=C(C(=C23)O)C(=O)C5=C(C4=O)C=CC=C5OC)O)(C(=O)CO)O)N)O.Cl	>55.6mg/mL in DMSO	DNA Damage/DNA Repair	Topoisomerase	Antibiotic antitumor agent	http://www.apexbt.com/search.php?catalog=A2451	1	H02	H02 Epirubicin	8	2	FDA_384_1	1
KI_384_2_M03	1536_LDV_HTS_3_U30	OPTO85_HTS_3_6hr	U30	377	OPTO85_h1	CDC2 (CDK1, p34cdc2, CDC28p)/Cyclin B, CDK2/Cyclin A, CDK2/Cyclin E, CDK4/Cyclin D1, CDK5/p25	CDC2 (CDK1, p34cdc2, CDC28p)/Cyclin B, CDK2/Cyclin A, CDK2/Cyclin E, CDK4/Cyclin D1, CDK5/p25	PHA-793887	PHA-793887	2.5048	1536_LDV_HTS_3	10	U30	25	25	HTS_3	FALSE	0.025	231000	21	30	235	0.0252656	0.025048	6hr	1536_LDV_HTS_3_U30	2163	PHA-793887	NA	PHA-793887	718630-59-2	NA	NA	NA	NA	NA	CC(C)CC(=O)NC1=NNC2=C1CN(C(=O)C1CCN(C)CC1)C2(C)C	NA	NA	CDC2 (CDK1, p34cdc2, CDC28p)/Cyclin B, CDK2/Cyclin A, CDK2/Cyclin E, CDK4/Cyclin D1, CDK5/p25	CDC2 (CDK1, p34cdc2, CDC28p)/Cyclin B, CDK2/Cyclin A, CDK2/Cyclin E, CDK4/Cyclin D1, CDK5/p25	NA	5	G02	G02 PHA-793887	7	2	KI_384_2	1
TC_384_2_J10	1536_LDV_HTS_3_X5	OPTO85_HTS_3_6hr	X5	378	OPTO85_h1	Signal Transducer and Activator of Transcription 6 (STAT6) Inhibitor, IL-4 Production Inhibitor	NA	AS1517499, AS-1517499	AS15174...	2.51546	1536_LDV_HTS_3	10	X5	25	25	HTS_3	FALSE	0.025	231000	24	5	236	0.0253731	0.0251546	6hr	1536_LDV_HTS_3_X5	3245	NA	NA	AS1517499, AS-1517499	919486-40-1	NA	NA	NA	NA	NA	NA	NA	NA	Signal Transducer and Activator of Transcription 6 (STAT6) Inhibitor, IL-4 Production Inhibitor	NA	NA	8	E05	E05 AS1517499,	5	5	TC_384_2	0
KI_384_1_P18	1536_LDV_HTS_3_Z21	OPTO85_HTS_3_6hr	Z21	379	OPTO85_h1	AurB (AuroraB)	AurB (AuroraB)	barasertib-HQPA	baraser...	2.52611	1536_LDV_HTS_3	10	Z21	25	25	HTS_3	FALSE	0.025	231000	26	21	237	0.0254806	0.0252611	6hr	1536_LDV_HTS_3_Z21	351	barasertib-HQPA	NA	AZD-1152-HQPA, Barasertib-HQPA	722544-51-6	NA	NA	NA	NA	NA	CCN(CCO)CCCOC1=CC2=NC=NC(NC3=CC(CC(=O)NC4=CC(F)=CC=C4)=NN3)=C2C=C1	NA	NA	AurB (AuroraB)	AurB (AuroraB)	NA	4	H09	H09 AZD-1152-H	8	9	KI_384_1	0
FDA_384_1_L17	1536_LDV_HTS_1_U11	OPTO85_HTS_1_6hr	U11	369	OPTO85_h1	NF-Œ∫B	NA	triptolide	triptolide	2.52991	1536_LDV_HTS_1	10	U11	2.5	2.5	HTS_1	FALSE	0.0025	231000	21	11	230.5	0.0251496	0.0252991	6hr	1536_LDV_HTS_1_U11	2886	triptolide	A3891	Triptolide	38748-32-2	F09	L1021-03	360.41	DMSO	C20H24O6	CC(C)C12C(O1)C3C4(O3)C5(CCC6=C(C5CC7C4(C2O)O7)COC6=O)C	‚â•36 mg/mL in DMSO, <2.56 mg/mL in EtOH, <2.46 mg/mL in H2O	Immunology/Inflammation	NF-Œ∫B	NA	http://www.apexbt.com/search.php?catalog=A3891	3	F09	F09 Triptolide	6	9	FDA_384_1	3
Epi_384_1_G05	1536_LDV_HTS_2_Q24	OPTO85_HTS_2_6hr	Q24	378	OPTO85_h1	Aurora Kinase	A3 adenosine receptor antagonist,ARK-1/-2/-3 inhibitor	reversine	reversine	2.54293	1536_LDV_HTS_2	10	Q24	2.5	2.5	HTS_2	FALSE	0.0025	231000	17	24	234	0.0260135	0.0254293	6hr	1536_LDV_HTS_2_Q24	2382	reversine	A3760	Reversine	656820-32-5	D03	L1029-01	393.49	DMSO	C21H27N7O	C1CCC(CC1)NC2=NC(=NC3=C2NC=N3)NC4=CC=C(C=C4)N5CCOCC5	‚â•19.65 mg/mL in DMSO, ‚â•6.69 mg/mL in EtOH with ultrasonic and warming, <2.4 mg/mL in H2O	Chromatin/Epigenetics	Aurora Kinase	A3 adenosine receptor antagonist,ARK-1/-2/-3 inhibitor	http://www.apexbt.com/search.php?catalog=A3760	1	D03	D03 Reversine	4	3	Epi_384_1	1
KI_384_2_I16	1536_LDV_HTS_3_J28	OPTO85_HTS_3_6hr	J28	382	OPTO85_h1	TAK1 (TGF1a, MAP3K7)	TAK1 (TGF1a, MAP3K7)	AZ TAK1 Inhibitor	AZ TAK1...	2.55809	1536_LDV_HTS_3	10	J28	25	25	HTS_3	FALSE	0.025	231000	10	28	240	0.0258032	0.0255809	6hr	1536_LDV_HTS_3_J28	3616	NA	NA	AZ TAK1 Inhibitor	none	NA	NA	NA	NA	NA	NC(=O)NC1=C(SC(=C1)C1=CC=C(CN2CCOCC2)C=C1)C(N)=O	NA	NA	TAK1 (TGF1a, MAP3K7)	TAK1 (TGF1a, MAP3K7)	NA	6	E08	E08 AZ TAK1 In	5	8	KI_384_2	2
TC_384_1_F07	1536_LDV_HTS_2_G35	OPTO85_HTS_2_6hr	G35	381	OPTO85_h1	Antimitotic Drugs; Tubulin polymerization inhibitors; Cell cycle inhibitors	NA	vindesine	vindesine	2.57553	1536_LDV_HTS_2	10	G35	25	25	HTS_2	FALSE	0.025	231000	7	35	237	0.026347	0.0257553	6hr	1536_LDV_HTS_2_G35	2992	vindesine	NA	Vindesine Sulfate Salt; Eldisine; Compound 112531; Vinca Alkaloids	59917-39-4	NA	NA	NA	NA	NA	[H][C@@]12N3CC[C@]11C(N(C)C4=CC(OC)=C(C=C14)[C@]1(CC4CN(C[C@](O)(CC)C4)CCC4=C1NC1=CC=CC=C41)C(=O)OC)[C@](O)([C@H](O)[C@]2(CC)C=CC3)C(N)=O	NA	NA	Antimitotic Drugs; Tubulin polymerization inhibitors; Cell cycle inhibitors	NA	NA	3	C04	C04 Vindesine	3	4	TC_384_1	3
TC_384_1_P15	1536_LDV_HTS_2_U42	OPTO85_HTS_2_6hr	U42	383	OPTO85_h1	DNA Topoisomerase II Inhibitors	NA	teniposide	teniposide	2.59726	1536_LDV_HTS_2	10	U42	25	25	HTS_2	FALSE	0.025	231000	21	42	239	0.0265693	0.0259726	6hr	1536_LDV_HTS_2_U42	2742	teniposide	NA	Teniposide; VM-26; Vumon; Podophyllotoxins	29767-20-2	NA	NA	NA	NA	NA	[H][C@@]12[C@H](COC1=O)[C@H](O[C@@H]1O[C@@H]3CO[C@H](O[C@H]3[C@H](O)[C@H]1O)C1=CC=CS1)C1=C(C=C3OCOC3=C1)[C@H]2C1=CC(OC)=C(O)C(OC)=C1	NA	NA	DNA Topoisomerase II Inhibitors	NA	NA	3	H08	H08 Teniposide	8	8	TC_384_1	3
KI_384_2_O20	1536_LDV_HTS_3_V32	OPTO85_HTS_3_6hr	V32	389	OPTO85_h1	AurA (AuroraA)	AurA (AuroraA)	MLN8054	MLN8054	2.6327	1536_LDV_HTS_3	10	V32	25	25	HTS_3	FALSE	0.025	231000	22	32	247	0.0265558	0.026327	6hr	1536_LDV_HTS_3_V32	1822	MLN8054	NA	MLN8054, MLN-8054	869363-13-3	NA	NA	NA	NA	NA	OC(=O)C1=CC=C(NC2=NC=C3CN=C(C4=CC(Cl)=CC=C4C3=N2)C2=C(F)C=CC=C2F)C=C1	NA	NA	AurA (AuroraA)	AurA (AuroraA)	NA	6	H10	H10 MLN8054, M	8	10	KI_384_2	2
Epi_384_1_D11	1536_LDV_HTS_2_U22	OPTO85_HTS_2_6hr	U22	387	OPTO85_h1	AMPK	NUAK1 inhibitor,highly specific and selective	HTH-01-015	HTH-01-015	2.64073	1536_LDV_HTS_2	10	U22	2.5	2.5	HTS_2	FALSE	0.0025	231000	21	22	243	0.027014	0.0264073	6hr	1536_LDV_HTS_2_U22	1359	HTH-01-015	A8890	HTH-01-015	1613724-42-7	B06	L1029-03	468.55	DMSO	C26H28N8O	CN1C(C2=CC3=CC=CC=C3C=C2N(C)C4=NC(NC5=CN(C6CCNCC6)N=C5)=NC(C)=C14)=O	‚â•23.45mg/mL in DMSO	PI3K/Akt/mTOR Signaling	AMPK	NUAK1 inhibitor,highly specific and selective	http://www.apexbt.com/search.php?catalog=A8890	3	B06	B06 HTH-01-015	2	6	Epi_384_1	3
FDA_384_2_E10	1536_LDV_HTS_1_AB17	OPTO85_HTS_1_6hr	AB17	380	OPTO85_h1	PDGFR	VEGFR/PDGFR/FGFR inhibitor	nintedanib	nintedanib	2.65064	1536_LDV_HTS_1	10	AB17	2.5	2.5	HTS_1	FALSE	0.0025	231000	28	17	241.5	0.0263498	0.0265064	6hr	1536_LDV_HTS_1_AB17	1928	nintedanib	A8252	Nintedanib (BIBF 1120)	656247-17-5	C05	L1021-06	539.62	DMSO	C31H33N5O4	CN1CCN(CC1)CC(=O)N(C)C2=CC=C(C=C2)NC(=C3C4=C(C=C(C=C4)C(=O)OC)NC3=O)C5=CC=CC=C5	>5.4mg/mL in DMSO	Tyrosine Kinase	PDGFR	VEGFR/PDGFR/FGFR inhibitor	http://www.apexbt.com/search.php?catalog=A8252	6	C05	C05 Nintedanib	3	5	FDA_384_2	2
Epi_384_1_K11	1536_LDV_HTS_2_P27	OPTO85_HTS_2_6hr	P27	389	OPTO85_h1	HDAC	Pan-HDAC inhibitor	PCI-24781	PCI-24781	2.66246	1536_LDV_HTS_2	10	P27	2.5	2.5	HTS_2	FALSE	0.0025	231000	16	27	245	0.0272363	0.0266246	6hr	1536_LDV_HTS_2_P27	2093	PCI-24781	A4098	PCI-24781 (CRA-024781)	783355-60-2	F06	L1029-01	397.42	DMSO	C21H23N3O5	CN(C)CC1=C(OC2=CC=CC=C21)C(=O)NCCOC3=CC=C(C=C3)C(=O)NO	‚â•11.75 mg/mL in DMSO with gentle warming, <2.23 mg/mL in EtOH, <2.15 mg/mL in H2O	DNA Damage/DNA Repair	HDAC	Pan-HDAC inhibitor	http://www.apexbt.com/search.php?catalog=A4098	1	F06	F06 PCI-24781	6	6	Epi_384_1	1
TC_384_1_O08	1536_LDV_HTS_2_V41	OPTO85_HTS_2_6hr	V41	389	OPTO85_h1	HDAC1, HDAC2 inhibitor	NA	AR-42	AR-42	2.66246	1536_LDV_HTS_2	10	V41	25	25	HTS_2	FALSE	0.025	231000	22	41	245	0.0272363	0.0266246	6hr	1536_LDV_HTS_2_V41	225	AR-42	NA	S-HDAC-42, AR-42, (S)-HDAC-42, NSC-736012, OSU-42, OSU-HDAC42	935881-37-1	NA	NA	NA	NA	NA	CC(C)[C@H](C(=O)NC1=CC=C(C=C1)C(=O)NO)C1=CC=CC=C1	NA	NA	HDAC1, HDAC2 inhibitor	NA	NA	2	H04	H04 S-HDAC-42,	8	4	TC_384_1	2
KI_384_2_M11	1536_LDV_HTS_3_AC30	OPTO85_HTS_3_6hr	AC30	392	OPTO85_h1	PLK1 (PLK, STPK13)	PLK1 (PLK, STPK13)	rigosertib	rigosertib	2.66468	1536_LDV_HTS_3	10	AC30	25	25	HTS_3	FALSE	0.025	231000	29	30	250	0.0268783	0.0266468	6hr	1536_LDV_HTS_3_AC30	2400	rigosertib	NA	ON-01910Na, Estybon, Rigosertib sodium, ON-1910Na, Onc-01910, SyB C-1101, SyB L-1101, Novonex	1225497-78-8	NA	NA	NA	NA	NA	COC1=CC(OC)=C(\C=C\S(=O)(=O)CC2=CC=C(OC)C(NCC([O-])=O)=C2)C(OC)=C1	NA	NA	PLK1 (PLK, STPK13)	PLK1 (PLK, STPK13)	NA	5	G06	G06 ON-01910Na	7	6	KI_384_2	1
TC_384_2_L14	1536_LDV_HTS_3_L7	OPTO85_HTS_3_6hr	L7	392	OPTO85_h1	Histone Deacetylase 1 (HDAC1) Inhibitors	NA	NSC-3852	NSC-3852	2.66468	1536_LDV_HTS_3	10	L7	25	25	HTS_3	FALSE	0.025	231000	12	7	250	0.0268783	0.0266468	6hr	1536_LDV_HTS_3_L7	1953	NSC-3852	NA	NSC 3852, NSC-3852	3565-26-2	NA	NA	NA	NA	NA	NA	NA	NA	Histone Deacetylase 1 (HDAC1) Inhibitors	NA	NA	8	F07	F07 NSC 3852,	6	7	TC_384_2	0
FDA_384_5_M15	1536_LDV_HTS_2_L12	OPTO85_HTS_2_6hr	L12	390	OPTO85_h1	Topoisomerase	NA	10-hydroxycamptothecin	10-hydr...	2.67333	1536_LDV_HTS_2	10	L12	2.5	2.5	HTS_2	FALSE	0.0025	231000	12	12	246	0.0273475	0.0267333	6hr	1536_LDV_HTS_2_L12	8	10-hydroxycamptothecin	B4745	(S)-10-Hydroxycamptothecin	19685-09-7	G08	L1021-17	364.35	DMSO	C20H16N2O5	CC[C@]1(O)C(C=C2C3=C(CN2C4=O)C=C5C=C(O)C=CC5=N3)=C4COC1=O	‚â•23.8mg/mL in DMSO with gentle warming	DNA Damage/DNA Repair	Topoisomerase	NA	http://www.apexbt.com/search.php?catalog=B4745	17	G08	G08 (S)-10-Hyd	7	8	FDA_384_5	1
TC_384_2_F14	1536_LDV_HTS_2_AC46	OPTO85_HTS_2_6hr	AC46	398	OPTO85_h1	DNA Polymerase Inhibitor, Antimetabolite	NA	cytarabine	cytarabine	2.76027	1536_LDV_HTS_2	10	AC46	25	25	HTS_2	FALSE	0.025	231000	29	46	254	0.0282369	0.0276027	6hr	1536_LDV_HTS_2_AC46	777	cytarabine	NA	Cytarabine HCl, Ara-C, AraC, CHX-3311, NSC-63878, U-19920A, Cytosine arabinoside, Aracytin, Cylocide, Cytosar, Cytosar-U	69-74-9	NA	NA	NA	NA	NA	NA	NA	NA	DNA Polymerase Inhibitor, Antimetabolite	NA	NA	8	C07	C07 Cytarabine	3	7	TC_384_2	0
TC_384_1_J14	1536_LDV_HTS_2_L38	OPTO85_HTS_2_6hr	L38	400	OPTO85_h1	Hypoxia Inducible Factor 1-alpha (HIF-1alpha) Inhibitor	NA	convallatoxin	convall...	2.782	1536_LDV_HTS_2	10	L38	25	25	HTS_2	FALSE	0.025	231000	12	38	256	0.0284592	0.02782	6hr	1536_LDV_HTS_2_L38	713	convallatoxin	NA	Convallatoxin	508-75-8	NA	NA	NA	NA	NA	[H][C@@]12CC[C@]3(O)C[C@H](CC[C@]3(C=O)[C@@]1([H])CC[C@]1(C)[C@H](CC[C@]21O)C1=CC(=O)OC1)O[C@@H]1O[C@@H](C)[C@H](O)[C@@H](O)[C@H]1O	NA	NA	Hypoxia Inducible Factor 1-alpha (HIF-1alpha) Inhibitor	NA	NA	4	E07	E07 Convallato	5	7	TC_384_1	0
KI_384_2_D16	1536_LDV_HTS_3_U24	OPTO85_HTS_3_6hr	U24	405	OPTO85_h1	Polo-like Kinase-1 (Plk-1) Inhibitors	Polo-like Kinase-1 (Plk-1) Inhibitors	Ro3280, RO-3280, Ro-5203280	Ro3280,...	2.80324	1536_LDV_HTS_3	10	U24	25	25	HTS_3	FALSE	0.025	231000	21	24	263	0.028276	0.0280324	6hr	1536_LDV_HTS_3_U24	3549	NA	NA	Ro3280, RO-3280, Ro-5203280	1062243-51-9	NA	NA	NA	NA	NA	COc1cc(ccc1Nc1ncc2N(C)C(=O)C(F)(F)CN(C3CCCC3)c2n1)C(=O)NC1CCN(C)CC1	NA	NA	Polo-like Kinase-1 (Plk-1) Inhibitors	Polo-like Kinase-1 (Plk-1) Inhibitors	NA	8	B08	B08 Ro3280, RO	2	8	KI_384_2	0
KI_384_2_J15	1536_LDV_HTS_3_AC28	OPTO85_HTS_3_6hr	AC28	410	OPTO85_h1	EGFR (ERBB1, HER1) Thr790Met Mutant	EGFR (ERBB1, HER1) Thr790Met Mutant	osimertinib	osimert...	2.85653	1536_LDV_HTS_3	10	AC28	25	25	HTS_3	FALSE	0.025	231000	29	28	268	0.0288135	0.0285653	6hr	1536_LDV_HTS_3_AC28	2028	osimertinib	NA	AZD-9291, Mereletinib, AZD9291, Osimertinib, Tagrisso	1421373-65-0	NA	NA	NA	NA	NA	COC1=C(NC2=NC=CC(=N2)C2=CN(C)C3=C2C=CC=C3)C=C(NC(=O)C=C)C(=C1)N(C)CCN(C)C	NA	NA	EGFR (ERBB1, HER1) Thr790Met Mutant	EGFR (ERBB1, HER1) Thr790Met Mutant	NA	7	E08	E08 AZD-9291,	5	8	KI_384_2	3
KI_384_1_A07	1536_LDV_HTS_3_U10	OPTO85_HTS_3_6hr	U10	411	OPTO85_h1	CDC2 (CDK1, p34cdc2, CDC28p)/Cyclin B, CDK2/Cyclin A	CDC2 (CDK1, p34cdc2, CDC28p)/Cyclin B, CDK2/Cyclin A	NU-6102	NU-6102	2.86719	1536_LDV_HTS_3	10	U10	25	25	HTS_3	FALSE	0.025	231000	21	10	269	0.028921	0.0286719	6hr	1536_LDV_HTS_3_U10	3434	NA	NA	NU-6102	444722-95-6	NA	NA	NA	NA	NA	NS(=O)(=O)C1=CC=C(NC2=NC(OCC3CCCCC3)=C3N=CNC3=N2)C=C1	NA	NA	CDC2 (CDK1, p34cdc2, CDC28p)/Cyclin B, CDK2/Cyclin A	CDC2 (CDK1, p34cdc2, CDC28p)/Cyclin B, CDK2/Cyclin A	NA	1	A04	A04 NU-6102	1	4	KI_384_1	1
TC_384_1_B15	1536_LDV_HTS_2_S32	OPTO85_HTS_2_6hr	S32	412	OPTO85_h1	Antimetabolite, DNA Polymerase Inhibitor	NA	cytarabine	cytarabine	2.91241	1536_LDV_HTS_2	10	S32	25	25	HTS_2	FALSE	0.025	231000	19	32	268	0.0297932	0.0291241	6hr	1536_LDV_HTS_2_S32	774	cytarabine	NA	Cytarabine, Ara-C, Cytosine b-D-arabinofuranoside, AraC, CHX-3311, NSC-63878, U-19920A, Aracytin, Cylocide, Cytosar, Cytosar-U	147-94-4	NA	NA	NA	NA	NA	NC1=NC(=O)N(C=C1)[C@@H]1O[C@H](CO)[C@@H](O)[C@@H]1O	NA	NA	Antimetabolite, DNA Polymerase Inhibitor	NA	NA	3	A08	A08 Cytarabine	1	8	TC_384_1	3
KI_384_2_E19	1536_LDV_HTS_3_P25	OPTO85_HTS_3_6hr	P25	416	OPTO85_h1	IRE1 (IRE1a, ERN1)	IRE1 (IRE1a, ERN1)	ASC-082, APY 82	ASC-082...	2.92049	1536_LDV_HTS_3	10	P25	25	25	HTS_3	FALSE	0.025	231000	16	25	274	0.0294586	0.0292049	6hr	1536_LDV_HTS_3_P25	3306	NA	NA	ASC-082, APY 82	none	NA	NA	NA	NA	NA	N#CCC1=CC=C(NC2=NC3=C(C=CC=C3)C(NC3=CC(=NN3)C3CCC3)=N2)C=C1	NA	NA	IRE1 (IRE1a, ERN1)	IRE1 (IRE1a, ERN1)	NA	5	C10	C10 ASC-082, A	3	10	KI_384_2	1
FDA_384_1_K08	1536_LDV_HTS_1_S10	OPTO85_HTS_1_6hr	S10	407	OPTO85_h1	Estrogen/progestogen Receptor	Estrogen receptor modulator	bazedoxifene	bazedox...	2.94699	1536_LDV_HTS_1	10	S10	2.5	2.5	HTS_1	FALSE	0.0025	231000	19	10	268.5	0.0292957	0.0294699	6hr	1536_LDV_HTS_1_S10	364	bazedoxifene	A3233	Bazedoxifene acetate	198481-33-3	F04	L1021-02	530.65	DMSO	C32H38N2O5	CC1=C(N(C2=C1C=C(C=C2)O)CC3=CC=C(C=C3)OCCN4CCCCCC4)C5=CC=C(C=C5)O.CC(=O)O	Soluble in DMSO > 10 mM	Endocrinology and Hormones	Estrogen/progestogen Receptor	Estrogen receptor modulator	http://www.apexbt.com/search.php?catalog=A3233	2	F04	F04 Bazedoxife	6	4	FDA_384_1	2
KI_384_2_A15	1536_LDV_HTS_3_O22	OPTO85_HTS_3_6hr	O22	420	OPTO85_h1	CDC2 (CDK1, p34cdc2, CDC28p)/Cyclin B, CDK4/Cyclin D1	CDC2 (CDK1, p34cdc2, CDC28p)/Cyclin B, CDK4/Cyclin D1	P276-00	P276-00	2.96312	1536_LDV_HTS_3	10	O22	25	25	HTS_3	FALSE	0.025	231000	15	22	278	0.0298887	0.0296312	6hr	1536_LDV_HTS_3_O22	2061	P276-00	NA	(+)-P276, P276-00, Riviciclib hydrochloride	none	NA	NA	NA	NA	NA	CN1CCC([C@@H]1CO)C1=C2OC(=CC(=O)C2=C(O)C=C1O)C1=CC=CC=C1Cl	NA	NA	CDC2 (CDK1, p34cdc2, CDC28p)/Cyclin B, CDK4/Cyclin D1	CDC2 (CDK1, p34cdc2, CDC28p)/Cyclin B, CDK4/Cyclin D1	NA	5	A08	A08 (+)-P276,	1	8	KI_384_2	1
KI_384_1_D16	1536_LDV_HTS_3_F13	OPTO85_HTS_3_6hr	F13	424	OPTO85_h1	KDR (VEGFR2, VEGFR, FLK1), PDGFRb (PDGFR, PDGFR1), MET (c-MET, HGFR)	KDR (VEGFR2, VEGFR, FLK1), PDGFRb (PDGFR, PDGFR1), MET (c-MET, HGFR)	nintedanib	nintedanib	3.00576	1536_LDV_HTS_3	10	F13	25	25	HTS_3	FALSE	0.025	231000	6	13	282	0.0303187	0.0300576	6hr	1536_LDV_HTS_3_F13	1929	nintedanib	NA	BIBF-1120, Intedanib, Vargatef, Nintedanib, Ofev	928326-83-4	NA	NA	NA	NA	NA	COC(=O)C1=CC=C2C(NC(=O)\C2=C(/NC2=CC=C(C=C2)N(C)C(=O)CN2CCN(C)CC2)C2=CC=CC=C2)=C1	NA	NA	KDR (VEGFR2, VEGFR, FLK1), PDGFRb (PDGFR, PDGFR1), MET (c-MET, HGFR)	KDR (VEGFR2, VEGFR, FLK1), PDGFRb (PDGFR, PDGFR1), MET (c-MET, HGFR)	NA	4	B08	B08 BIBF-1120,	2	8	KI_384_1	0
FDA_384_2_C04	1536_LDV_HTS_1_J16	OPTO85_HTS_1_6hr	J16	413	OPTO85_h1	HIV Protease	HIV protease inhibitor	ritonavir	ritonavir	3.01284	1536_LDV_HTS_1	10	J16	2.5	2.5	HTS_1	FALSE	0.0025	231000	10	16	274.5	0.0299504	0.0301284	6hr	1536_LDV_HTS_1_J16	2413	ritonavir	A8203	Ritonavir	155213-67-5	B02	L1021-06	720.9	DMSO	C37H48N6O5S2	CC(C)C1=NC(=CS1)CN(C)C(=O)NC(C(C)C)C(=O)NC(CC2=CC=CC=C2)CC(C(CC3=CC=CC=C3)NC(=O)OCC4=CN=CS4)O	Soluble in DMSO > 10 mM	Proteases	HIV Protease	HIV protease inhibitor	http://www.apexbt.com/search.php?catalog=A8203	6	B02	B02 Ritonavir	2	2	FDA_384_2	2
TC_384_1_B19	1536_LDV_HTS_2_W32	OPTO85_HTS_2_6hr	W32	422	OPTO85_h1	DNA Topoisomerase II Inhibitor, DNA-Intercalating Drug	NA	amsacrine	amsacrine	3.02108	1536_LDV_HTS_2	10	W32	25	25	HTS_2	FALSE	0.025	231000	23	32	278	0.0309049	0.0302108	6hr	1536_LDV_HTS_2_W32	192	amsacrine	NA	Amsacrine Hydrochloride, CI-880, NSC-156303, NSC-249992, SN-11841, m-AMSA, NSC-141549 (HCl), Amecrin, Asidine, Amsidyl	54301-15-4	NA	NA	NA	NA	NA	COC1=CC(NS(C)(=O)=O)=CC=C1NC1=C2C=CC=CC2=NC2=C1C=CC=C2	NA	NA	DNA Topoisomerase II Inhibitor, DNA-Intercalating Drug	NA	NA	3	A10	A10 Amsacrine	1	10	TC_384_1	3
KI_384_1_F09	1536_LDV_HTS_3_M14	OPTO85_HTS_3_6hr	M14	427	OPTO85_h1	PKR (EIF2AK1, EIF2AK2)	PKR (EIF2AK1, EIF2AK2)	Imidazolo-oxindole PKR inhibitor C16, PKRi	Imidazo...	3.03773	1536_LDV_HTS_3	10	M14	25	25	HTS_3	FALSE	0.025	231000	13	14	285	0.0306413	0.0303773	6hr	1536_LDV_HTS_3_M14	3263	NA	NA	Imidazolo-oxindole PKR inhibitor C16, PKRi	608512-97-6	NA	NA	NA	NA	NA	O=C1NC2=CC=C3N=CSC3=C2\C1=C\C1=CNC=N1	NA	NA	PKR (EIF2AK1, EIF2AK2)	PKR (EIF2AK1, EIF2AK2)	NA	3	C05	C05 Imidazolo-	3	5	KI_384_1	3
KI_384_1_D14	1536_LDV_HTS_3_D13	OPTO85_HTS_3_6hr	D13	431	OPTO85_h1	AurA (AuroraA)	AurA (AuroraA)	alisertib	alisertib	3.08037	1536_LDV_HTS_3	10	D13	25	25	HTS_3	FALSE	0.025	231000	4	13	289	0.0310713	0.0308037	6hr	1536_LDV_HTS_3_D13	114	alisertib	NA	MLN-8237, Alisertib	1028486-01-2	NA	NA	NA	NA	NA	COC1=CC=CC(F)=C1C1=NCC2=CN=C(NC3=CC(OC)=C(C=C3)C(O)=O)N=C2C2=C1C=C(Cl)C=C2	NA	NA	AurA (AuroraA)	AurA (AuroraA)	NA	4	B07	B07 MLN-8237,	2	7	KI_384_1	0
KI_384_1_F18	1536_LDV_HTS_3_V14	OPTO85_HTS_3_6hr	V14	437	OPTO85_h1	CDC2 (CDK1, p34cdc2, CDC28p)/Cyclin B, CDK2/Cyclin A, CDK2/Cyclin E, CDK4/Cyclin D1, CDK6/Cyclin D3, CDK7, CDK9/Cyclin T1, Bcl-2, Mcl-1, Survivin, XIAP	CDC2 (CDK1, p34cdc2, CDC28p)/Cyclin B, CDK2/Cyclin A, CDK2/Cyclin E, CDK4/Cyclin D1, CDK6/Cyclin D3, CDK7, CDK9/Cyclin T1, Bcl-2, Mcl-1, Survivin, XIAP	alvocidib	alvocidib	3.14432	1536_LDV_HTS_3	10	V14	25	25	HTS_3	FALSE	0.025	231000	22	14	295	0.0317164	0.0314432	6hr	1536_LDV_HTS_3_V14	139	alvocidib	NA	Alvocidib, HMR-1275, L-868275, MDL-107826A, NSC-649890, L-868276, Flavopiridol	131740-09-5 & 146426-40-6	NA	NA	NA	NA	NA	[H][C@@]1(CCN(C)C[C@H]1O)C1=C2OC(=CC(=O)C2=C(O)C=C1O)C1=CC=CC=C1Cl	NA	NA	CDC2 (CDK1, p34cdc2, CDC28p)/Cyclin B, CDK2/Cyclin A, CDK2/Cyclin E, CDK4/Cyclin D1, CDK6/Cyclin D3, CDK7, CDK9/Cyclin T1, Bcl-2, Mcl-1, Survivin, XIAP	CDC2 (CDK1, p34cdc2, CDC28p)/Cyclin B, CDK2/Cyclin A, CDK2/Cyclin E, CDK4/Cyclin D1, CDK6/Cyclin D3, CDK7, CDK9/Cyclin T1, Bcl-2, Mcl-1, Survivin, XIAP	NA	4	C09	C09 Alvocidib,	3	9	KI_384_1	0
FDA_384_1_C12	1536_LDV_HTS_1_W4	OPTO85_HTS_1_6hr	W4	425	OPTO85_h1	Topoisomerase	DNA intercalator,Topo II inhibitor	amonafide	amonafide	3.14455	1536_LDV_HTS_1	10	W4	2.5	2.5	HTS_1	FALSE	0.0025	231000	23	4	286.5	0.0312597	0.0314455	6hr	1536_LDV_HTS_1_W4	180	amonafide	A2782	Amonafide	69408-81-7	B06	L1021-02	283.33	DMSO	C16H17N3O2	CN(C)CCN1C(=O)C2=CC=CC3=CC(=CC(=C32)C1=O)N	>14.2mg/mL in DMSO	DNA Damage/DNA Repair	Topoisomerase	DNA intercalator,Topo II inhibitor	http://www.apexbt.com/search.php?catalog=A2782	2	B06	B06 Amonafide	2	6	FDA_384_1	2
TC_384_1_J08	1536_LDV_HTS_2_F38	OPTO85_HTS_2_6hr	F38	434	OPTO85_h1	Hypoxia Inducible Factor 1-alpha (HIF-1alpha) Inhibitor, Apoptosis Inducer, Angiogenesis Inhibitor	NA	2-methoxyestradiol	2-metho...	3.15149	1536_LDV_HTS_2	10	F38	25	25	HTS_2	FALSE	0.025	231000	6	38	290	0.0322389	0.0315149	6hr	1536_LDV_HTS_2_F38	11	2-methoxyestradiol	NA	2-Methoxyestradiol, 2-ME, 2-MeOE2, 2ME2, NSC-659853, Panzem, Panzem NCD, PulmoLAR	362-07-2	NA	NA	NA	NA	NA	[H][C@@]12CC[C@H](O)[C@@]1(C)CC[C@]1([H])C3=C(CC[C@@]21[H])C=C(O)C(OC)=C3	NA	NA	Hypoxia Inducible Factor 1-alpha (HIF-1alpha) Inhibitor, Apoptosis Inducer, Angiogenesis Inhibitor	NA	NA	4	E04	E04 2-Methoxye	5	4	TC_384_1	0
FDA_384_1_H22	1536_LDV_HTS_1_AA8	OPTO85_HTS_1_6hr	AA8	427	OPTO85_h1	Apoptosis Inducers	Apoptotic, antiproliferative and antiangiogenic agent	2-methoxyestradiol	2-metho...	3.1665	1536_LDV_HTS_1	10	AA8	2.5	2.5	HTS_1	FALSE	0.0025	231000	27	8	288.5	0.0314779	0.031665	6hr	1536_LDV_HTS_1_AA8	12	2-methoxyestradiol	A4188	2-Methoxyestradiol (2-MeOE2)	362-07-2	D11	L1021-04	302.41	DMSO	C19H26O3	CC12CCC3C(C1CCC2O)CCC4=CC(=C(C=C34)OC)O	>15.3mg/mL in DMSO	Apoptosis	Apoptosis Inducers	Apoptotic, antiproliferative and antiangiogenic agent	http://www.apexbt.com/search.php?catalog=A4188	4	D11	D11 2-Methoxye	4	11	FDA_384_1	0
FDA_384_2_H22	1536_LDV_HTS_1_L20	OPTO85_HTS_1_6hr	L20	430	OPTO85_h1	DNA Synthesis	DNA synthsis inhibitor	cytarabine	cytarabine	3.19943	1536_LDV_HTS_1	10	L20	2.5	2.5	HTS_1	FALSE	0.0025	231000	12	20	291.5	0.0318052	0.0319943	6hr	1536_LDV_HTS_1_L20	773	cytarabine	B1100	Cytarabine hydrochloride	69-74-9	D11	L1021-08	279.68	DMSO	C9H14ClN3O5	C1=CN(C(=O)N=C1N)C2C(C(C(O2)CO)O)O.Cl	>14.2mg/mL in DMSO	DNA Damage/DNA Repair	DNA Synthesis	DNA synthsis inhibitor	http://www.apexbt.com/search.php?catalog=B1100	8	D11	D11 Cytarabine	4	11	FDA_384_2	0
FDA_384_3_A10	1536_LDV_HTS_1_I26	OPTO85_HTS_1_6hr	I26	437	OPTO85_h1	CRM1	CRM1 inhibitor, orally bioavailable and selective	selinexor	selinexor	3.27626	1536_LDV_HTS_1	10	I26	2.5	2.5	HTS_1	FALSE	0.0025	231000	9	26	298.5	0.032569	0.0327626	6hr	1536_LDV_HTS_1_I26	2532	selinexor	B1464	KPT-330	1393477-72-9	A05	L1021-10	443.31	DMSO	C17H11F6N7O	C1=CN=C(C=N1)NNC(=O)C=CN2C=NC(=N2)C3=CC(=CC(=C3)C(F)(F)F)C(F)(F)F	>15.2mg/mL in DMSO	Cell Cycle/Checkpoint	CRM1	CRM1 inhibitor, orally bioavailable and selective	http://www.apexbt.com/search.php?catalog=B1464	10	A05	A05 KPT-330	1	5	FDA_384_3	2
TC_384_2_H15	1536_LDV_HTS_3_Q4	OPTO85_HTS_3_6hr	Q4	452	OPTO85_h1	Adenosine A3 Receptor Antagonist, Aurora kinase A (AURK1; ARK1) Inhibitor, Aurora kinase B (AURK2; ARK2) Inhibitor	NA	reversine	reversine	3.3042	1536_LDV_HTS_3	10	Q4	25	25	HTS_3	FALSE	0.025	231000	17	4	310	0.0333291	0.033042	6hr	1536_LDV_HTS_3_Q4	2383	reversine	NA	Reversine	656820-32-5	NA	NA	NA	NA	NA	C1CCC(CC1)Nc1nc(Nc2ccc(cc2)N2CCOCC2)nc2[nH]cnc12	NA	NA	Adenosine A3 Receptor Antagonist, Aurora kinase A (AURK1; ARK1) Inhibitor, Aurora kinase B (AURK2; ARK2) Inhibitor	NA	NA	7	D08	D08 Reversine	4	8	TC_384_2	3
KI_384_2_I05	1536_LDV_HTS_3_AA27	OPTO85_HTS_3_6hr	AA27	455	OPTO85_h1	CDC2 (CDK1, p34cdc2, CDC28p)/Cyclin B, CDK2/Cyclin A	CDC2 (CDK1, p34cdc2, CDC28p)/Cyclin B, CDK2/Cyclin A	Cdk1/2 Inhibitor III	Cdk1/2 ...	3.33618	1536_LDV_HTS_3	10	AA27	25	25	HTS_3	FALSE	0.025	231000	27	27	313	0.0336516	0.0333618	6hr	1536_LDV_HTS_3_AA27	3659	NA	NA	Cdk1/2 Inhibitor III	443798-47-8	NA	NA	NA	NA	NA	NC1=NC(NC2=CC=C(C=C2)S(N)(=O)=O)=NN1C(=S)NC1=C(F)C=CC=C1F	NA	NA	CDC2 (CDK1, p34cdc2, CDC28p)/Cyclin B, CDK2/Cyclin A	CDC2 (CDK1, p34cdc2, CDC28p)/Cyclin B, CDK2/Cyclin A	NA	5	E03	E03 Cdk1/2 Inh	5	3	KI_384_2	1
FDA_384_5_I17	1536_LDV_HTS_2_D10	OPTO85_HTS_2_6hr	D10	451	OPTO85_h1	ALK	inhibitor of the c-Met kinase and the NPM-ALK	crizotinib	crizotinib	3.33623	1536_LDV_HTS_2	10	D10	2.5	2.5	HTS_2	FALSE	0.0025	231000	4	10	307	0.0341288	0.0333623	6hr	1536_LDV_HTS_2_D10	740	crizotinib	B3608	Crizotinib hydrochloride	1415560-69-8	E09	L1021-17	486.8	DMSO	C21H23Cl3FN5O	C[C@](OC(C=C(C(C=N1)=CN1C2CCNCC2)C=N3)=C3N)([H])C4=C(Cl)C=CC(F)=C4Cl.Cl	‚â•100.4 mg/mL in DMSO, ‚â•101.4 mg/mL in EtOH, ‚â•52.2 mg/mL in H2O	Tyrosine Kinase	ALK	inhibitor of the c-Met kinase and the NPM-ALK	http://www.apexbt.com/search.php?catalog=B3608	17	E09	E09 Crizotinib	5	9	FDA_384_5	1
KI_384_1_B19	1536_LDV_HTS_3_Y11	OPTO85_HTS_3_6hr	Y11	457	OPTO85_h1	EGFR (ERBB1, HER1) - Irreversible	EGFR (ERBB1, HER1) - Irreversible	EKI-785, CL-387785	EKI-785...	3.35749	1536_LDV_HTS_3	10	Y11	25	25	HTS_3	FALSE	0.025	231000	25	11	315	0.0338667	0.0335749	6hr	1536_LDV_HTS_3_Y11	3428	NA	NA	EKI-785, CL-387785	194423-06-8	NA	NA	NA	NA	NA	CC#CC(=O)NC1=CC2=C(NC3=CC=CC(Br)=C3)N=CN=C2C=C1	NA	NA	EGFR (ERBB1, HER1) - Irreversible	EGFR (ERBB1, HER1) - Irreversible	NA	3	A10	A10 EKI-785, C	1	10	KI_384_1	3
KI_384_2_E06	1536_LDV_HTS_3_C25	OPTO85_HTS_3_6hr	C25	457	OPTO85_h1	AurA (AuroraA), AurB (AuroraB), AurC (AuroraC)	AurA (AuroraA), AurB (AuroraB), AurC (AuroraC)	CCT129202	CCT129202	3.35749	1536_LDV_HTS_3	10	C25	25	25	HTS_3	FALSE	0.025	231000	3	25	315	0.0338667	0.0335749	6hr	1536_LDV_HTS_3_C25	560	CCT129202	NA	CCT129202, CCT-129202	942947-93-5	NA	NA	NA	NA	NA	CN(C)C1=CC=C(C=C1)C1=NC2=C(N3CCN(CC(=O)NC4=NC=CS4)CC3)C(Cl)=CN=C2N1	NA	NA	AurA (AuroraA), AurB (AuroraB), AurC (AuroraC)	AurA (AuroraA), AurB (AuroraB), AurC (AuroraC)	NA	6	C03	C03 CCT129202,	3	3	KI_384_2	2
FDA_384_4_N08	1536_LDV_HTS_1_K46	OPTO85_HTS_1_6hr	K46	447	OPTO85_h1	Spleen Tyrosine Kinase (Syk)	Spleen tyrosine kinase (Syk) inhibitor	fostamatinib	fostama...	3.38602	1536_LDV_HTS_1	10	K46	2.5	2.5	HTS_1	FALSE	0.0025	231000	11	46	308.5	0.0336601	0.0338602	6hr	1536_LDV_HTS_1_K46	1195	fostamatinib	B2284	Fostamatinib (R788)	901119-35-5	G04	L1021-16	580.46	DMSO	C23H26FN6O9P	CC1(C(=O)N(C2=C(O1)C=CC(=N2)NC3=NC(=NC=C3F)NC4=CC(=C(C(=C4)OC)OC)OC)COP(=O)(O)O)C	>100.4mg/mL in DMSO	Tyrosine Kinase	Spleen Tyrosine Kinase (Syk)	Spleen tyrosine kinase (Syk) inhibitor	http://www.apexbt.com/search.php?catalog=B2284	16	G04	G04 Fostamatin	7	4	FDA_384_4	0
FDA_384_1_K01	1536_LDV_HTS_1_M10	OPTO85_HTS_1_6hr	M10	451	OPTO85_h1	Topoisomerase	Topo II inhibitor	etoposide	etoposide	3.42992	1536_LDV_HTS_1	10	M10	2.5	2.5	HTS_1	FALSE	0.0025	231000	13	10	312.5	0.0340965	0.0342992	6hr	1536_LDV_HTS_1_M10	1085	etoposide	A1971	Etoposide	33419-42-0	F01	L1021-01	588.56	DMSO	C29H32O13	CC1OCC2C(O1)C(C(C(O2)OC3C4COC(=O)C4C(C5=CC6=C(C=C35)OCO6)C7=CC(=C(C(=C7)OC)O)OC)O)O	>29.4mg/mL in DMSO	DNA Damage/DNA Repair	Topoisomerase	Topo II inhibitor	http://www.apexbt.com/search.php?catalog=A1971	1	F01	F01 Etoposide	6	1	FDA_384_1	1
TC_384_2_G07	1536_LDV_HTS_3_P3	OPTO85_HTS_3_6hr	P3	466	OPTO85_h1	NA	NA	colchicine	colchicine	3.45342	1536_LDV_HTS_3	10	P3	25	25	HTS_3	FALSE	0.025	231000	16	3	324	0.0348343	0.0345342	6hr	1536_LDV_HTS_3_P3	709	colchicine	NA	Colchicine	NA	NA	NA	NA	NA	NA	COC1=C(OC)C(OC)=C2C(CC[C@H](NC(C)=O)C3=CC(=O)C(OC)=CC=C23)=C1	NA	NA	NA	NA	NA	5	D04	D04 Colchicine	4	4	TC_384_2	1
FDA_384_1_D20	1536_LDV_HTS_1_W5	OPTO85_HTS_1_6hr	W5	458	OPTO85_h1	HDAC	Multitargeted HDAC inhibitor	CUDC-101	CUDC-101	3.50675	1536_LDV_HTS_1	10	W5	2.5	2.5	HTS_1	FALSE	0.0025	231000	23	5	319.5	0.0348602	0.0350675	6hr	1536_LDV_HTS_1_W5	743	CUDC-101	A4092	CUDC-101	1012054-59-9	B10	L1021-04	434.49	DMSO	C24H26N4O4	COC1=C(C=C2C(=C1)N=CN=C2NC3=CC=CC(=C3)C#C)OCCCCCCC(=O)NO	>21.7mg/mL in DMSO	DNA Damage/DNA Repair	HDAC	Multitargeted HDAC inhibitor	http://www.apexbt.com/search.php?catalog=A4092	4	B10	B10 CUDC-101	2	10	FDA_384_1	0
Epi_384_1_G11	1536_LDV_HTS_2_W24	OPTO85_HTS_2_6hr	W24	467	OPTO85_h1	JAK	CDK,JAK and FLT inhibitor	TG-02	TG-02	3.51011	1536_LDV_HTS_2	10	W24	2.5	2.5	HTS_2	FALSE	0.0025	231000	23	24	323	0.0359075	0.0351011	6hr	1536_LDV_HTS_2_W24	2770	TG-02	A3794	SB1317	937270-47-8	D06	L1029-01	372.46	DMSO	C23H24N4O	CN(C/C=C/CCOC1=CC=CC2=C1)CC3=CC(NC4=NC=CC2=N4)=CC=C3	‚â•44.87 mg/mL in DMSO, ‚â•3.98 mg/mL in EtOH with ultrasonic and warming, <2.36 mg/mL in H2O	Chromatin/Epigenetics	JAK	CDK,JAK and FLT inhibitor	http://www.apexbt.com/search.php?catalog=A3794	1	D06	D06 SB1317	4	6	Epi_384_1	1
TC_384_1_P04	1536_LDV_HTS_2_J42	OPTO85_HTS_2_6hr	J42	471	OPTO85_h1	Histone Deacetylase (HDAC) Inhibitor	NA	M-344	M-344	3.55358	1536_LDV_HTS_2	10	J42	25	25	HTS_2	FALSE	0.025	231000	10	42	327	0.0363522	0.0355358	6hr	1536_LDV_HTS_2_J42	1666	M-344	NA	M 344, M-344, D-237, MS-344	251456-60-7	NA	NA	NA	NA	NA	CN(C)C1=CC=C(C=C1)C(=O)NCCCCCCC(=O)NO	NA	NA	Histone Deacetylase (HDAC) Inhibitor	NA	NA	4	H02	H02 M 344, M-3	8	2	TC_384_1	0
FDA_384_4_L08	1536_LDV_HTS_1_Z44	OPTO85_HTS_1_6hr	Z44	467	OPTO85_h1	Sodium Channel	selective Na+/K+-ATPase inhibitor	ouabain	ouabain	3.60553	1536_LDV_HTS_1	10	Z44	2.5	2.5	HTS_1	FALSE	0.0025	231000	26	44	328.5	0.0358422	0.0360553	6hr	1536_LDV_HTS_1_Z44	2034	ouabain	B2270	Ouabain	630-60-4	F04	L1021-16	728.77	DMSO	C29H44O12.8H2O	CC1C(C(C(C(O1)OC2CC(C3(C4C(CCC3(C2)O)C5(CCC(C5(CC4O)C)C6=CC(=O)OC6)O)CO)O)O)O)O	>72.9mg/mL in DMSO	Membrane Transporter/Ion Channel	Sodium Channel	selective Na+/K+-ATPase inhibitor	http://www.apexbt.com/search.php?catalog=B2270	16	F04	F04 Ouabain	6	4	FDA_384_4	0
KI_384_1_A19	1536_LDV_HTS_3_E11	OPTO85_HTS_3_6hr	E11	482	OPTO85_h1	PLK1 (PLK, STPK13), PLK3 (PRK, FNK, CNK)	PLK1 (PLK, STPK13), PLK3 (PRK, FNK, CNK)	GW-843682X	GW-843682X	3.62396	1536_LDV_HTS_3	10	E11	25	25	HTS_3	FALSE	0.025	231000	5	11	340	0.0365545	0.0362396	6hr	1536_LDV_HTS_3_E11	1332	GW-843682X	NA	GW-843682X, GW-843682-X	660868-91-7	NA	NA	NA	NA	NA	COC1=CC2=C(C=C1OC)N(C=N2)C1=CC(OCC2=CC=CC=C2C(F)(F)F)=C(S1)C(N)=O	NA	NA	PLK1 (PLK, STPK13), PLK3 (PRK, FNK, CNK)	PLK1 (PLK, STPK13), PLK3 (PRK, FNK, CNK)	NA	1	A10	A10 GW-843682X	1	10	KI_384_1	1
Epi_384_1_M13	1536_LDV_HTS_2_AD28	OPTO85_HTS_2_6hr	AD28	478	OPTO85_h1	Aurora Kinase	Aurora Kinase B inhibitor, Potent and selective	barasertib-HQPA	baraser...	3.62965	1536_LDV_HTS_2	10	AD28	2.5	2.5	HTS_2	FALSE	0.0025	231000	30	28	334	0.0371304	0.0362965	6hr	1536_LDV_HTS_2_AD28	349	barasertib-HQPA	A4112	Barasertib (AZD1152-HQPA)	722544-51-6	G07	L1029-01	507.56	DMSO	C26H30FN7O3	CCN(CCCOC1=CC2=C(C=C1)C(=NC=N2)NC3=NNC(=C3)CC(=O)NC4=CC(=CC=C4)F)CCO	‚â•25.4 mg/mL in DMSO, <2.27 mg/mL in EtOH, <2.28 mg/mL in H2O	Chromatin/Epigenetics	Aurora Kinase	Aurora Kinase B inhibitor, Potent and selective	http://www.apexbt.com/search.php?catalog=A4112	1	G07	G07 Barasertib	7	7	Epi_384_1	1
Epi_384_1_C16	1536_LDV_HTS_2_F22	OPTO85_HTS_2_6hr	F22	480	OPTO85_h1	PARP	Potent PARP inhibitor	BMN 673	BMN 673	3.65138	1536_LDV_HTS_2	10	F22	2.5	2.5	HTS_2	FALSE	0.0025	231000	6	22	336	0.0373527	0.0365138	6hr	1536_LDV_HTS_2_F22	3215	NA	A4153	BMN 673	1207456-01-6	B08	L1029-02	380.35	DMSO	C19H14F2N6O	FC1=CC2=N[C@@H](C(C=C3)=CC=C3F)[C@H](C4=NC=NN4C)C(NNC5=O)=C2C5=C1	‚â•19.0 mg/mL in DMSO, ‚â•14.2 mg/mL in EtOH with ultrasonic and warming, <2.41 mg/mL in H2O	DNA Damage/DNA Repair	PARP	Potent PARP inhibitor	http://www.apexbt.com/search.php?catalog=A4153	2	B08	B08 BMN 673	2	8	Epi_384_1	2
FDA_384_1_F14	1536_LDV_HTS_1_E7	OPTO85_HTS_1_6hr	E7	473	OPTO85_h1	Aurora Kinase	Aurora Kinase B inhibitor, Potent and selective	barasertib-HQPA	baraser...	3.67139	1536_LDV_HTS_1	10	E7	2.5	2.5	HTS_1	FALSE	0.0025	231000	5	7	334.5	0.0364969	0.0367139	6hr	1536_LDV_HTS_1_E7	350	barasertib-HQPA	A4112	Barasertib (AZD1152-HQPA)	722544-51-6	C07	L1021-04	507.56	DMSO	C26H30FN7O3	CCN(CCCOC1=CC2=C(C=C1)C(=NC=N2)NC3=NNC(=C3)CC(=O)NC4=CC(=CC=C4)F)CCO	>25.4mg/mL in DMSO	Chromatin/Epigenetics	Aurora Kinase	Aurora Kinase B inhibitor, Potent and selective	http://www.apexbt.com/search.php?catalog=A4112	4	C07	C07 Barasertib	3	7	FDA_384_1	0
FDA_384_1_N05	1536_LDV_HTS_1_X12	OPTO85_HTS_1_6hr	X12	473	OPTO85_h1	Autophagy	Anti-mitotic agent	vinblastine	vinblas...	3.67139	1536_LDV_HTS_1	10	X12	2.5	2.5	HTS_1	FALSE	0.0025	231000	24	12	334.5	0.0364969	0.0367139	6hr	1536_LDV_HTS_1_X12	2988	vinblastine	A3920	Vinblastine sulfate	143-67-9	G03	L1021-03	909.05	DMSO	C46H60N4O13S	CCC1(CC2CC(C3=C(CCN(C2)C1)C4=CC=CC=C4N3)(C5=C(C=C6C(=C5)C78CCN9C7C(C=CC9)(C(C(C8N6C)(C(=O)OC)O)OC(=O)C)CC)OC)C(=O)OC)O.OS(=O)(=O)O	>28.9mg/mL in DMSO	Ubiquitination/Proteasome	Autophagy	Anti-mitotic agent	http://www.apexbt.com/search.php?catalog=A3920	3	G03	G03 Vinblastin	7	3	FDA_384_1	3
FDA_384_4_F10	1536_LDV_HTS_1_O40	OPTO85_HTS_1_6hr	O40	474	OPTO85_h1	CMV	Reverse transcriptase inhibitor	adefovir-dipivoxil	adefovi...	3.68236	1536_LDV_HTS_1	10	O40	2.5	2.5	HTS_1	FALSE	0.0025	231000	15	40	335.5	0.036606	0.0368236	6hr	1536_LDV_HTS_1_O40	77	adefovir-dipivoxil	B2222	Adefovir Dipivoxil	142340-99-6	C05	L1021-16	501.47	DMSO	C20H32N5O8P	CC(C)(C)C(=O)OCOP(=O)(COCCN1C=NC2=C1N=CN=C2N)OCOC(=O)C(C)(C)C	>18.7mg/mL in DMSO	Microbiology & Virology	CMV	Reverse transcriptase inhibitor	http://www.apexbt.com/search.php?catalog=B2222	16	C05	C05 Adefovir D	3	5	FDA_384_4	0
TC_384_1_P09	1536_LDV_HTS_2_O42	OPTO85_HTS_2_6hr	O42	483	OPTO85_h1	GnRH (LHRH) Agonists	NA	buserelin	buserelin	3.68398	1536_LDV_HTS_2	10	O42	25	25	HTS_2	FALSE	0.025	231000	15	42	339	0.0376862	0.0368398	6hr	1536_LDV_HTS_2_O42	487	buserelin	NA	Buserelin; Suprefact; Suprecur; Profact; Hoe-766 MP	57982-77-1	NA	NA	NA	NA	NA	CCNC(=O)[C@@H]1CCCN1C(=O)[C@H](CCCNC(N)=N)NC(=O)[C@H](CC(C)C)NC(=O)[C@@H](COC(C)(C)C)NC(=O)[C@H](CC1=CC=C(O)C=C1)NC(=O)[C@H](CO)NC(=O)[C@H](CC1=CNC2=C1C=CC=C2)NC(=O)[C@H](CC1=CNC=N1)NC(=O)[C@@H]1CCC(=O)N1	NA	NA	GnRH (LHRH) Agonists	NA	NA	3	H05	H05 Buserelin;	8	5	TC_384_1	3
KI_384_2_J10	1536_LDV_HTS_3_X28	OPTO85_HTS_3_6hr	X28	488	OPTO85_h1	IGF-1R, ALK Tyrosine Kinase Receptor, ROS1 (MCF3), EGFR (HER1; erbB1)	IGF-1R, ALK Tyrosine Kinase Receptor, ROS1 (MCF3), EGFR (HER1; erbB1)	brigatinib	brigatinib	3.68791	1536_LDV_HTS_3	10	X28	25	25	HTS_3	FALSE	0.025	231000	24	28	346	0.0371996	0.0368791	6hr	1536_LDV_HTS_3_X28	463	brigatinib	NA	Brigatinib, AP-26113, HYW8DB273J	NA	NA	NA	NA	NA	NA	COc1cc(ccc1Nc1ncc(Cl)c(Nc2ccccc2P(C)(C)=O)n1)N1CCC(CC1)N1CCN(C)CC1	NA	NA	IGF-1R, ALK Tyrosine Kinase Receptor, ROS1 (MCF3), EGFR (HER1; erbB1)	IGF-1R, ALK Tyrosine Kinase Receptor, ROS1 (MCF3), EGFR (HER1; erbB1)	NA	8	E05	E05 Brigatinib	5	5	KI_384_2	0
TC_384_2_K06	1536_LDV_HTS_3_L6	OPTO85_HTS_3_6hr	L6	489	OPTO85_h1	Exportin-1 (CRM1, XPO1) Antagonist	NA	selinexor	selinexor	3.69857	1536_LDV_HTS_3	10	L6	25	25	HTS_3	FALSE	0.025	231000	12	6	347	0.0373071	0.0369857	6hr	1536_LDV_HTS_3_L6	2531	selinexor	NA	Selinexor, KPT-330	1393477-72-9	NA	NA	NA	NA	NA	FC(F)(F)c1cc(cc(c1)C(F)(F)F)-c1ncn(\C=C/C(=O)NNc2cnccn2)n1	NA	NA	Exportin-1 (CRM1, XPO1) Antagonist	NA	NA	6	F03	F03 Selinexor,	6	3	TC_384_2	2
KI_384_2_C21	1536_LDV_HTS_3_F24	OPTO85_HTS_3_6hr	F24	492	OPTO85_h1	PI3K	PI3K	buparlisib	buparlisib	3.73055	1536_LDV_HTS_3	10	F24	25	25	HTS_3	FALSE	0.025	231000	6	24	350	0.0376296	0.0373055	6hr	1536_LDV_HTS_3_F24	483	buparlisib	NA	BKM120, BKM-120, NVP-BKM-120, Buparlisib	none	NA	NA	NA	NA	NA	NC1=CC(=C(C=N1)C1=CC(=NC(=N1)N1CCOCC1)N1CCOCC1)C(F)(F)F	NA	NA	PI3K	PI3K	NA	5	B11	B11 BKM120, BK	2	11	KI_384_2	1
Epi_384_1_C17	1536_LDV_HTS_2_G22	OPTO85_HTS_2_6hr	G22	492	OPTO85_h1	Aurora Kinase	Aurora B kinase inhibitor,highly potent and selective	barasertib	barasertib	3.78179	1536_LDV_HTS_2	10	G22	2.5	2.5	HTS_2	FALSE	0.0025	231000	7	22	348	0.0386867	0.0378179	6hr	1536_LDV_HTS_2_G22	348	barasertib	A3214	AZD1152	722543-31-9	B09	L1029-01	587.54	DMSO	C26H31FN7O6P	CCN(CCCOC1=CC2=C(C=C1)C(=NC=N2)NC3=NNC(=C3)CC(=O)NC4=CC(=CC=C4)F)CCOP(=O)(O)O	‚â•5.88 mg/mL in DMSO, <2.46 mg/mL in EtOH, <2.25 mg/mL in H2O	Chromatin/Epigenetics	Aurora Kinase	Aurora B kinase inhibitor,highly potent and selective	http://www.apexbt.com/search.php?catalog=A3214	1	B09	B09 AZD1152	2	9	Epi_384_1	1
KI_384_1_D08	1536_LDV_HTS_3_Z12	OPTO85_HTS_3_6hr	Z12	497	OPTO85_h1	AurB (AuroraB)	AurB (AuroraB)	barasertib	barasertib	3.78384	1536_LDV_HTS_3	10	Z12	25	25	HTS_3	FALSE	0.025	231000	26	12	355	0.0381672	0.0378384	6hr	1536_LDV_HTS_3_Z12	347	barasertib	NA	AZD-1152, Barasertib	957881-03-7	NA	NA	NA	NA	NA	CCN(CCCOC1=CC2=NC=NC(NC3=CC(CC(=O)NC4=CC(F)=CC=C4)=NN3)=C2C=C1)CCOP(O)(O)=O	NA	NA	AurB (AuroraB)	AurB (AuroraB)	NA	4	B04	B04 AZD-1152,	2	4	KI_384_1	0
FDA_384_5_L05	1536_LDV_HTS_2_O11	OPTO85_HTS_2_6hr	O11	496	OPTO85_h1	Autophagy; Topoisomerase	DNA topoisomerase I inhibitor	irinotecan	irinotecan	3.82526	1536_LDV_HTS_2	10	O11	2.5	2.5	HTS_2	FALSE	0.0025	231000	15	11	352	0.0391314	0.0382526	6hr	1536_LDV_HTS_2_O11	1447	irinotecan	B8623	Irinotecan hydrochloride	100286-90-6	F03	L1021-19	623.14	DMSO	C33H39ClN4O6	O=C(OC1=CC2=C(CC)C3=C(C(N4C3)=CC([C@](CC)(O)C(OC5)=O)=C5C4=O)N=C2C=C1)N(CC6)CCC6N7CCCCC7.Cl	‚â•51mg/mL (81.84 mM) in DMSO	DNA Damage/DNA Repair	Autophagy; Topoisomerase	DNA topoisomerase I inhibitor	http://www.apexbt.com/search.php?catalog=B8623	19	F03	F03 Irinotecan	6	3	FDA_384_5	3
KI_384_1_P04	1536_LDV_HTS_3_L21	OPTO85_HTS_3_6hr	L21	501	OPTO85_h1	CDK2/Cyclin E, CDK7, CDK9/Cyclin T1	CDK2/Cyclin E, CDK7, CDK9/Cyclin T1	BMS-387032	BMS-387032	3.82648	1536_LDV_HTS_3	10	L21	25	25	HTS_3	FALSE	0.025	231000	12	21	359	0.0385972	0.0382648	6hr	1536_LDV_HTS_3_L21	445	BMS-387032	NA	SNS-032, BMS387032, BMS-387032	345627-90-9	NA	NA	NA	NA	NA	CC(C)(C)C1=CN=C(CSC2=CN=C(NC(=O)C3CCNCC3)S2)O1	NA	NA	CDK2/Cyclin E, CDK7, CDK9/Cyclin T1	CDK2/Cyclin E, CDK7, CDK9/Cyclin T1	NA	4	H02	H02 SNS-032, B	8	2	KI_384_1	0
Epi_384_1_J14	1536_LDV_HTS_2_AB26	OPTO85_HTS_2_6hr	AB26	497	OPTO85_h1	PKC	PKC inhibitor	Chelerythrine	Chelery...	3.83612	1536_LDV_HTS_2	10	AB26	2.5	2.5	HTS_2	FALSE	0.0025	231000	28	26	353	0.0392426	0.0383612	6hr	1536_LDV_HTS_2_AB26	3365	NA	N1339	Chelerythrine	34316-15-9	E07	L1029-04	383.83	DMSO	C21H18ClNO4	C[N+]1=C2C(=C3C=CC(=C(C3=C1)OC)OC)C=CC4=CC5=C(C=C42)OCO5.[Cl-]	NA	TGF-Œ≤ / Smad Signaling	PKC	PKC inhibitor	http://www.apexbt.com/search.php?catalog=N1339	4	E07	E07 Chelerythr	5	7	Epi_384_1	0
TC_384_1_D11	1536_LDV_HTS_2_AA33	OPTO85_HTS_2_6hr	AA33	497	OPTO85_h1	DNA Polymerase Inhibitors; Ribonucleoside-Diphosphate Reductase Inhibitors	NA	clofarabine	clofara...	3.83612	1536_LDV_HTS_2	10	AA33	25	25	HTS_2	FALSE	0.025	231000	27	33	353	0.0392426	0.0383612	6hr	1536_LDV_HTS_2_AA33	688	clofarabine	NA	Clofarabine; SAR-393590; Clofarex; CAFdA; Evoltra; Clolar; 2-Cl-2'-F-araA	123318-82-1	NA	NA	NA	NA	NA	NC1=NC(Cl)=NC2=C1N=CN2[C@@H]1O[C@H](CO)[C@@H](O)[C@@H]1F	NA	NA	DNA Polymerase Inhibitors; Ribonucleoside-Diphosphate Reductase Inhibitors	NA	NA	3	B06	B06 Clofarabin	2	6	TC_384_1	3
FDA_384_1_L19	1536_LDV_HTS_1_W11	OPTO85_HTS_1_6hr	W11	490	OPTO85_h1	dCTP Pyrophosphatase	NA	Triptonide	Triptonide	3.85797	1536_LDV_HTS_1	10	W11	2.5	2.5	HTS_1	FALSE	0.0025	231000	23	11	351.5	0.0383517	0.0385797	6hr	1536_LDV_HTS_1_W11	3232	NA	A3892	Triptonide	38647-11-9	F10	L1021-03	358.39	DMSO	C20H22O6	CC([C@]12[C@@H](O2)[C@H]3[C@@]4(O3)[C@]5(CCC6=C([C@]5([H])C[C@H]7[C@@]4(O7)C1=O)COC6=O)C)C	‚â•16.35 mg/mL in DMSO, <2.61 mg/mL in EtOH, <2.46 mg/mL in H2O	Others	dCTP Pyrophosphatase	NA	http://www.apexbt.com/search.php?catalog=A3892	3	F10	F10 Triptonide	6	10	FDA_384_1	3
FDA_384_1_H04	1536_LDV_HTS_1_I8	OPTO85_HTS_1_6hr	I8	493	OPTO85_h1	PARP	NA	talazoparib	talazop...	3.8909	1536_LDV_HTS_1	10	I8	2.5	2.5	HTS_1	FALSE	0.0025	231000	9	8	354.5	0.0386791	0.038909	6hr	1536_LDV_HTS_1_I8	2694	talazoparib	A4153	BMN 673	1207456-01-6	D02	L1021-04	380.35	DMSO	C19H14F2N6O	FC1=CC2=C3C([C@H](C4=NC=NN4C)[C@@H](C(C=C5)=CC=C5F)NC3=C1)=NNC2=O	‚â•19.0 mg/mL in DMSO, ‚â•14.2 mg/mL in EtOH with ultrasonic and warming, <2.41 mg/mL in H2O	DNA Damage/DNA Repair	PARP	NA	http://www.apexbt.com/search.php?catalog=A4153	4	D02	D02 BMN 673	4	2	FDA_384_1	0
KI_384_1_M20	1536_LDV_HTS_3_X19	OPTO85_HTS_3_6hr	X19	512	OPTO85_h1	PLK1 (PLK, STPK13), Bromodomain-Containing Protein 4 (Brd4, HUNK1) Inhibitor	PLK1 (PLK, STPK13)	BI-2536	BI-2536	3.94372	1536_LDV_HTS_3	10	X19	25	25	HTS_3	FALSE	0.025	231000	24	19	370	0.0397799	0.0394372	6hr	1536_LDV_HTS_3_X19	413	BI-2536	NA	BI 2536, BI-2536	755038-02-9	NA	NA	NA	NA	NA	CC[C@H]1N(C2CCCC2)C2=C(C=NC(NC3=C(OC)C=C(C=C3)C(=O)NC3CCN(C)CC3)=N2)N(C)C1=O	NA	NA	PLK1 (PLK, STPK13), Bromodomain-Containing Protein 4 (Brd4, HUNK1) Inhibitor	PLK1 (PLK, STPK13)	NA	2	G10	G10 BI 2536, B	7	10	KI_384_1	2
KI_384_2_C19	1536_LDV_HTS_3_D24	OPTO85_HTS_3_6hr	D24	513	OPTO85_h1	AurA (AuroraA), AurB (AuroraB), AurC (AuroraC)	AurA (AuroraA), AurB (AuroraB), AurC (AuroraC)	AMG900	AMG900	3.95438	1536_LDV_HTS_3	10	D24	25	25	HTS_3	FALSE	0.025	231000	4	24	371	0.0398874	0.0395438	6hr	1536_LDV_HTS_3_D24	154	AMG900	NA	AMG-900	none	NA	NA	NA	NA	NA	CC1=CSC(=C1)C1=NN=C(NC2=CC=C(OC3=NC=CC=C3C3=NC(N)=NC=C3)C=C2)C2=C1C=CC=C2	NA	NA	AurA (AuroraA), AurB (AuroraB), AurC (AuroraC)	AurA (AuroraA), AurB (AuroraB), AurC (AuroraC)	NA	5	B10	B10 AMG-900	2	10	KI_384_2	1
FDA_384_2_E03	1536_LDV_HTS_1_V17	OPTO85_HTS_1_6hr	V17	499	OPTO85_h1	Apoptosis Inducers	Inhibits DNA synthesis,antibiotic and antitumor agent	mitomycin-C	mitomyc...	3.95676	1536_LDV_HTS_1	10	V17	2.5	2.5	HTS_1	FALSE	0.0025	231000	22	17	360.5	0.0393337	0.0395676	6hr	1536_LDV_HTS_1_V17	1790	mitomycin-C	A4452	Mitomycin C	1950-07-07	C02	L1021-05	334.33	DMSO	C15H18N4O5	NC(C1=O)=C(C)C(C2=C1[C@@H](COC(N)=O)[C@]3(OC)N2C[C@H]4[C@@H]3N4)=O	>16.7mg/mL in DMSO	Apoptosis	Apoptosis Inducers	Inhibits DNA synthesis,antibiotic and antitumor agent	http://www.apexbt.com/search.php?catalog=A4452	5	C02	C02 Mitomycin	3	2	FDA_384_2	1
KI_384_1_E07	1536_LDV_HTS_3_R13	OPTO85_HTS_3_6hr	R13	515	OPTO85_h1	PDGFRb (PDGFR, PDGFR1), FLT1 (VEGFR1), KDR (VEGFR2, VEGFR, FLK1), FLT4 (VEGFR3), FMS (c-FMS, CSF-1R, CSF1R)	PDGFRb (PDGFR, PDGFR1), FLT1 (VEGFR1), KDR (VEGFR2, VEGFR, FLK1), FLT4 (VEGFR3), FMS (c-FMS, CSF-1R, CSF1R)	axitinib	axitinib	3.9757	1536_LDV_HTS_3	10	R13	25	25	HTS_3	FALSE	0.025	231000	18	13	373	0.0401024	0.039757	6hr	1536_LDV_HTS_3_R13	290	axitinib	NA	Axitinib, AG-013736, AG-13736, Inlyta	319460-85-0	NA	NA	NA	NA	NA	CNC(=O)C1=CC=CC=C1SC1=CC2=C(C=C1)C(\C=C\C1=CC=CC=N1)=NN2	NA	NA	PDGFRb (PDGFR, PDGFR1), FLT1 (VEGFR1), KDR (VEGFR2, VEGFR, FLK1), FLT4 (VEGFR3), FMS (c-FMS, CSF-1R, CSF1R)	PDGFRb (PDGFR, PDGFR1), FLT1 (VEGFR1), KDR (VEGFR2, VEGFR, FLK1), FLT4 (VEGFR3), FMS (c-FMS, CSF-1R, CSF1R)	NA	1	C04	C04 Axitinib,	3	4	KI_384_1	1
TC_384_1_M04	1536_LDV_HTS_2_F40	OPTO85_HTS_2_6hr	F40	512	OPTO85_h1	Antiinflammatory drug	NA	dexamethasone	dexamet...	3.99913	1536_LDV_HTS_2	10	F40	25	25	HTS_2	FALSE	0.025	231000	6	40	368	0.0409101	0.0399913	6hr	1536_LDV_HTS_2_F40	860	dexamethasone	NA	Dexamethasone, ISV-305, OTO-104, Decadron, DexaSite, Maxidex, ProDex	1950-02-02	NA	NA	NA	NA	NA	C[C@@H]1CC2C3CCC4=CC(=O)C=C[C@]4(C)[C@@]3(F)[C@@H](O)C[C@]2(C)[C@@]1(O)C(=O)CO	NA	NA	Antiinflammatory drug	NA	NA	2	G02	G02 Dexamethas	7	2	TC_384_1	2
TC_384_1_B17	1536_LDV_HTS_2_U32	OPTO85_HTS_2_6hr	U32	513	OPTO85_h1	Antimitotic Drug	NA	bleomycin	bleomycin	4.01	1536_LDV_HTS_2	10	U32	25	25	HTS_2	FALSE	0.025	231000	21	32	369	0.0410213	0.0401	6hr	1536_LDV_HTS_2_U32	440	bleomycin	NA	Bleomycin sulfate	9041-93-4	NA	NA	NA	NA	NA	C[C@@H](O)[C@@H](NC(=O)[C@@H](C)[C@H](O)[C@@H](C)NC(=O)[C@H](NC(=O)C1=C(C)C(N)=NC(=N1)[C@H](CC(N)=O)NC[C@H](N)C(N)=O)[C@@H](O[C@@H]1O[C@@H](CO)[C@@H](O)[C@H](O)[C@@H]1O[C@@H]1O[C@H](CO)[C@@H](O)[C@@H](OC(N)=O)[C@@H]1O)C1=CNC=N1)C(=O)NCCC1=NC(=CS1)C1=NC=C(S1)C(=O)NCCC[S+](C)C	NA	NA	Antimitotic Drug	NA	NA	3	A09	A09 Bleomycin	1	9	TC_384_1	3
FDA_384_2_O22	1536_LDV_HTS_1_G25	OPTO85_HTS_1_6hr	G25	505	OPTO85_h1	Cyclin-Dependent Kinases	Potent CDK inhibitor	dinaciclib	dinaciclib	4.02261	1536_LDV_HTS_1	10	G25	2.5	2.5	HTS_1	FALSE	0.0025	231000	7	25	366.5	0.0399884	0.0402261	6hr	1536_LDV_HTS_1_G25	891	dinaciclib	A8412	Dinaciclib (SCH727965)	779353-01-4	H11	L1021-06	396.49	DMSO	C21H28N6O2	CCC1=C2N=C(C=C(N2N=C1)NCC3=C[N+](=CC=C3)[O-])N4CCCCC4CCO	Soluble in DMSO > 10 mM	Cell Cycle/Checkpoint	Cyclin-Dependent Kinases	Potent CDK inhibitor	http://www.apexbt.com/search.php?catalog=A8412	6	H11	H11 Dinaciclib	8	11	FDA_384_2	2
Epi_384_1_O05	1536_LDV_HTS_2_F30	OPTO85_HTS_2_6hr	F30	515	OPTO85_h1	Aurora Kinase	Aurora kinase inhibitor	AMG900	AMG900	4.03173	1536_LDV_HTS_2	10	F30	2.5	2.5	HTS_2	FALSE	0.0025	231000	6	30	371	0.0412436	0.0403173	6hr	1536_LDV_HTS_2_F30	153	AMG900	A4119	AMG-900	945595-80-2	H03	L1029-01	503.58	DMSO	C28H21N7OS	CC1=CSC(=C1)C2=NN=C(C3=CC=CC=C32)NC4=CC=C(C=C4)OC5=C(C=CC=N5)C6=NC(=NC=C6)N	‚â•25.2 mg/mL in DMSO, <2.3 mg/mL in EtOH, <2.21 mg/mL in H2O	Chromatin/Epigenetics	Aurora Kinase	Aurora kinase inhibitor	http://www.apexbt.com/search.php?catalog=A4119	1	H03	H03 AMG-900	8	3	Epi_384_1	1
TC_384_2_M03	1536_LDV_HTS_3_U7	OPTO85_HTS_3_6hr	U7	527	OPTO85_h1	Histone Deacetylase 2 (HDAC2) Inhibitor, Apoptosis Inducer, Angiogenesis Inhibitor, Histone Deacetylase 3 (HDAC3) Inhibitor	NA	Compound 24a	Compoun...	4.1036	1536_LDV_HTS_3	10	U7	25	25	HTS_3	FALSE	0.025	231000	21	7	385	0.0413926	0.041036	6hr	1536_LDV_HTS_3_U7	3630	NA	NA	Compound 24a	NA	NA	NA	NA	NA	NA	NC1=CC=CC=C1NC(=O)C1=CC=C(CNC2=N[C@H](CS2)C2=CC=CC=C2)C=C1	NA	NA	Histone Deacetylase 2 (HDAC2) Inhibitor, Apoptosis Inducer, Angiogenesis Inhibitor, Histone Deacetylase 3 (HDAC3) Inhibitor	NA	NA	5	G02	G02 Compound 2	7	2	TC_384_2	1
TC_384_1_M08	1536_LDV_HTS_2_J40	OPTO85_HTS_2_6hr	J40	522	OPTO85_h1	SHH antagonist	NA	SHH Antagonist, JK 184	SHH Ant...	4.1078	1536_LDV_HTS_2	10	J40	25	25	HTS_2	FALSE	0.025	231000	10	40	378	0.0420218	0.041078	6hr	1536_LDV_HTS_2_J40	3104	NA	NA	SHH Antagonist, JK 184	315703-52-7	NA	NA	NA	NA	NA	CCOC1=CC=C(CC2=NC(=CS2)C2=C(C)N=C3C=CC=CN23)C=C1	NA	NA	SHH antagonist	NA	NA	2	G04	G04 SHH Antago	7	4	TC_384_1	2
Epi_384_1_I07	1536_LDV_HTS_2_AD25	OPTO85_HTS_2_6hr	AD25	527	OPTO85_h1	PLK	Plk1 inhibitor,potent and ATP-competitive	BI-2536	BI-2536	4.16214	1536_LDV_HTS_2	10	AD25	2.5	2.5	HTS_2	FALSE	0.0025	231000	30	25	383	0.0425776	0.0416214	6hr	1536_LDV_HTS_2_AD25	414	BI-2536	A3965	BI 2536	755038-02-9	E04	L1029-01	521.67	DMSO	C28H39N7O3	CCC1C(=O)N(C2=CN=C(N=C2N1C3CCCC3)NC4=C(C=C(C=C4)C(=O)NC5CCN(CC5)C)OC)C	‚â•13.04 mg/mL in DMSO, ‚â•92.4 mg/mL in EtOH with ultrasonic, <2.56 mg/mL in H2O	Cell Cycle/Checkpoint	PLK	Plk1 inhibitor,potent and ATP-competitive	http://www.apexbt.com/search.php?catalog=A3965	1	E04	E04 BI 2536	5	4	Epi_384_1	1
Epi_384_1_M15	1536_LDV_HTS_2_D29	OPTO85_HTS_2_6hr	D29	527	OPTO85_h1	Aurora Kinase	Aurora Kinase inhibitor,potent and selective	ZM-447439	ZM-447439	4.16214	1536_LDV_HTS_2	10	D29	2.5	2.5	HTS_2	FALSE	0.0025	231000	4	29	383	0.0425776	0.0416214	6hr	1536_LDV_HTS_2_D29	3081	ZM-447439	A4113	ZM 447439	331771-20-1	G08	L1029-01	513.59	DMSO	C29H31N5O4	COC1=C(C=C2C(=C1)C(=NC=N2)NC3=CC=C(C=C3)NC(=O)C4=CC=CC=C4)OCCCN5CCOCC5	‚â•25.7 mg/mL in DMSO, <2.2 mg/mL in EtOH, <1.24 mg/mL in H2O	Chromatin/Epigenetics	Aurora Kinase	Aurora Kinase inhibitor,potent and selective	http://www.apexbt.com/search.php?catalog=A4113	1	G08	G08 ZM 447439	7	8	Epi_384_1	1
KI_384_1_P14	1536_LDV_HTS_3_V21	OPTO85_HTS_3_6hr	V21	534	OPTO85_h1	WEE1	WEE1	MK-1775	MK-1775	4.17821	1536_LDV_HTS_3	10	V21	25	25	HTS_3	FALSE	0.025	231000	22	21	392	0.0421452	0.0417821	6hr	1536_LDV_HTS_3_V21	1803	MK-1775	NA	MK-1775, MK1775	none	NA	NA	NA	NA	NA	CN1CCN(CC1)C1=CC=C(NC2=NC=C3C(=O)N(CC=C)N(C3=N2)C2=NC(=CC=C2)C(C)(C)O)C=C1	NA	NA	WEE1	WEE1	NA	4	H07	H07 MK-1775, M	8	7	KI_384_1	0
KI_384_2_O09	1536_LDV_HTS_3_K32	OPTO85_HTS_3_6hr	K32	536	OPTO85_h1	FGFR1 (FLT2), FGFR2, FGFR3, FGFR4	FGFR1 (FLT2), FGFR2, FGFR3, FGFR4	AZD4547	AZD4547	4.19953	1536_LDV_HTS_3	10	K32	25	25	HTS_3	FALSE	0.025	231000	11	32	394	0.0423602	0.0419953	6hr	1536_LDV_HTS_3_K32	315	AZD4547	NA	AZD-4547	1035270-39-3	NA	NA	NA	NA	NA	COC1=CC(OC)=CC(CCC2=NNC(NC(=O)C3=CC=C(C=C3)N3C[C@H](C)N[C@H](C)C3)=C2)=C1	NA	NA	FGFR1 (FLT2), FGFR2, FGFR3, FGFR4	FGFR1 (FLT2), FGFR2, FGFR3, FGFR4	NA	5	H05	H05 AZD-4547	8	5	KI_384_2	1
FDA_384_2_C19	1536_LDV_HTS_1_X16	OPTO85_HTS_1_6hr	X16	528	OPTO85_h1	Microtubule/Tubulin	Precursor of antitumor compound Palitaxel and Docetaxel	10-deacetylbaccatin	10-deac...	4.27505	1536_LDV_HTS_1	10	X16	2.5	2.5	HTS_1	FALSE	0.0025	231000	24	16	389.5	0.0424979	0.0427505	6hr	1536_LDV_HTS_1_X16	5	10-deacetylbaccatin	A4395	10-DAB (10-Deacetylbaccatin)	32981-86-5	B10	L1021-05	544.59	DMSO	C29H36O10	O[C@](C(C)(C)C1=C(C)[C@H]2O)(C2)[C@H]([C@@H]([C@@](C([C@H]1O)=O)(C)[C@@H]3O)[C@]4([C@@H](C3)OC4)OC(C)=O)OC(C5=CC=CC=C5)=O	>22.3mg/mL in DMSO	Cell Cycle/Checkpoint	Microtubule/Tubulin	Precursor of antitumor compound Palitaxel and Docetaxel	http://www.apexbt.com/search.php?catalog=A4395	5	B10	B10 10-DAB (10	2	10	FDA_384_2	1
KI_384_2_M07	1536_LDV_HTS_3_Y30	OPTO85_HTS_3_6hr	Y30	545	OPTO85_h1	FLT3 (STK1, FLK2), SYK, (IL-2, IL-6 and TNFa) production inhibitor	FLT3 (STK1, FLK2), SYK, (IL-2, IL-6 and TNFa) production inhibitor	R406	R406	4.29546	1536_LDV_HTS_3	10	Y30	25	25	HTS_3	FALSE	0.025	231000	25	30	403	0.0433278	0.0429546	6hr	1536_LDV_HTS_3_Y30	2339	R406	NA	R406, R-406, NSC-742317, Tamatinib	841290-80-0	NA	NA	NA	NA	NA	COC1=CC(NC2=NC(NC3=NC4=C(OC(C)(C)C(=O)N4)C=C3)=C(F)C=N2)=CC(OC)=C1OC	NA	NA	FLT3 (STK1, FLK2), SYK, (IL-2, IL-6 and TNFa) production inhibitor	FLT3 (STK1, FLK2), SYK, (IL-2, IL-6 and TNFa) production inhibitor	NA	5	G04	G04 R406, R-40	7	4	KI_384_2	1
KI_384_2_O22	1536_LDV_HTS_3_X32	OPTO85_HTS_3_6hr	X32	546	OPTO85_h1	CDK2/Cyclin A, CDK5/p25, CDC2 (CDK1, p34cdc2, CDC28p)/Cyclin B, CDK9/Cyclin T1	CDK2/Cyclin A, CDK5/p25, CDC2 (CDK1, p34cdc2, CDC28p)/Cyclin B, CDK9/Cyclin T1	dinaciclib	dinaciclib	4.30612	1536_LDV_HTS_3	10	X32	25	25	HTS_3	FALSE	0.025	231000	24	32	404	0.0434353	0.0430612	6hr	1536_LDV_HTS_3_X32	892	dinaciclib	NA	Dinaciclib, MK-7965, NSC-727135, SCH-727965	779353-01-4	NA	NA	NA	NA	NA	CCC1=C2N=C(C=C(NCC3=CC=C[N]([O])=C3)N2N=C1)N1CCCC[C@H]1CCO	NA	NA	CDK2/Cyclin A, CDK5/p25, CDC2 (CDK1, p34cdc2, CDC28p)/Cyclin B, CDK9/Cyclin T1	CDK2/Cyclin A, CDK5/p25, CDC2 (CDK1, p34cdc2, CDC28p)/Cyclin B, CDK9/Cyclin T1	NA	6	H11	H11 Dinaciclib	8	11	KI_384_2	2
FDA_384_2_N14	1536_LDV_HTS_1_K24	OPTO85_HTS_1_6hr	K24	532	OPTO85_h1	HDAC	HDAC1 inhibitor	valproic-acid	valproi...	4.31896	1536_LDV_HTS_1	10	K24	2.5	2.5	HTS_1	FALSE	0.0025	231000	11	24	393.5	0.0429343	0.0431896	6hr	1536_LDV_HTS_1_K24	2954	valproic-acid	B1251	Valproic acid	99-66-1	G07	L1021-08	144.21	DMSO	C8H16O2	CCCC(CCC)C(=O)O	>12.4mg/mL in DMSO	DNA Damage/DNA Repair	HDAC	HDAC1 inhibitor	http://www.apexbt.com/search.php?catalog=B1251	8	G07	G07 Valproic a	7	7	FDA_384_2	0
KI_384_2_M05	1536_LDV_HTS_3_W30	OPTO85_HTS_3_6hr	W30	549	OPTO85_h1	CDC2 (CDK1, p34cdc2, CDC28p)/Cyclin B, CDK2/Cyclin A, CDK9/Cyclin T1	CDC2 (CDK1, p34cdc2, CDC28p)/Cyclin B, CDK2/Cyclin A, CDK9/Cyclin T1	AZD5438	AZD5438	4.33809	1536_LDV_HTS_3	10	W30	25	25	HTS_3	FALSE	0.025	231000	23	30	407	0.0437579	0.0433809	6hr	1536_LDV_HTS_3_W30	318	AZD5438	NA	AZD5438, AZD-5438	602306-29-6	NA	NA	NA	NA	NA	CC(C)N1C(C)=NC=C1C1=CC=NC(NC2=CC=C(C=C2)S(C)(=O)=O)=N1	NA	NA	CDC2 (CDK1, p34cdc2, CDC28p)/Cyclin B, CDK2/Cyclin A, CDK9/Cyclin T1	CDC2 (CDK1, p34cdc2, CDC28p)/Cyclin B, CDK2/Cyclin A, CDK9/Cyclin T1	NA	5	G03	G03 AZD5438, A	7	3	KI_384_2	1
FDA_384_2_G03	1536_LDV_HTS_1_AD18	OPTO85_HTS_1_6hr	AD18	534	OPTO85_h1	Topoisomerase	Topoisomerase I inhibitor	irinotecan	irinotecan	4.34091	1536_LDV_HTS_1	10	AD18	2.5	2.5	HTS_1	FALSE	0.0025	231000	30	18	395.5	0.0431525	0.0434091	6hr	1536_LDV_HTS_1_AD18	1445	irinotecan	A5133	Irinotecan	97682-44-5	D02	L1021-05	586.68	DMSO	C33H38N4O6	O=C(OC1)C(O)(CC)C2=C1C(N(CC3=C4N=C5C(C=C(OC(N6CCC(N7CCCCC7)CC6)=O)C=C5)=C3CC)C4=C2)=O	>29.4mg/mL in DMSO	DNA Damage/DNA Repair	Topoisomerase	Topoisomerase I inhibitor	http://www.apexbt.com/search.php?catalog=A5133	5	D02	D02 Irinotecan	4	2	FDA_384_2	1
Epi_384_1_A12	1536_LDV_HTS_2_T20	OPTO85_HTS_2_6hr	T20	549	OPTO85_h1	JAK	JAK2 inhibitor,ATP-competitive and novel	AZD1480	AZD1480	4.40122	1536_LDV_HTS_2	10	T20	2.5	2.5	HTS_2	FALSE	0.0025	231000	20	20	405	0.0450233	0.0440122	6hr	1536_LDV_HTS_2_T20	309	AZD1480	A4137	AZD1480	935666-88-9	A06	L1029-02	348.77	DMSO	C14H14ClFN8	CC1=CC(=NN1)NC2=NC(=NC=C2Cl)NC(C)C3=NC=C(C=N3)F	‚â•93.8 mg/mL in DMSO, ‚â•4.57 mg/mL in EtOH with ultrasonic and warming, <2.56 mg/mL in H2O	Chromatin/Epigenetics	JAK	JAK2 inhibitor,ATP-competitive and novel	http://www.apexbt.com/search.php?catalog=A4137	2	A06	A06 AZD1480	1	6	Epi_384_1	2
KI_384_1_C05	1536_LDV_HTS_3_C12	OPTO85_HTS_3_6hr	C12	555	OPTO85_h1	PI3K	PI3K	NVP-BEZ235	NVP-BEZ235	4.40205	1536_LDV_HTS_3	10	C12	25	25	HTS_3	FALSE	0.025	231000	3	12	413	0.0444029	0.0440205	6hr	1536_LDV_HTS_3_C12	1965	NVP-BEZ235	NA	NVP-BEZ235, BEZ235, BEZ-235, Dactolisib	915019-65-7	NA	NA	NA	NA	NA	CN1C(=O)N(C2=C3C=C(C=CC3=NC=C12)C1=CC2=C(C=CC=C2)N=C1)C1=CC=C(C=C1)C(C)(C)C#N	NA	NA	PI3K	PI3K	NA	1	B03	B03 NVP-BEZ235	2	3	KI_384_1	1
FDA_384_2_P14	1536_LDV_HTS_1_T25	OPTO85_HTS_1_6hr	T25	548	OPTO85_h1	Topoisomerase	NA	amsacrine	amsacrine	4.49457	1536_LDV_HTS_1	10	T25	2.5	2.5	HTS_1	FALSE	0.0025	231000	20	25	409.5	0.04468	0.0449457	6hr	1536_LDV_HTS_1_T25	191	amsacrine	B1303	Amsacrine hydrochloride	54301-15-4	H07	L1021-08	429.92	DMSO	C21H20ClN3O3S	COC1=C(C=CC(=C1)NS(=O)(=O)C)NC2=C3C=CC=CC3=NC4=CC=CC=C42.Cl	‚â•55.6mg/mL in DMSO	DNA Damage/DNA Repair	Topoisomerase	NA	http://www.apexbt.com/search.php?catalog=B1303	8	H07	H07 Amsacrine	8	7	FDA_384_2	0
KI_384_2_O15	1536_LDV_HTS_3_Q32	OPTO85_HTS_3_6hr	Q32	565	OPTO85_h1	JAK1, JAK2, JAK3	JAK1, JAK2, JAK3	JAK compound I (VI-53), R-333, R-932333	JAK com...	4.50863	1536_LDV_HTS_3	10	Q32	25	25	HTS_3	FALSE	0.025	231000	17	32	423	0.0454781	0.0450863	6hr	1536_LDV_HTS_3_Q32	3341	NA	NA	JAK compound I (VI-53), R-333, R-932333	none	NA	NA	NA	NA	NA	CC1=C(C=C(NC2=NC(NC3=CC=C(OCC#C)C=C3)=C(F)C=N2)C=C1)S(N)(=O)=O	NA	NA	JAK1, JAK2, JAK3	JAK1, JAK2, JAK3	NA	5	H08	H08 JAK compou	8	8	KI_384_2	1
TC_384_2_N09	1536_LDV_HTS_3_S8	OPTO85_HTS_3_6hr	S8	565	OPTO85_h1	Erb3 binding protein-1 (EBP1) modulator, IKB kinase pathway modulator	NA	WS3, WS-3	WS3, WS-3	4.50863	1536_LDV_HTS_3	10	S8	25	25	HTS_3	FALSE	0.025	231000	19	8	423	0.0454781	0.0450863	6hr	1536_LDV_HTS_3_S8	3437	NA	NA	WS3, WS-3	1421227-52-2	NA	NA	NA	NA	NA	CN1CCN(Cc2ccc(NC(=O)Nc3ccc(Oc4cc(NC(=O)C5CC5)ncn4)cc3)cc2C(F)(F)F)CC1	NA	NA	Erb3 binding protein-1 (EBP1) modulator, IKB kinase pathway modulator	NA	NA	7	G05	G05 WS3, WS-3	7	5	TC_384_2	3
FDA_384_5_O05	1536_LDV_HTS_2_L13	OPTO85_HTS_2_6hr	L13	560	OPTO85_h1	COX	dual COX-1/COX-2 inhibitor	meclofenamic-acid	meclofe...	4.52076	1536_LDV_HTS_2	10	L13	2.5	2.5	HTS_2	FALSE	0.0025	231000	12	13	416	0.0462462	0.0452076	6hr	1536_LDV_HTS_2_L13	1696	meclofenamic-acid	B4796	Meclofenamate Sodium	6385-02-0	H03	L1021-17	318.13	DMSO	C14H11Cl2NO2.Na	CC1=C(C(=C(C=C1)Cl)NC2=CC=CC=C2C(=O)[O-])Cl.[Na+]	Soluble in DMSO > 10 mM	Neuroscience	COX	dual COX-1/COX-2 inhibitor	http://www.apexbt.com/search.php?catalog=B4796	17	H03	H03 Meclofenam	8	3	FDA_384_5	1
KI_384_2_J18	1536_LDV_HTS_3_D29	OPTO85_HTS_3_6hr	D29	567	OPTO85_h1	Phosphatidylinositol 3-Kinase (PI3K), Mammalian Target of Rapamycin (mTOR; FRAP1)	Phosphatidylinositol 3-Kinase (PI3K), Mammalian Target of Rapamycin (mTOR; FRAP1)	GDC-0980	GDC-0980	4.52995	1536_LDV_HTS_3	10	D29	25	25	HTS_3	FALSE	0.025	231000	4	29	425	0.0456931	0.0452995	6hr	1536_LDV_HTS_3_D29	1236	GDC-0980	NA	GDC-0980, G-038390, R-7422, RG-7422, Apitolisib	NA	NA	NA	NA	NA	NA	C[C@H](O)C(=O)N1CCN(Cc2sc3c(nc(nc3c2C)-c2cnc(N)nc2)N2CCOCC2)CC1	NA	NA	Phosphatidylinositol 3-Kinase (PI3K), Mammalian Target of Rapamycin (mTOR; FRAP1)	Phosphatidylinositol 3-Kinase (PI3K), Mammalian Target of Rapamycin (mTOR; FRAP1)	NA	8	E09	E09 GDC-0980,	5	9	KI_384_2	0
FDA_384_1_P03	1536_LDV_HTS_1_F14	OPTO85_HTS_1_6hr	F14	559	OPTO85_h1	Serine Protease	Trypsin-like serine proteinases inhibitor	gabexate	gabexate	4.6153	1536_LDV_HTS_1	10	F14	2.5	2.5	HTS_1	FALSE	0.0025	231000	6	14	420.5	0.0458802	0.046153	6hr	1536_LDV_HTS_1_F14	1217	gabexate	A4012	Gabexate mesylate	56974-61-9	H02	L1021-03	417.48	DMSO	C16H23N3O4.CH4O3S	CCOC(=O)C1=CC=C(C=C1)OC(=O)CCCCCN=C(N)N.CS(=O)(=O)O	>18.2mg/mL in DMSO	Proteases	Serine Protease	Trypsin-like serine proteinases inhibitor	http://www.apexbt.com/search.php?catalog=A4012	3	H02	H02 Gabexate m	8	2	FDA_384_1	3
FDA_384_4_N22	1536_LDV_HTS_1_Y46	OPTO85_HTS_1_6hr	Y46	559	OPTO85_h1	Topoisomerase	Topoisomerase 1 inhibitor	topotecan	topotecan	4.6153	1536_LDV_HTS_1	10	Y46	2.5	2.5	HTS_1	FALSE	0.0025	231000	25	46	420.5	0.0458802	0.046153	6hr	1536_LDV_HTS_1_Y46	2841	topotecan	B2296	Topotecan HCl	119413-54-6	G11	L1021-16	457.91	DMSO	C23H24ClN3O5	Cl[H].O=C1N(C([H])([H])C2=C([H])C(C(C([H])([H])N(C([H])([H])[H])C([H])([H])[H])=C3O[H])=C(C([H])=C3[H])N=C42)C4=C([H])C([C@@](C([H])([H])C([H])([H])[H])5O[H])=C1C([H])([H])OC5=O	>22.9mg/mL in DMSO	DNA Damage/DNA Repair	Topoisomerase	Topoisomerase 1 inhibitor	http://www.apexbt.com/search.php?catalog=B2296	16	G11	G11 Topotecan	7	11	FDA_384_4	0
Epi_384_1_L09	1536_LDV_HTS_2_G28	OPTO85_HTS_2_6hr	G28	570	OPTO85_h1	HDAC	Class I HDAC inhibitor	4SC-202	4SC-202	4.62943	1536_LDV_HTS_2	10	G28	2.5	2.5	HTS_2	FALSE	0.0025	231000	7	28	426	0.0473579	0.0462943	6hr	1536_LDV_HTS_2_G28	24	4SC-202	B4106	4SC-202	1186222-89-8	F05	L1029-03	619.71	DMSO	C30H29N5O6S2	NA	‚â•62mg/mL in DMSO	Chromatin/Epigenetics	HDAC	Class I HDAC inhibitor	http://www.apexbt.com/search.php?catalog=B4106	3	F05	F05 4SC-202	6	5	Epi_384_1	3
TC_384_1_P07	1536_LDV_HTS_2_M42	OPTO85_HTS_2_6hr	M42	570	OPTO85_h1	DNA Alkylating Drugs	NA	satraplatin	satrapl...	4.62943	1536_LDV_HTS_2	10	M42	25	25	HTS_2	FALSE	0.025	231000	13	42	426	0.0473579	0.0462943	6hr	1536_LDV_HTS_2_M42	2492	satraplatin	NA	Satraplatin; JM-216; YHI-601; BMY-45594; BMS-182751	129580-63-8	NA	NA	NA	NA	NA	CC(=O)O[Pt](N)(Cl)(Cl)(NC1CCCCC1)OC(C)=O	NA	NA	DNA Alkylating Drugs	NA	NA	3	H04	H04 Satraplati	8	4	TC_384_1	3
KI_384_2_E15	1536_LDV_HTS_3_L25	OPTO85_HTS_3_6hr	L25	581	OPTO85_h1	IRE1 (IRE1a, ERN1)	IRE1 (IRE1a, ERN1)	ASC-069, APY 69	ASC-069...	4.67917	1536_LDV_HTS_3	10	L25	25	25	HTS_3	FALSE	0.025	231000	12	25	439	0.0471983	0.0467917	6hr	1536_LDV_HTS_3_L25	3535	NA	NA	ASC-069, APY 69	none	NA	NA	NA	NA	NA	CC1=CC(NC2=CC(=NN2)C2CC2)=NC(NC2=CC=C(CC#N)C=C2)=N1	NA	NA	IRE1 (IRE1a, ERN1)	IRE1 (IRE1a, ERN1)	NA	5	C08	C08 ASC-069, A	3	8	KI_384_2	1
KI_384_3_G09	1536_LDV_HTS_3_V34	OPTO85_HTS_3_6hr	V34	583	OPTO85_h1	Phosphatidylinositol 3-Kinase (PI3K) Inhibitor, DNA-Dependent Protein Kinase (DNA-PK) Inhibitor, PKB alpha/Akt1 Inhibitor, Mammalian Target of Rapamycin (mTOR; FRAP1) Inhibitor, Ribosomal Protein S6 Kinase beta (p70S6K) Inhibitor	NA	LY3023414	LY3023414	4.70049	1536_LDV_HTS_3	10	V34	25	25	HTS_3	FALSE	0.025	231000	22	34	441	0.0474133	0.0470049	6hr	1536_LDV_HTS_3_V34	1663	LY3023414	NA	LY3023414, LY-3023414	NA	NA	NA	NA	NA	NA	NA	NA	NA	Phosphatidylinositol 3-Kinase (PI3K) Inhibitor, DNA-Dependent Protein Kinase (DNA-PK) Inhibitor, PKB alpha/Akt1 Inhibitor, Mammalian Target of Rapamycin (mTOR; FRAP1) Inhibitor, Ribosomal Protein S6 Kinase beta (p70S6K) Inhibitor	NA	NA	9	D05	D05 LY3023414,	4	5	KI_384_3	1
KI_384_1_J04	1536_LDV_HTS_3_D17	OPTO85_HTS_3_6hr	D17	589	OPTO85_h1	EGFR (ERBB1, HER1), ErbB2 (TKR1, HER2, NEU)	EGFR (ERBB1, HER1), ErbB2 (TKR1, HER2, NEU)	AV-412	AV-412	4.76444	1536_LDV_HTS_3	10	D17	25	25	HTS_3	FALSE	0.025	231000	4	17	447	0.0480584	0.0476444	6hr	1536_LDV_HTS_3_D17	281	AV-412	NA	AV-412, MP-412	451492-95-8	NA	NA	NA	NA	NA	CN1CCN(CC1)C(C)(C)C#CC1=CC2=NC=NC(NC3=CC(Cl)=C(F)C=C3)=C2C=C1NC(=O)C=C	NA	NA	EGFR (ERBB1, HER1), ErbB2 (TKR1, HER2, NEU)	EGFR (ERBB1, HER1), ErbB2 (TKR1, HER2, NEU)	NA	4	E02	E02 AV-412, MP	5	2	KI_384_1	0
TC_384_1_H13	1536_LDV_HTS_2_AA36	OPTO85_HTS_2_6hr	AA36	590	OPTO85_h1	DNA Topoisomerase I Inhibitors	NA	topotecan	topotecan	4.84677	1536_LDV_HTS_2	10	AA36	25	25	HTS_2	FALSE	0.025	231000	27	36	446	0.0495813	0.0484677	6hr	1536_LDV_HTS_2_AA36	2843	topotecan	NA	Topotecan Hydrochloride Hydrate; Nogitecan hydrochloride; NSC-609699; Hycamtin; NK-211; E-89/001; SK&F-S-104864-A; Evotropin	123948-87-8	NA	NA	NA	NA	NA	CCC1(O)C(=O)OCC2=C1C=C1N(CC3=C1N=C1C=CC(O)=C(CN(C)C)C1=C3)C2=O	NA	NA	DNA Topoisomerase I Inhibitors	NA	NA	3	D07	D07 Topotecan	4	7	TC_384_1	3
KI_384_1_H14	1536_LDV_HTS_3_AD15	OPTO85_HTS_3_6hr	AD15	597	OPTO85_h1	LCK (p56lck), SRC (c-SRC), KDR (VEGFR2, VEGFR, FLK1), p38a	LCK (p56lck), SRC (c-SRC), KDR (VEGFR2, VEGFR, FLK1), p38a	AMG-47a	AMG-47a	4.84971	1536_LDV_HTS_3	10	AD15	25	25	HTS_3	FALSE	0.025	231000	30	15	455	0.0489185	0.0484971	6hr	1536_LDV_HTS_3_AD15	3398	NA	NA	AMG-47a	882663-88-9	NA	NA	NA	NA	NA	CC1=C(C=C(C=C1)C(=O)NC1=CC=CC(=C1)C(F)(F)F)C1=CC2=CN=C(NCCN3CCOCC3)N=C2C=C1	NA	NA	LCK (p56lck), SRC (c-SRC), KDR (VEGFR2, VEGFR, FLK1), p38a	LCK (p56lck), SRC (c-SRC), KDR (VEGFR2, VEGFR, FLK1), p38a	NA	4	D07	D07 AMG-47a	4	7	KI_384_1	0
KI_384_1_K09	1536_LDV_HTS_3_AC17	OPTO85_HTS_3_6hr	AC17	600	OPTO85_h1	FGFR1 (FLT2), FGFR2, FGFR3	FGFR1 (FLT2), FGFR2, FGFR3	PD-173074	PD-173074	4.88169	1536_LDV_HTS_3	10	AC17	25	25	HTS_3	FALSE	0.025	231000	29	17	458	0.049241	0.0488169	6hr	1536_LDV_HTS_3_AC17	2104	PD-173074	NA	PD-173074	219580-11-7	NA	NA	NA	NA	NA	CCN(CC)CCCCNC1=NC=C2C=C(C(NC(=O)NC(C)(C)C)=NC2=N1)C1=CC(OC)=CC(OC)=C1	NA	NA	FGFR1 (FLT2), FGFR2, FGFR3	FGFR1 (FLT2), FGFR2, FGFR3	NA	1	F05	F05 PD-173074	6	5	KI_384_1	1
KI_384_1_M03	1536_LDV_HTS_3_G19	OPTO85_HTS_3_6hr	G19	600	OPTO85_h1	SRC (c-SRC), YES, LYN, FYN (p59fyn)	SRC (c-SRC), YES, LYN, FYN (p59fyn)	SU 6656, SU-6656	SU 6656...	4.88169	1536_LDV_HTS_3	10	G19	25	25	HTS_3	FALSE	0.025	231000	7	19	458	0.049241	0.0488169	6hr	1536_LDV_HTS_3_G19	3532	NA	NA	SU 6656, SU-6656	330161-87-0	NA	NA	NA	NA	NA	CN(C)S(=O)(=O)C1=CC2=C(NC(=O)\C2=C/C2=CC3=C(CCCC3)N2)C=C1	NA	NA	SRC (c-SRC), YES, LYN, FYN (p59fyn)	SRC (c-SRC), YES, LYN, FYN (p59fyn)	NA	1	G02	G02 SU 6656, S	7	2	KI_384_1	1
KI_384_2_N11	1536_LDV_HTS_3_U31	OPTO85_HTS_3_6hr	U31	602	OPTO85_h1	SIK (MSK), TBK1, MARK1 (MARK), MARK2 (EMK-1, PAR-1), MARK3 (PAR1A), MARK4 (MARKL1), IKKe, NuaK1 (NUAK1, ARK5, KIAA0537)	SIK (MSK), TBK1, MARK1 (MARK), MARK2 (EMK-1, PAR-1), MARK3 (PAR1A), MARK4 (MARKL1), IKKe, NuaK1 (NUAK1, ARK5, KIAA0537)	MRT 67307 dihydrochloride	MRT 673...	4.90301	1536_LDV_HTS_3	10	U31	25	25	HTS_3	FALSE	0.025	231000	21	31	460	0.0494561	0.0490301	6hr	1536_LDV_HTS_3_U31	3496	NA	NA	MRT 67307 dihydrochloride	none	NA	NA	NA	NA	NA	O=C(NCCCNC1=NC(NC2=CC=CC(CN3CCOCC3)=C2)=NC=C1C1CC1)C1CCC1	NA	NA	SIK (MSK), TBK1, MARK1 (MARK), MARK2 (EMK-1, PAR-1), MARK3 (PAR1A), MARK4 (MARKL1), IKKe, NuaK1 (NUAK1, ARK5, KIAA0537)	SIK (MSK), TBK1, MARK1 (MARK), MARK2 (EMK-1, PAR-1), MARK3 (PAR1A), MARK4 (MARKL1), IKKe, NuaK1 (NUAK1, ARK5, KIAA0537)	NA	7	G06	G06 MRT 67307	7	6	KI_384_2	3
FDA_384_4_E18	1536_LDV_HTS_1_AD39	OPTO85_HTS_1_6hr	AD39	591	OPTO85_h1	Dehydrogenase	Dehydrogenase inhibitor	mycophenolic-acid	mycophe...	4.96652	1536_LDV_HTS_1	10	AD39	2.5	2.5	HTS_1	FALSE	0.0025	231000	30	39	452.5	0.0493717	0.0496652	6hr	1536_LDV_HTS_1_AD39	1860	mycophenolic-acid	B1981	Mycophenolic acid	24280-93-1	C09	L1021-14	320.34	DMSO	C17H20O6	CC1=C(C(=C(C2=C1COC2=O)O)CC=C(C)CCC(=O)O)OC	>10.9mg/mL in DMSO	Metabolism	Dehydrogenase	Dehydrogenase inhibitor	http://www.apexbt.com/search.php?catalog=B1981	14	C09	C09 Mycophenol	3	9	FDA_384_4	2
FDA_384_2_D14	1536_LDV_HTS_1_L17	OPTO85_HTS_1_6hr	L17	601	OPTO85_h1	PLK	Plk inhibitor,highly potent	volasertib	volasertib	5.07628	1536_LDV_HTS_1	10	L17	2.5	2.5	HTS_1	FALSE	0.0025	231000	12	17	462.5	0.0504628	0.0507628	6hr	1536_LDV_HTS_1_L17	3002	volasertib	A8558	BI6727 (Volasertib)	755038-65-4	B07	L1021-08	618.83	DMSO	C34H50N8O3	CCC1C(=O)N(C2=CN=C(N=C2N1C(C)C)NC3=C(C=C(C=C3)C(=O)NC4CCC(CC4)N5CCN(CC5)CC6CC6)OC)C	>10.3mg/mL in DMSO	Cell Cycle/Checkpoint	PLK	Plk inhibitor,highly potent	http://www.apexbt.com/search.php?catalog=A8558	8	B07	B07 BI6727 (Vo	2	7	FDA_384_2	0
Epi_384_1_J15	1536_LDV_HTS_2_AC26	OPTO85_HTS_2_6hr	AC26	638	OPTO85_h1	PKC	Pan-PKC inhibitor	bisindolylmaleimide-IX	bisindo...	5.3684	1536_LDV_HTS_2	10	AC26	2.5	2.5	HTS_2	FALSE	0.0025	231000	29	26	494	0.0549174	0.053684	6hr	1536_LDV_HTS_2_AC26	431	bisindolylmaleimide-IX	B2192	Ro 31-8220 Mesylate	138489-18-6	E08	L1029-03	553.65	DMSO	C25H23N5O2S.CH4O3S	CN1C=C(C2=CC=CC=C21)C3=C(C(=O)NC3=O)C4=CN(C5=CC=CC=C54)CCCSC(=N)N.CS(=O)(=O)O	‚â•27.7mg/mL in DMSO	TGF-Œ≤ / Smad Signaling	PKC	Pan-PKC inhibitor	http://www.apexbt.com/search.php?catalog=B2192	3	E08	E08 Ro 31-8220	5	8	Epi_384_1	3
Epi_384_1_I21	1536_LDV_HTS_2_P26	OPTO85_HTS_2_6hr	P26	642	OPTO85_h1	HDAC	Multitargeted HDAC inhibitor	CUDC-101	CUDC-101	5.41187	1536_LDV_HTS_2	10	P26	2.5	2.5	HTS_2	FALSE	0.0025	231000	16	26	498	0.055362	0.0541187	6hr	1536_LDV_HTS_2_P26	744	CUDC-101	A4092	CUDC-101	1012054-59-9	E11	L1029-01	434.49	DMSO	C24H26N4O4	COC1=C(C=C2C(=C1)N=CN=C2NC3=CC=CC(=C3)C#C)OCCCCCCC(=O)NO	‚â•21.7 mg/mL in DMSO, <2.22 mg/mL in EtOH, <2.32 mg/mL in H2O	DNA Damage/DNA Repair	HDAC	Multitargeted HDAC inhibitor	http://www.apexbt.com/search.php?catalog=A4092	1	E11	E11 CUDC-101	5	11	Epi_384_1	1
KI_384_2_J04	1536_LDV_HTS_3_R28	OPTO85_HTS_3_6hr	R28	654	OPTO85_h1	VEGFR-3 (FLT4), NUAK Family SNF1-like Kinase 1 (ARK5), Lyn, RET, Lck, CDK4, CDK9/Cyclin T1, FGFR2, ZAKbeta (MLK7), Anti-CD140b (PDGFRbeta), Flt3 (FLK2/STK1), CDK6, Fyn, FGFR1	VEGFR-3 (FLT4), NUAK Family SNF1-like Kinase 1 (ARK5), Lyn, RET, Lck, CDK4, CDK9/Cyclin T1, FGFR2, ZAKbeta (MLK7), Anti-CD140b (PDGFRbeta), Flt3 (FLK2/STK1), CDK6, Fyn, FGFR1	ON123300	ON123300	5.45726	1536_LDV_HTS_3	10	R28	25	25	HTS_3	FALSE	0.025	231000	18	28	512	0.0550468	0.0545726	6hr	1536_LDV_HTS_3_R28	2006	ON123300	NA	ON-123300	NA	NA	NA	NA	NA	NA	CN1CCN(CC1)c1ccc(Nc2ncc3C=C(C#N)C(=O)N(C4CCCC4)c3n2)cc1	NA	NA	VEGFR-3 (FLT4), NUAK Family SNF1-like Kinase 1 (ARK5), Lyn, RET, Lck, CDK4, CDK9/Cyclin T1, FGFR2, ZAKbeta (MLK7), Anti-CD140b (PDGFRbeta), Flt3 (FLK2/STK1), CDK6, Fyn, FGFR1	VEGFR-3 (FLT4), NUAK Family SNF1-like Kinase 1 (ARK5), Lyn, RET, Lck, CDK4, CDK9/Cyclin T1, FGFR2, ZAKbeta (MLK7), Anti-CD140b (PDGFRbeta), Flt3 (FLK2/STK1), CDK6, Fyn, FGFR1	NA	8	E02	E02 ON-123300	5	2	KI_384_2	0
TC_384_2_B10	1536_LDV_HTS_2_AB43	OPTO85_HTS_2_6hr	AB43	650	OPTO85_h1	DNA-Intercalating Drug, DNA Topoisomerase II Inhibitor	NA	voreloxin	voreloxin	5.4988	1536_LDV_HTS_2	10	AB43	25	25	HTS_2	FALSE	0.025	231000	28	43	506	0.0562514	0.054988	6hr	1536_LDV_HTS_2_AB43	3006	voreloxin	NA	Voreloxin, AG-7352, SNS-595, SPC-595, Vosaroxin, Qinprezo	1032900-25-6	NA	NA	NA	NA	NA	NA	NA	NA	DNA-Intercalating Drug, DNA Topoisomerase II Inhibitor	NA	NA	8	A05	A05 Voreloxin,	1	5	TC_384_2	0
TC_384_1_O15	1536_LDV_HTS_2_AC41	OPTO85_HTS_2_6hr	AC41	654	OPTO85_h1	MDM2 (hdm2) Inhibitor	NA	nutlin-3	nutlin-3	5.54227	1536_LDV_HTS_2	10	AC41	25	25	HTS_2	FALSE	0.025	231000	29	41	510	0.0566961	0.0554227	6hr	1536_LDV_HTS_2_AC41	1960	nutlin-3	NA	Nutlin-3	548472-68-0	NA	NA	NA	NA	NA	COC1=CC=C(C2=NC(C(N2C(=O)N2CCNC(=O)C2)C2=CC=C(Cl)C=C2)C2=CC=C(Cl)C=C2)C(OC(C)C)=C1	NA	NA	MDM2 (hdm2) Inhibitor	NA	NA	1	H08	H08 Nutlin-3	8	8	TC_384_1	1
KI_384_2_J08	1536_LDV_HTS_3_V28	OPTO85_HTS_3_6hr	V28	669	OPTO85_h1	Pim-1, CDK4, CDK6	Pim-1, CDK4, CDK6	abemaciclib	abemaci...	5.61714	1536_LDV_HTS_3	10	V28	25	25	HTS_3	FALSE	0.025	231000	22	28	527	0.0566595	0.0561714	6hr	1536_LDV_HTS_3_V28	42	abemaciclib	NA	LY2835219, LY-2835219, Bemaciclib, Abemaciclib mesylate	1231930-82-7	NA	NA	NA	NA	NA	CCN1CCN(CC2=CC=C(NC3=NC=C(F)C(=N3)C3=CC4=C(N=C(C)N4C(C)C)C(F)=C3)N=C2)CC1	NA	NA	Pim-1, CDK4, CDK6	Pim-1, CDK4, CDK6	NA	8	E04	E04 LY2835219,	5	4	KI_384_2	0
KI_384_2_P16	1536_LDV_HTS_3_J33	OPTO85_HTS_3_6hr	J33	670	OPTO85_h1	FGFR3, FGFR2, FGFR4, FGFR1	FGFR3, FGFR2, FGFR4, FGFR1	erdafitinib	erdafit...	5.6278	1536_LDV_HTS_3	10	J33	25	25	HTS_3	FALSE	0.025	231000	10	33	528	0.056767	0.056278	6hr	1536_LDV_HTS_3_J33	1050	erdafitinib	NA	Erdafitinib, JNJ-42756493, JNJ-493, 890E37NHMV	NA	NA	NA	NA	NA	NA	COc1cc(OC)cc(c1)N(CCNC(C)C)c1ccc2ncc(nc2c1)-c1cnn(C)c1	NA	NA	FGFR3, FGFR2, FGFR4, FGFR1	FGFR3, FGFR2, FGFR4, FGFR1	NA	8	H08	H08 Erdafitini	8	8	KI_384_2	0
KI_384_1_E05	1536_LDV_HTS_3_P13	OPTO85_HTS_3_6hr	P13	671	OPTO85_h1	PI3K	PI3K	PI-103	PI-103	5.63846	1536_LDV_HTS_3	10	P13	25	25	HTS_3	FALSE	0.025	231000	16	13	529	0.0568745	0.0563846	6hr	1536_LDV_HTS_3_P13	2185	PI-103	NA	PI-103	371935-74-9	NA	NA	NA	NA	NA	OC1=CC(=CC=C1)C1=NC2=C(OC3=C2C=CC=N3)C(=N1)N1CCOCC1	NA	NA	PI3K	PI3K	NA	1	C03	C03 PI-103	3	3	KI_384_1	1
KI_384_1_P13	1536_LDV_HTS_3_U21	OPTO85_HTS_3_6hr	U21	675	OPTO85_h1	CHK1	CHK1	TCS 2312 dihydrochloride, TCS-2312	TCS 231...	5.68109	1536_LDV_HTS_3	10	U21	25	25	HTS_3	FALSE	0.025	231000	21	21	533	0.0573045	0.0568109	6hr	1536_LDV_HTS_3_U21	3294	NA	NA	TCS 2312 dihydrochloride, TCS-2312	838823-32-8	NA	NA	NA	NA	NA	OC1=CC=C(C(O)=C1)C1=CC=C(C=C1)C1=CC(NC2=CC=C(CNC3CC3)C=C2)=NN1	NA	NA	CHK1	CHK1	NA	3	H07	H07 TCS 2312 d	8	7	KI_384_1	3
KI_384_3_E13	1536_LDV_HTS_3_N34	OPTO85_HTS_3_6hr	N34	691	OPTO85_h1	Maternal Embryonic Leucine Zipper Kinase (MELK, PK38) Inhibitor	NA	OTSSP167, OTS-167, OTS-167PO, OTSSP-167	OTSSP16...	5.85163	1536_LDV_HTS_3	10	N34	25	25	HTS_3	FALSE	0.025	231000	14	34	549	0.0590247	0.0585163	6hr	1536_LDV_HTS_3_N34	3554	NA	NA	OTSSP167, OTS-167, OTS-167PO, OTSSP-167	NA	NA	NA	NA	NA	NA	NA	NA	NA	Maternal Embryonic Leucine Zipper Kinase (MELK, PK38) Inhibitor	NA	NA	9	C07	C07 OTSSP167,	3	7	KI_384_3	1
TC_384_1_N10	1536_LDV_HTS_2_D41	OPTO85_HTS_2_6hr	D41	688	OPTO85_h1	NEDD8-Activating Enzyme (NAE) Inhibitor	NA	pevonedistat	pevoned...	5.91176	1536_LDV_HTS_2	10	D41	25	25	HTS_2	FALSE	0.025	231000	4	41	544	0.0604758	0.0591176	6hr	1536_LDV_HTS_2_D41	2133	pevonedistat	NA	MLN-4924, Pevonedistat	905579-51-3	NA	NA	NA	NA	NA	NS(=O)(=O)OC[C@@H]1C[C@H](C[C@@H]1O)N1C=CC2=C(N[C@@H]3CCC4=C3C=CC=C4)N=CN=C12	NA	NA	NEDD8-Activating Enzyme (NAE) Inhibitor	NA	NA	4	G05	G05 MLN-4924,	7	5	TC_384_1	0
Epi_384_1_M09	1536_LDV_HTS_2_Z28	OPTO85_HTS_2_6hr	Z28	691	OPTO85_h1	Aurora Kinase	Aurora A Kinase inhibitor, Potent and selective	alisertib	alisertib	5.94436	1536_LDV_HTS_2	10	Z28	2.5	2.5	HTS_2	FALSE	0.0025	231000	26	28	547	0.0608093	0.0594436	6hr	1536_LDV_HTS_2_Z28	115	alisertib	A4110	MLN8237 (Alisertib)	1028486-01-2	G05	L1029-01	518.92	DMSO	C27H20ClFN4O4	COC1=C(C(=CC=C1)F)C2=NCC3=CN=C(N=C3C4=C2C=C(C=C4)Cl)NC5=CC(=C(C=C5)C(=O)O)OC	‚â•25.9 mg/mL in DMSO, <2.59 mg/mL in ETOH, <2.57 mg/mL in H2O	Chromatin/Epigenetics	Aurora Kinase	Aurora A Kinase inhibitor, Potent and selective	http://www.apexbt.com/search.php?catalog=A4110	1	G05	G05 MLN8237 (A	7	5	Epi_384_1	1
Epi_384_1_A10	1536_LDV_HTS_2_R20	OPTO85_HTS_2_6hr	R20	695	OPTO85_h1	JAK	JAK-2 inhibitor,potent and selective	fedratinib	fedratinib	5.98783	1536_LDV_HTS_2	10	R20	2.5	2.5	HTS_2	FALSE	0.0025	231000	18	20	551	0.061254	0.0598783	6hr	1536_LDV_HTS_2_R20	1114	fedratinib	A4136	TG101348 (SAR302503)	936091-26-8	A05	L1029-02	524.68	DMSO	C27H36N6O3S	CC1=CN=C(N=C1NC2=CC(=CC=C2)S(=O)(=O)NC(C)(C)C)NC3=CC=C(C=C3)OCCN4CCCC4	‚â•26.2 mg/mL in DMSO, ‚â•6.69 mg/mL in EtOH with ultrasonic and warming, <2.48 mg/mL in H2O	Chromatin/Epigenetics	JAK	JAK-2 inhibitor,potent and selective	http://www.apexbt.com/search.php?catalog=A4136	2	A05	A05 TG101348 (	1	5	Epi_384_1	2
TC_384_1_D20	1536_LDV_HTS_2_H34	OPTO85_HTS_2_6hr	H34	697	OPTO85_h1	Isocitrate dehydrogenase 1 (IDH1) inhibitor	NA	IDH-C227	IDH-C227	6.00956	1536_LDV_HTS_2	10	H34	25	25	HTS_2	FALSE	0.025	231000	8	34	553	0.0614763	0.0600956	6hr	1536_LDV_HTS_2_H34	3256	NA	NA	IDH-C227	1355324-14-9	NA	NA	NA	NA	NA	CC1=CC=CC=C1C(N(C(=O)CNC1=CC=C(C=C1)C#N)C1=CC=CC(F)=C1)C(=O)NC1CCCCC1	NA	NA	Isocitrate dehydrogenase 1 (IDH1) inhibitor	NA	NA	4	B10	B10 IDH-C227	2	10	TC_384_1	0
KI_384_2_B20	1536_LDV_HTS_3_L23	OPTO85_HTS_3_6hr	L23	707	OPTO85_h1	Glycogen Synthase Kinase 3 beta (GSK-3beta; tau Protein Kinase I) Inhibitor	Glycogen Synthase Kinase 3 beta (GSK-3beta; tau Protein Kinase I) Inhibitor	LY2090314	LY2090314	6.02217	1536_LDV_HTS_3	10	L23	25	25	HTS_3	FALSE	0.025	231000	12	23	565	0.060745	0.0602217	6hr	1536_LDV_HTS_3_L23	1649	LY2090314	NA	LY2090314	603288-22-8	NA	NA	NA	NA	NA	Fc1cc2CN(CCn3cc(C4=C(C(=O)NC4=O)c4cnc5ccccn45)c(c1)c23)C(=O)N1CCCCC1	NA	NA	Glycogen Synthase Kinase 3 beta (GSK-3beta; tau Protein Kinase I) Inhibitor	Glycogen Synthase Kinase 3 beta (GSK-3beta; tau Protein Kinase I) Inhibitor	NA	8	A10	A10 LY2090314	1	10	KI_384_2	0
KI_384_2_I12	1536_LDV_HTS_3_F28	OPTO85_HTS_3_6hr	F28	708	OPTO85_h1	CDC2 (CDK1, p34cdc2, CDC28p)/Cyclin B, CDK2/Cyclin A, CDK3/Cyclin E, CDK4/Cyclin D1, CDK5/p35, CDK6/Cyclin D3	CDC2 (CDK1, p34cdc2, CDC28p)/Cyclin B, CDK2/Cyclin A, CDK3/Cyclin E, CDK4/Cyclin D1, CDK5/p35, CDK6/Cyclin D3	AT-7519	AT-7519	6.03283	1536_LDV_HTS_3	10	F28	25	25	HTS_3	FALSE	0.025	231000	6	28	566	0.0608525	0.0603283	6hr	1536_LDV_HTS_3_F28	259	AT-7519	NA	AT-7519 hydrochloride, AT7519 hydrochloride	902135-91-5	NA	NA	NA	NA	NA	ClC1=CC=CC(Cl)=C1C(=O)NC1=CNN=C1C(=O)NC1CCNCC1	NA	NA	CDC2 (CDK1, p34cdc2, CDC28p)/Cyclin B, CDK2/Cyclin A, CDK3/Cyclin E, CDK4/Cyclin D1, CDK5/p35, CDK6/Cyclin D3	CDC2 (CDK1, p34cdc2, CDC28p)/Cyclin B, CDK2/Cyclin A, CDK3/Cyclin E, CDK4/Cyclin D1, CDK5/p35, CDK6/Cyclin D3	NA	6	E06	E06 AT-7519 hy	5	6	KI_384_2	2
TC_384_2_K22	1536_LDV_HTS_3_AB6	OPTO85_HTS_3_6hr	AB6	720	OPTO85_h1	Menin/MLL Interaction Inhibitor	NA	MI-2 (2HCl)	MI-2 (2...	6.16073	1536_LDV_HTS_3	10	AB6	25	25	HTS_3	FALSE	0.025	231000	28	6	578	0.0621426	0.0616073	6hr	1536_LDV_HTS_3_AB6	3580	NA	NA	MI-2 (2HCl)	NA	NA	NA	NA	NA	NA	CCCc1cc2c(ncnc2s1)N1CCN(CC1)C1=NCC(C)(C)S1	NA	NA	Menin/MLL Interaction Inhibitor	NA	NA	6	F11	F11 MI-2 (2HCl	6	11	TC_384_2	2
TC_384_2_K10	1536_LDV_HTS_3_P6	OPTO85_HTS_3_6hr	P6	725	OPTO85_h1	SPP1 (Osteopontin) Expression Inhibitor, HMG-CoA Reductase Inhibitor, APOA1 Expression Enhancer	NA	pitavastatin	pitavas...	6.21403	1536_LDV_HTS_3	10	P6	25	25	HTS_3	FALSE	0.025	231000	16	6	583	0.0626802	0.0621403	6hr	1536_LDV_HTS_3_P6	2213	pitavastatin	NA	Pitavastatin Calcium, NK-104, NKS-104, Itavastatin calcium, Nisvastatin, Alipza, Livalo, Livazo, Redevant	147526-32-7	NA	NA	NA	NA	NA	O[C@H](C[C@H](O)\C=C\c1c(nc2ccccc2c1-c1ccc(F)cc1)C1CC1)CC([O-])=O	NA	NA	SPP1 (Osteopontin) Expression Inhibitor, HMG-CoA Reductase Inhibitor, APOA1 Expression Enhancer	NA	NA	6	F05	F05 Pitavastat	6	5	TC_384_2	2
TC_384_2_N11	1536_LDV_HTS_3_U8	OPTO85_HTS_3_6hr	U8	729	OPTO85_h1	Erb3 binding protein-1 (EBP1) modulator, IKB kinase pathway modulator	NA	WS6, WS-6	WS6, WS-6	6.25666	1536_LDV_HTS_3	10	U8	25	25	HTS_3	FALSE	0.025	231000	21	8	587	0.0631102	0.0625666	6hr	1536_LDV_HTS_3_U8	3440	NA	NA	WS6, WS-6	1421227-53-3	NA	NA	NA	NA	NA	CN1CCN(Cc2ccc(NC(=O)Cc3ccc(Oc4cc(NC(=O)C5CC5)ncn4)cc3)cc2C(F)(F)F)CC1	NA	NA	Erb3 binding protein-1 (EBP1) modulator, IKB kinase pathway modulator	NA	NA	7	G06	G06 WS6, WS-6	7	6	TC_384_2	3
FDA_384_5_E02	1536_LDV_HTS_2_AC6	OPTO85_HTS_2_6hr	AC6	727	OPTO85_h1	Topoisomerase	Topoisomerase 1 inhibitor	topotecan	topotecan	6.33558	1536_LDV_HTS_2	10	AC6	2.5	2.5	HTS_2	FALSE	0.0025	231000	29	6	583	0.0648114	0.0633558	6hr	1536_LDV_HTS_2_AC6	2842	topotecan	B4982	Topotecan	123948-87-8	C01	L1021-18	421.45	DMSO	C23H23N3O5	CC[C@]1(O)C(C=C2C3=NC4=CC=C(O)C(CN(C)C)=C4C=C3CN2C5=O)=C5COC1=O	>21.1mg/mL in DMSO	DNA Damage/DNA Repair	Topoisomerase	Topoisomerase 1 inhibitor	http://www.apexbt.com/search.php?catalog=B4982	18	C01	C01 Topotecan	3	1	FDA_384_5	2
KI_384_2_F14	1536_LDV_HTS_3_C26	OPTO85_HTS_3_6hr	C26	741	OPTO85_h1	Interleukin-1 Receptor-Associated Kinase 4 (IRAK-4) Inhibitor	Interleukin-1 Receptor-Associated Kinase 4 (IRAK-4) Inhibitor	IRAK4 inhibitor, compound 26, PF-05387252	IRAK4 i...	6.38457	1536_LDV_HTS_3	10	C26	25	25	HTS_3	FALSE	0.025	231000	3	26	599	0.0644004	0.0638457	6hr	1536_LDV_HTS_3_C26	3280	NA	NA	IRAK4 inhibitor, compound 26, PF-05387252	509093-47-4	NA	NA	NA	NA	NA	COc1cc2c3[nH]c4cc(ccc4c3cnc2cc1OCCCN1CCN(C)CC1)C#N	NA	NA	Interleukin-1 Receptor-Associated Kinase 4 (IRAK-4) Inhibitor	Interleukin-1 Receptor-Associated Kinase 4 (IRAK-4) Inhibitor	NA	8	C07	C07 IRAK4 inhi	3	7	KI_384_2	0
FDA_384_1_N16	1536_LDV_HTS_1_G13	OPTO85_HTS_1_6hr	G13	721	OPTO85_h1	Dehydrogenase	IMPDH inhibitor	mycophenolate-mofetil	mycophe...	6.39337	1536_LDV_HTS_1	10	G13	2.5	2.5	HTS_1	FALSE	0.0025	231000	7	13	582.5	0.0635559	0.0639337	6hr	1536_LDV_HTS_1_G13	1858	mycophenolate-mofetil	A4336	Mycophenolate Mofetil	128794-94-5	G08	L1021-04	433.49	DMSO	C23H31NO7	CC1=C(C(=C(C2=C1COC2=O)O)CC=C(C)CCC(=O)OCCN3CCOCC3)OC	>16.3mg/mL in DMSO	Metabolism	Dehydrogenase	IMPDH inhibitor	http://www.apexbt.com/search.php?catalog=A4336	4	G08	G08 Mycophenol	7	8	FDA_384_1	0
KI_384_1_B18	1536_LDV_HTS_3_X11	OPTO85_HTS_3_6hr	X11	748	OPTO85_h1	FLT1 (VEGFR1), KDR (VEGFR2, VEGFR, FLK1), FLT4 (VEGFR3), KIT (c-KIT), PDGFRb (PDGFR, PDGFR1)	FLT1 (VEGFR1), KDR (VEGFR2, VEGFR, FLK1), FLT4 (VEGFR3), KIT (c-KIT), PDGFRb (PDGFR, PDGFR1)	cediranib	cediranib	6.45918	1536_LDV_HTS_3	10	X11	25	25	HTS_3	FALSE	0.025	231000	24	11	606	0.065153	0.0645918	6hr	1536_LDV_HTS_3_X11	567	cediranib	NA	Cediranib, AZD-2171, Recentin, NSC-732208	288383-20-0	NA	NA	NA	NA	NA	COC1=C(OCCCN2CCCC2)C=C2N=CN=C(OC3=C(F)C4=C(NC(C)=C4)C=C3)C2=C1	NA	NA	FLT1 (VEGFR1), KDR (VEGFR2, VEGFR, FLK1), FLT4 (VEGFR3), KIT (c-KIT), PDGFRb (PDGFR, PDGFR1)	FLT1 (VEGFR1), KDR (VEGFR2, VEGFR, FLK1), FLT4 (VEGFR3), KIT (c-KIT), PDGFRb (PDGFR, PDGFR1)	NA	4	A09	A09 Cediranib,	1	9	KI_384_1	0
KI_384_2_H05	1536_LDV_HTS_3_G27	OPTO85_HTS_3_6hr	G27	751	OPTO85_h1	DYRK1A (DYRK)	DYRK1A (DYRK)	Compound 71	Compoun...	6.49115	1536_LDV_HTS_3	10	G27	25	25	HTS_3	FALSE	0.025	231000	7	27	609	0.0654755	0.0649115	6hr	1536_LDV_HTS_3_G27	3612	NA	NA	Compound 71	NA	NA	NA	NA	NA	NA	N[C@H]1CC[C@@H](CC1)NC1=NC=C2C(NN=C2C2=NC(NCC3=CC=CC(Cl)=C3)=NC=C2)=N1	NA	NA	DYRK1A (DYRK)	DYRK1A (DYRK)	NA	7	D03	D03 Compound 7	4	3	KI_384_2	3
TC_384_2_A11	1536_LDV_HTS_2_I43	OPTO85_HTS_2_6hr	I43	743	OPTO85_h1	Integrin alphavbeta3 (Vitronectin) Antagonists Signal Transduction Modulator, Integrin alphavbeta5 Antagonist, Angiogenesis Inhibitor	NA	cilengitide	cilengi...	6.50945	1536_LDV_HTS_2	10	I43	25	25	HTS_2	FALSE	0.025	231000	9	43	599	0.0665901	0.0650945	6hr	1536_LDV_HTS_2_I43	647	cilengitide	NA	Cilengitide, EMD-121974, EMD-85189, NSC-707544	NA	NA	NA	NA	NA	NA	CC(C)[C@@H]1N(C)C(=O)[C@@H](CC2=CC=CC=C2)NC(=O)[C@H](CC(O)=O)NC(=O)CNC(=O)[C@H](CCCNC(N)=N)NC1=O	NA	NA	Integrin alphavbeta3 (Vitronectin) Antagonists Signal Transduction Modulator, Integrin alphavbeta5 Antagonist, Angiogenesis Inhibitor	NA	NA	5	A06	A06 Cilengitid	1	6	TC_384_2	1
Epi_384_1_E06	1536_LDV_HTS_2_E23	OPTO85_HTS_2_6hr	E23	749	OPTO85_h1	PARP	PARP-1/-2 inhibitor, highly potent	A-966492	A-966492	6.57466	1536_LDV_HTS_2	10	E23	2.5	2.5	HTS_2	FALSE	0.0025	231000	5	23	605	0.0672571	0.0657466	6hr	1536_LDV_HTS_2_E23	3249	NA	A4160	A-966492	934162-61-5	C03	L1029-02	324.35	DMSO	C18H17FN4O	C1CC(NC1)C2=CC(=C(C=C2)C3=NC4=C(C=CC=C4N3)C(=O)N)F	‚â•32.4 mg/mL in DMSO, ‚â•3.16 mg/mL in EtOH with ultrasonic and warming, ‚â•16.53 mg/mL in H2O with ultrasonic	Chromatin/Epigenetics	PARP	PARP-1/-2 inhibitor, highly potent	http://www.apexbt.com/search.php?catalog=A4160	2	C03	C03 A-966492	3	3	Epi_384_1	2
Epi_384_1_D05	1536_LDV_HTS_2_Q22	OPTO85_HTS_2_6hr	Q22	751	OPTO85_h1	Aurora Kinase	Aurora A inhibitor,potent and selective	MK-8745	MK-8745	6.59639	1536_LDV_HTS_2	10	Q22	2.5	2.5	HTS_2	FALSE	0.0025	231000	17	22	607	0.0674794	0.0659639	6hr	1536_LDV_HTS_2_Q22	1811	MK-8745	A8807	MK-8745	885325-71-3	B03	L1029-03	431.91	DMSO	C20H19ClFN5OS	ClC1=C(F)C(C(N2CCN(CC3=NC(NC4=NC=CS4)=CC=C3)CC2)=O)=CC=C1	‚â•21.6mg/mL in DMSO	Cell Cycle/Checkpoint	Aurora Kinase	Aurora A inhibitor,potent and selective	http://www.apexbt.com/search.php?catalog=A8807	3	B03	B03 MK-8745	2	3	Epi_384_1	3
FDA_384_3_E20	1536_LDV_HTS_1_K29	OPTO85_HTS_1_6hr	K29	754	OPTO85_h1	Estrogen/progestogen Receptor	Selective estrogen receptor modulator	clomifene	clomifene	6.75557	1536_LDV_HTS_1	10	K29	2.5	2.5	HTS_1	FALSE	0.0025	231000	11	29	615.5	0.0671564	0.0675557	6hr	1536_LDV_HTS_1_K29	692	clomifene	B1504	Clomiphene citrate	50-41-9	C10	L1021-10	598.08	DMSO	C26H28ClNO.C6H8O7	CCN(CC)CCOC1=CC=C(C=C1)C(=C(C2=CC=CC=C2)Cl)C3=CC=CC=C3.C(C(=O)O)C(CC(=O)O)(C(=O)O)O	>23mg/mL in DMSO	Endocrinology and Hormones	Estrogen/progestogen Receptor	Selective estrogen receptor modulator	http://www.apexbt.com/search.php?catalog=B1504	10	C10	C10 Clomiphene	3	10	FDA_384_3	2
KI_384_2_J07	1536_LDV_HTS_3_U28	OPTO85_HTS_3_6hr	U28	776	OPTO85_h1	TTK (ESK, MPS1L1, Monopolar spindle 1 (Mps1) kinase)	TTK (ESK, MPS1L1, Monopolar spindle 1 (Mps1) kinase)	MPI-0479605	MPI-047...	6.75762	1536_LDV_HTS_3	10	U28	25	25	HTS_3	FALSE	0.025	231000	21	28	634	0.0681634	0.0675762	6hr	1536_LDV_HTS_3_U28	1854	MPI-0479605	NA	MPI-0479605	1246529-32-7	NA	NA	NA	NA	NA	CC1=CC(=CC=C1NC1=NC2=C(NC=N2)C(NC2CCCCC2)=N1)N1CCOCC1	NA	NA	TTK (ESK, MPS1L1, Monopolar spindle 1 (Mps1) kinase)	TTK (ESK, MPS1L1, Monopolar spindle 1 (Mps1) kinase)	NA	7	E04	E04 MPI-047960	5	4	KI_384_2	3
Epi_384_1_E17	1536_LDV_HTS_2_Q23	OPTO85_HTS_2_6hr	Q23	769	OPTO85_h1	Menin-MLL	Menin-MLL Inhibitor	MI-2	MI-2	6.792	1536_LDV_HTS_2	10	Q23	2.5	2.5	HTS_2	FALSE	0.0025	231000	17	23	625	0.0694805	0.06792	6hr	1536_LDV_HTS_2_Q23	3558	NA	A3602	MI-2	1271738-62-5	C09	L1029-01	375.55	DMSO	C18H25N5S2	CCCC1=CC2=C(N=CN=C2S1)N3CCN(CC3)C4=NCC(S4)(C)C	‚â•15.1 mg/mL in DMSO, ‚â•46.4 mg/mL in EtOH with gentle warming, <2.42 mg/mL in H2O	Others	Menin-MLL	Menin-MLL Inhibitor	http://www.apexbt.com/search.php?catalog=A3602	1	C09	C09 MI-2	3	9	Epi_384_1	1
KI_384_3_K15	1536_LDV_HTS_3_R35	OPTO85_HTS_3_6hr	R35	793	OPTO85_h1	ATR¬†kinase inhibitor	NA	BAY-1895344	BAY-189...	6.93882	1536_LDV_HTS_3	10	R35	25	25	HTS_3	FALSE	0.025	231000	18	35	651	0.0699911	0.0693882	6hr	1536_LDV_HTS_3_R35	359	BAY-1895344	NA	BAY 1895344, BAY-1895344 HCl	1876467-74-1(free base)	NA	NA	NA	NA	NA	NA	NA	NA	ATR¬†kinase inhibitor	NA	NA	9	F08	F08 BAY 189534	6	8	KI_384_3	1
Epi_384_1_M17	1536_LDV_HTS_2_F29	OPTO85_HTS_2_6hr	F29	783	OPTO85_h1	Aurora Kinase	Aurora A inhibitor	MLN8054	MLN8054	6.94414	1536_LDV_HTS_2	10	F29	2.5	2.5	HTS_2	FALSE	0.0025	231000	6	29	639	0.0710368	0.0694414	6hr	1536_LDV_HTS_2_F29	1823	MLN8054	A4114	MLN8054	869363-13-3	G09	L1029-01	476.86	DMSO	C25H15ClF2N4O2	C1C2=CN=C(N=C2C3=C(C=C(C=C3)Cl)C(=N1)C4=C(C=CC=C4F)F)NC5=CC=C(C=C5)C(=O)O	‚â•39.05 mg/mL in DMSO, <2.25 mg/mL in EtOH, <2.39 mg/mL in H2O	Chromatin/Epigenetics	Aurora Kinase	Aurora A inhibitor	http://www.apexbt.com/search.php?catalog=A4114	1	G09	G09 MLN8054	7	9	Epi_384_1	1
TC_384_1_N12	1536_LDV_HTS_2_F41	OPTO85_HTS_2_6hr	F41	792	OPTO85_h1	Menin/MLL Interaction Inhibitor	NA	MI-3	MI-3	7.04195	1536_LDV_HTS_2	10	F41	25	25	HTS_2	FALSE	0.025	231000	6	41	648	0.0720374	0.0704195	6hr	1536_LDV_HTS_2_F41	3218	NA	NA	MI-3	1271738-59-0	NA	NA	NA	NA	NA	CC(C)C1=CC2=C(N=CN=C2S1)N1CCN(CC1)C1=NCC(C)(C)S1	NA	NA	Menin/MLL Interaction Inhibitor	NA	NA	4	G06	G06 MI-3	7	6	TC_384_1	0
KI_384_1_C19	1536_LDV_HTS_3_Q12	OPTO85_HTS_3_6hr	Q12	804	OPTO85_h1	PI3K	PI3K	AS-604850	AS-604850	7.05606	1536_LDV_HTS_3	10	Q12	25	25	HTS_3	FALSE	0.025	231000	17	12	662	0.0711737	0.0705606	6hr	1536_LDV_HTS_3_Q12	244	AS-604850	NA	AS604850, AS-604850, AS 604850	648449-76-7	NA	NA	NA	NA	NA	FC1(F)OC2=C(O1)C=C(\C=C1/SC(=O)NC1=O)C=C2	NA	NA	PI3K	PI3K	NA	1	B10	B10 AS604850,	2	10	KI_384_1	1
FDA_384_4_N18	1536_LDV_HTS_1_U46	OPTO85_HTS_1_6hr	U46	796	OPTO85_h1	Topoisomerase	Topoisomerase 1 inhibitor	irinotecan	irinotecan	7.21655	1536_LDV_HTS_1	10	U46	2.5	2.5	HTS_1	FALSE	0.0025	231000	21	46	657.5	0.071739	0.0721655	6hr	1536_LDV_HTS_1_U46	1448	irinotecan	B2293	Irinotecan HCl Trihydrate	136572-09-3	G09	L1021-16	677.18	DMSO	C33H45ClN4O9	O=C(N1CCC(CC1)N2CCCCC2)OC3=CC4=C(CC)C5=C(C(N6C5)=CC(C7(CC)O)=C(COC7=O)C6=O)N=C4C=C3.Cl.O.O.O	>23.1mg/mL in DMSO	DNA Damage/DNA Repair	Topoisomerase	Topoisomerase 1 inhibitor	http://www.apexbt.com/search.php?catalog=B2293	16	G09	G09 Irinotecan	7	9	FDA_384_4	0
Epi_384_1_K05	1536_LDV_HTS_2_J27	OPTO85_HTS_2_6hr	J27	814	OPTO85_h1	HDAC	Pan-HDAC inhibitor	SB-939	SB-939	7.28103	1536_LDV_HTS_2	10	J27	2.5	2.5	HTS_2	FALSE	0.0025	231000	10	27	670	0.0744831	0.0728103	6hr	1536_LDV_HTS_2_J27	2512	SB-939	A4095	Pracinostat (SB939)	929016-96-6	F03	L1029-01	358.48	DMSO	C20H30N4O2	CCCCC1=NC2=C(N1CCN(CC)CC)C=CC(=C2)C=CC(=O)NO	‚â•11.4 mg/mL in DMSO, ‚â•24.8 mg/mL in EtOH with ultrasonic, <2.5 mg/mL in H2O	DNA Damage/DNA Repair	HDAC	Pan-HDAC inhibitor	http://www.apexbt.com/search.php?catalog=A4095	1	F03	F03 Pracinosta	6	3	Epi_384_1	1
KI_384_1_N09	1536_LDV_HTS_3_E20	OPTO85_HTS_3_6hr	E20	828	OPTO85_h1	KDR (VEGFR2, VEGFR, FLK1), KIT (c-KIT), PDGFRa (PDGFR2), FGFR2, FLT3 (STK1, FLK2)	KDR (VEGFR2, VEGFR, FLK1), KIT (c-KIT), PDGFRa (PDGFR2), FGFR2, FLT3 (STK1, FLK2)	KI-8751	KI-8751	7.31187	1536_LDV_HTS_3	10	E20	25	25	HTS_3	FALSE	0.025	231000	5	20	686	0.073754	0.0731187	6hr	1536_LDV_HTS_3_E20	1514	KI-8751	NA	Ki-8751	228559-41-9	NA	NA	NA	NA	NA	COC1=C(OC)C=C2C(OC3=CC=C(NC(=O)NC4=CC=C(F)C=C4F)C(F)=C3)=CC=NC2=C1	NA	NA	KDR (VEGFR2, VEGFR, FLK1), KIT (c-KIT), PDGFRa (PDGFR2), FGFR2, FLT3 (STK1, FLK2)	KDR (VEGFR2, VEGFR, FLK1), KIT (c-KIT), PDGFRa (PDGFR2), FGFR2, FLT3 (STK1, FLK2)	NA	3	G05	G05 Ki-8751	7	5	KI_384_1	3
KI_384_1_L16	1536_LDV_HTS_3_AB18	OPTO85_HTS_3_6hr	AB18	833	OPTO85_h1	JAK1, JAK2, JAK3, TYK2, DAPK1	JAK1, JAK2, JAK3, TYK2	Merck-5, Mk-5, JAK Inhibitor I	Merck-5...	7.36517	1536_LDV_HTS_3	10	AB18	25	25	HTS_3	FALSE	0.025	231000	28	18	691	0.0742916	0.0736517	6hr	1536_LDV_HTS_3_AB18	3334	NA	NA	Merck-5, Mk-5, JAK Inhibitor I	457081-03-7	NA	NA	NA	NA	NA	CC(C)(C)C1=NC2=C(N1)C1=C(C=C(F)C=C1)C1=C2C=CNC1=O	NA	NA	JAK1, JAK2, JAK3, TYK2, DAPK1	JAK1, JAK2, JAK3, TYK2	NA	4	F08	F08 Merck-5, M	6	8	KI_384_1	0
TC_384_2_L16	1536_LDV_HTS_3_N7	OPTO85_HTS_3_6hr	N7	841	OPTO85_h1	Inosine 5'-Monophosphate Dehydrogenase (IMPDH) Inhibitor	NA	mycophenolic-acid	mycophe...	7.45044	1536_LDV_HTS_3	10	N7	25	25	HTS_3	FALSE	0.025	231000	14	7	699	0.0751517	0.0745044	6hr	1536_LDV_HTS_3_N7	1859	mycophenolic-acid	NA	Mycophenolic acid, EC-MPS, ERL-080, ERL-080A, SURF-100, NSC-129185, Femulan, Myfortic, Melbex	24280-93-1	NA	NA	NA	NA	NA	NA	NA	NA	Inosine 5'-Monophosphate Dehydrogenase (IMPDH) Inhibitor	NA	NA	8	F08	F08 Mycophenol	6	8	TC_384_2	0
FDA_384_2_N07	1536_LDV_HTS_1_E24	OPTO85_HTS_1_6hr	E24	837	OPTO85_h1	HMG-CoA Reductase	Enzyme HMGCR inhibitor	pitavastatin	pitavas...	7.66656	1536_LDV_HTS_1	10	E24	2.5	2.5	HTS_1	FALSE	0.0025	231000	5	24	698.5	0.0762125	0.0766656	6hr	1536_LDV_HTS_1_E24	2212	pitavastatin	A8504	Pitavastatin Calcium	147526-32-7	G04	L1021-07	880.98	DMSO	C50H46CaF2N2O8	C1CC1C2=NC3=CC=CC=C3C(=C2C=CC(CC(CC(=O)[O-])O)O)C4=CC=C(C=C4)F.C1CC1C2=NC3=CC=CC=C3C(=C2C=CC(CC(CC(=O)[O-])O)O)C4=CC=C(C=C4)F.[Ca+2]	>34.9mg/mL in DMSO	Metabolism	HMG-CoA Reductase	Enzyme HMGCR inhibitor	http://www.apexbt.com/search.php?catalog=A8504	7	G04	G04 Pitavastat	7	4	FDA_384_2	3
KI_384_2_H19	1536_LDV_HTS_3_U27	OPTO85_HTS_3_6hr	U27	864	OPTO85_h1	ATR, FRAP (MTOR, FRAP1)	ATR, FRAP (MTOR, FRAP1)	AZ20	AZ20	7.69559	1536_LDV_HTS_3	10	U27	25	25	HTS_3	FALSE	0.025	231000	21	27	722	0.0776245	0.0769559	6hr	1536_LDV_HTS_3_U27	292	AZ20	NA	AZ-20	1233339-22-4	NA	NA	NA	NA	NA	C[C@@H]1COCCN1C1=NC(=NC(=C1)C1(CC1)S(C)(=O)=O)C1=CC=CC2=C1C=CN2	NA	NA	ATR, FRAP (MTOR, FRAP1)	ATR, FRAP (MTOR, FRAP1)	NA	7	D10	D10 AZ-20	4	10	KI_384_2	3
KI_384_1_H16	1536_LDV_HTS_3_D16	OPTO85_HTS_3_6hr	D16	871	OPTO85_h1	TIE2 (TEK)	TIE2 (TEK)	AMG-Tie2-1, AMG-Tie-2-1	AMG-Tie...	7.7702	1536_LDV_HTS_3	10	D16	25	25	HTS_3	FALSE	0.025	231000	4	16	729	0.0783771	0.077702	6hr	1536_LDV_HTS_3_D16	3402	NA	NA	AMG-Tie2-1, AMG-Tie-2-1	870223-96-4	NA	NA	NA	NA	NA	CNC1=NC=CC(=N1)C1=CC=CN=C1OC1=CC(=CC=C1C)C(=O)NC1=CC=CC(=C1)C(F)(F)F	NA	NA	TIE2 (TEK)	TIE2 (TEK)	NA	4	D08	D08 AMG-Tie2-1	4	8	KI_384_1	0
TC_384_2_A22	1536_LDV_HTS_2_T43	OPTO85_HTS_2_6hr	T43	870	OPTO85_h1	Mcl-1 Inhibitor	NA	Maritoclax, Marinopyrrole A, (-)-Marinopyrrole A	Maritoc...	7.88959	1536_LDV_HTS_2	10	T43	25	25	HTS_2	FALSE	0.025	231000	20	43	726	0.0807085	0.0788959	6hr	1536_LDV_HTS_2_T43	3511	NA	NA	Maritoclax, Marinopyrrole A, (-)-Marinopyrrole A	1227962-62-0	NA	NA	NA	NA	NA	Oc1ccccc1C(=O)c1[nH]c(Cl)c(Cl)c1-n1c(Cl)c(Cl)cc1C(=O)c1ccccc1O	NA	NA	Mcl-1 Inhibitor	NA	NA	6	A11	A11 Maritoclax	1	11	TC_384_2	2
KI_384_1_G09	1536_LDV_HTS_3_E15	OPTO85_HTS_3_6hr	E15	895	OPTO85_h1	FLT3 (STK1, FLK2), TRKA (TRK), JAK2	FLT3 (STK1, FLK2), TRKA (TRK), JAK2	lestaurtinib	lestaur...	8.02601	1536_LDV_HTS_3	10	E15	25	25	HTS_3	FALSE	0.025	231000	5	15	753	0.0809574	0.0802601	6hr	1536_LDV_HTS_3_E15	1575	lestaurtinib	NA	Lestaurtinib, CEP-701, KT-5555, SPM-924	111358-88-4	NA	NA	NA	NA	NA	[H][C@]12C[C@](O)(CO)[C@](C)(O1)N1C3=C(C=CC=C3)C3=C4CNC(=O)C4=C4C5=C(C=CC=C5)N2C4=C13	NA	NA	FLT3 (STK1, FLK2), TRKA (TRK), JAK2	FLT3 (STK1, FLK2), TRKA (TRK), JAK2	NA	1	D05	D05 Lestaurtin	4	5	KI_384_1	1
KI_384_2_E21	1536_LDV_HTS_3_R25	OPTO85_HTS_3_6hr	R25	904	OPTO85_h1	IRE1 (IRE1a, ERN1)	IRE1 (IRE1a, ERN1)	ASC-086, APY 86	ASC-086...	8.12194	1536_LDV_HTS_3	10	R25	25	25	HTS_3	FALSE	0.025	231000	18	25	762	0.0819251	0.0812194	6hr	1536_LDV_HTS_3_R25	3550	NA	NA	ASC-086, APY 86	none	NA	NA	NA	NA	NA	CC1=C(SC=C1)C1=NNC(NC2=NC(NC3=CC=C(CC#N)C=C3)=NC3=C2C=CC=C3)=C1	NA	NA	IRE1 (IRE1a, ERN1)	IRE1 (IRE1a, ERN1)	NA	5	C11	C11 ASC-086, A	3	11	KI_384_2	1
KI_384_1_O22	1536_LDV_HTS_3_J21	OPTO85_HTS_3_6hr	J21	905	OPTO85_h1	PKC	PKC	Chelerythrine chloride, MP-0922, NSC-646662, Toddalin	Chelery...	8.13259	1536_LDV_HTS_3	10	J21	25	25	HTS_3	FALSE	0.025	231000	10	21	763	0.0820326	0.0813259	6hr	1536_LDV_HTS_3_J21	3446	NA	NA	Chelerythrine chloride, MP-0922, NSC-646662, Toddalin	3895-92-9	NA	NA	NA	NA	NA	COC1=CC=C2C(C=[N+](C)C3=C2C=CC2=C3C=C3OCOC3=C2)=C1OC	NA	NA	PKC	PKC	NA	2	H11	H11 Chelerythr	8	11	KI_384_1	2
Epi_384_1_F11	1536_LDV_HTS_2_E24	OPTO85_HTS_2_6hr	E24	909	OPTO85_h1	AMPK	AMPK inhibitor	dorsomorphin	dorsomo...	8.31341	1536_LDV_HTS_2	10	E24	2.5	2.5	HTS_2	FALSE	0.0025	231000	5	24	765	0.0850441	0.0831341	6hr	1536_LDV_HTS_2_E24	929	dorsomorphin	B1372	Dorsomorphin 2HCl	1219168-18-9	C06	L1029-03	472.41	DMSO	C24H25N5O.2HCl	C1CCN(CC1)CCOC2=CC=C(C=C2)C3=CN4C(=C(C=N4)C5=CC=NC=C5)N=C3.Cl.Cl	‚â•5.9mg/mL in DMSO, <3.76 mg/mL in EtOH, <6.74 mg/mL in H2O, ‚â•11.34 mg/mL in 0.9% NS	PI3K/Akt/mTOR Signaling	AMPK	AMPK inhibitor	http://www.apexbt.com/search.php?catalog=B1372	3	C06	C06 Dorsomorph	3	6	Epi_384_1	3
TC_384_2_F19	1536_LDV_HTS_3_H3	OPTO85_HTS_3_6hr	H3	922	OPTO85_h1	Enhances survival of human ESCs following enzymatic dissociation	NA	pyrintegrin	pyrinte...	8.31379	1536_LDV_HTS_3	10	H3	25	25	HTS_3	FALSE	0.025	231000	8	3	780	0.0838603	0.0831379	6hr	1536_LDV_HTS_3_H3	2319	pyrintegrin	NA	Pyrintegrin	1228445-38-2	NA	NA	NA	NA	NA	OC1=CC2=C(C=C1)N(CCC2)C1=NC(NC2=CC=C(C=C2)S(=O)(=O)NCC2CC2)=NC=C1	NA	NA	Enhances survival of human ESCs following enzymatic dissociation	NA	NA	7	C10	C10 Pyrintegri	3	10	TC_384_2	3
KI_384_1_G04	1536_LDV_HTS_3_AB14	OPTO85_HTS_3_6hr	AB14	925	OPTO85_h1	PKC	PKC	bisindolylmaleimide-IX	bisindo...	8.34577	1536_LDV_HTS_3	10	AB14	25	25	HTS_3	FALSE	0.025	231000	28	14	783	0.0841828	0.0834577	6hr	1536_LDV_HTS_3_AB14	432	bisindolylmaleimide-IX	NA	Ro-31-8220 mesylate, Bisindolylmaleimide IX, Ro-318220	125314-64-9	NA	NA	NA	NA	NA	CN1C=C(C2=C1C=CC=C2)C1=C(C(=O)NC1=O)C1=CN(CCCSC(N)=N)C2=C1C=CC=C2	NA	NA	PKC	PKC	NA	2	D02	D02 Ro-31-8220	4	2	KI_384_1	2
KI_384_2_C10	1536_LDV_HTS_3_W23	OPTO85_HTS_3_6hr	W23	934	OPTO85_h1	EGFR (ERBB1, HER1)	EGFR (ERBB1, HER1)	pelitinib	pelitinib	8.4417	1536_LDV_HTS_3	10	W23	25	25	HTS_3	FALSE	0.025	231000	23	23	792	0.0851504	0.084417	6hr	1536_LDV_HTS_3_W23	2113	pelitinib	NA	Pelitinib, EKB-569, WAY-EKB-569	257933-82-7	NA	NA	NA	NA	NA	CCOC1=C(NC(=O)\C=C\CN(C)C)C=C2C(NC3=CC(Cl)=C(F)C=C3)=C(C=NC2=C1)C#N	NA	NA	EGFR (ERBB1, HER1)	EGFR (ERBB1, HER1)	NA	6	B05	B05 Pelitinib,	2	5	KI_384_2	2
KI_384_1_J10	1536_LDV_HTS_3_J17	OPTO85_HTS_3_6hr	J17	941	OPTO85_h1	PKC	PKC	Bisindoylmaleimide X, HCl salt	Bisindo...	8.51631	1536_LDV_HTS_3	10	J17	25	25	HTS_3	FALSE	0.025	231000	10	17	799	0.085903	0.0851631	6hr	1536_LDV_HTS_3_J17	3185	NA	NA	Bisindoylmaleimide X, HCl salt	none	NA	NA	NA	NA	NA	CN1C(=CC2=C1C=CC=C2)C1=C(C(=O)NC1=O)C1=C2CC(CN)CCN2C2=CC=CC=C12	NA	NA	PKC	PKC	NA	4	E05	E05 Bisindoylm	5	5	KI_384_1	0
TC_384_1_A22	1536_LDV_HTS_2_F32	OPTO85_HTS_2_6hr	F32	928	OPTO85_h1	DNA Topoisomerase I Inhibitors	NA	irinotecan	irinotecan	8.51989	1536_LDV_HTS_2	10	F32	25	25	HTS_2	FALSE	0.025	231000	6	32	784	0.0871563	0.0851989	6hr	1536_LDV_HTS_2_F32	1446	irinotecan	NA	Irinotecan hydrochloride; Camptosar; DQ-2805; Campto; U-101440E; NSC-616348; CPT-11; Topotecin	100286-90-6	NA	NA	NA	NA	NA	CCC1=C2C=C(OC(=O)N3CCC(CC3)N3CCCCC3)C=CC2=NC2=C1CN1C2=CC2=C(COC(=O)[C@]2(O)CC)C1=O	NA	NA	DNA Topoisomerase I Inhibitors	NA	NA	2	A11	A11 Irinotecan	1	11	TC_384_1	2
KI_384_2_H22	1536_LDV_HTS_3_X27	OPTO85_HTS_3_6hr	X27	951	OPTO85_h1	mTOR Complex 1 (mTORC1), mTOR Complex 2 (mTORC2), Mammalian Target of Rapamycin (mTOR; FRAP1)	mTOR Complex 1 (mTORC1), mTOR Complex 2 (mTORC2), Mammalian Target of Rapamycin (mTOR; FRAP1)	MLN0128	MLN0128	8.62289	1536_LDV_HTS_3	10	X27	25	25	HTS_3	FALSE	0.025	231000	24	27	809	0.0869782	0.0862289	6hr	1536_LDV_HTS_3_X27	1819	MLN0128	NA	INK 128, INK-128, MLN0128, MLN-0128, MLN-128, TAK-228, JGH0DF1U03, Sapanisertib	NA	NA	NA	NA	NA	NA	CC(C)n1nc(-c2ccc3oc(N)nc3c2)c2c(N)ncnc12	NA	NA	mTOR Complex 1 (mTORC1), mTOR Complex 2 (mTORC2), Mammalian Target of Rapamycin (mTOR; FRAP1)	mTOR Complex 1 (mTORC1), mTOR Complex 2 (mTORC2), Mammalian Target of Rapamycin (mTOR; FRAP1)	NA	8	D11	D11 INK 128, I	4	11	KI_384_2	0
KI_384_1_G07	1536_LDV_HTS_3_C15	OPTO85_HTS_3_6hr	C15	952	OPTO85_h1	TRKA (TRK), Na+/H+ Exchanger (NHE) Inhibitor	TRKA (TRK)	K-252a, K-2151	K-252a,...	8.63355	1536_LDV_HTS_3	10	C15	25	25	HTS_3	FALSE	0.025	231000	3	15	810	0.0870857	0.0863355	6hr	1536_LDV_HTS_3_C15	3363	NA	NA	K-252a, K-2151	97161-97-2	NA	NA	NA	NA	NA	[H][C@]12C[C@](O)(C(=O)OC)[C@](C)(O1)N1C3=C(C=CC=C3)C3=C4CNC(=O)C4=C4C5=C(C=CC=C5)N2C4=C13	NA	NA	TRKA (TRK), Na+/H+ Exchanger (NHE) Inhibitor	TRKA (TRK)	NA	1	D04	D04 K-252a, K-	4	4	KI_384_1	1
KI_384_2_J06	1536_LDV_HTS_3_T28	OPTO85_HTS_3_6hr	T28	963	OPTO85_h1	Dual specificity protein kinase TTK (MPS1; MPS1L1)	Dual specificity protein kinase TTK (MPS1; MPS1L1)	NMS-P715	NMS-P715	8.7508	1536_LDV_HTS_3	10	T28	25	25	HTS_3	FALSE	0.025	231000	20	28	821	0.0882683	0.087508	6hr	1536_LDV_HTS_3_T28	1946	NMS-P715	NA	NMS-P715	1202055-32-0	NA	NA	NA	NA	NA	CCc1cccc(CC)c1NC(=O)c1nn(C)c-2c1CCc1cnc(Nc3ccc(cc3OC(F)(F)F)C(=O)NC3CCN(C)CC3)nc-21	NA	NA	Dual specificity protein kinase TTK (MPS1; MPS1L1)	Dual specificity protein kinase TTK (MPS1; MPS1L1)	NA	8	E03	E03 NMS-P715	5	3	KI_384_2	0
KI_384_1_I17	1536_LDV_HTS_3_Y16	OPTO85_HTS_3_6hr	Y16	970	OPTO85_h1	CDC2 (CDK1, p34cdc2, CDC28p)/Cyclin B	CDC2 (CDK1, p34cdc2, CDC28p)/Cyclin B	CGP-74514	CGP-74514	8.82541	1536_LDV_HTS_3	10	Y16	25	25	HTS_3	FALSE	0.025	231000	25	16	828	0.0890209	0.0882541	6hr	1536_LDV_HTS_3_Y16	603	CGP-74514	NA	CGP-74514A hydrochloride	none	NA	NA	NA	NA	NA	CCN1C=NC2=C(NC3=CC=CC(Cl)=C3)N=C(N[C@@H]3CCCC[C@@H]3N)N=C12	NA	NA	CDC2 (CDK1, p34cdc2, CDC28p)/Cyclin B	CDC2 (CDK1, p34cdc2, CDC28p)/Cyclin B	NA	1	E09	E09 CGP-74514A	5	9	KI_384_1	1
TC_384_1_M20	1536_LDV_HTS_2_V40	OPTO85_HTS_2_6hr	V40	963	OPTO85_h1	Promote human embryonic stem cell (hESC) survival	NA	pyrintegrin	pyrinte...	8.90024	1536_LDV_HTS_2	10	V40	25	25	HTS_2	FALSE	0.025	231000	22	40	819	0.0910472	0.0890024	6hr	1536_LDV_HTS_2_V40	2318	pyrintegrin	NA	Pyrintegrin	none	NA	NA	NA	NA	NA	OC1=CC2=C(C=C1)N(CCC2)C1=NC(NC2=CC=C(C=C2)S(=O)(=O)NCC2CC2)=NC=C1	NA	NA	Promote human embryonic stem cell (hESC) survival	NA	NA	2	G10	G10 Pyrintegri	7	10	TC_384_1	2
FDA_384_1_M17	1536_LDV_HTS_1_O12	OPTO85_HTS_1_6hr	O12	968	OPTO85_h1	DNA Synthesis	Antineoplastic antimetabolite	floxuridine	floxuri...	9.10438	1536_LDV_HTS_1	10	O12	2.5	2.5	HTS_1	FALSE	0.0025	231000	15	12	829.5	0.0905057	0.0910438	6hr	1536_LDV_HTS_1_O12	1150	floxuridine	A2402	Floxuridine	50-91-9	G09	L1021-01	246.19	DMSO	C9H11FN2O5	C1C(C(OC1N2C=C(C(=O)NC2=O)F)CO)O	>12.3mg/mL in DMSO	DNA Damage/DNA Repair	DNA Synthesis	Antineoplastic antimetabolite	http://www.apexbt.com/search.php?catalog=A2402	1	G09	G09 Floxuridin	7	9	FDA_384_1	1
FDA_384_1_C06	1536_LDV_HTS_1_R4	OPTO85_HTS_1_6hr	R4	970	OPTO85_h1	Others	For pinworm treatment in animals	fenbendazole	fenbend...	9.12633	1536_LDV_HTS_1	10	R4	2.5	2.5	HTS_1	FALSE	0.0025	231000	18	4	831.5	0.0907239	0.0912633	6hr	1536_LDV_HTS_1_R4	1118	fenbendazole	A2610	Fenbendazole	43210-67-9	B03	L1021-02	299.35	DMSO	C15H13N3O2S	COC(=O)NC1=NC2=C(N1)C=C(C=C2)SC3=CC=CC=C3	>7.5mg/mL in DMSO	Others	Others	For pinworm treatment in animals	http://www.apexbt.com/search.php?catalog=A2610	2	B03	B03 Fenbendazo	2	3	FDA_384_1	2
KI_384_1_A22	1536_LDV_HTS_3_H11	OPTO85_HTS_3_6hr	H11	1012	OPTO85_h1	AurA (AuroraA), AurB (AuroraB), AurC (AuroraC), CDC2 (CDK1, p34cdc2, CDC28p)/Cyclin B	AurA (AuroraA), AurB (AuroraB), AurC (AuroraC), CDC2 (CDK1, p34cdc2, CDC28p)/Cyclin B	JNJ-7706621	JNJ-770...	9.27308	1536_LDV_HTS_3	10	H11	25	25	HTS_3	FALSE	0.025	231000	8	11	870	0.0935365	0.0927308	6hr	1536_LDV_HTS_3_H11	1489	JNJ-7706621	NA	JNJ-7706621	443797-96-4	NA	NA	NA	NA	NA	NC1=NC(NC2=CC=C(C=C2)S(N)(=O)=O)=NN1C(=O)C1=C(F)C=CC=C1F	NA	NA	AurA (AuroraA), AurB (AuroraB), AurC (AuroraC), CDC2 (CDK1, p34cdc2, CDC28p)/Cyclin B	AurA (AuroraA), AurB (AuroraB), AurC (AuroraC), CDC2 (CDK1, p34cdc2, CDC28p)/Cyclin B	NA	2	A11	A11 JNJ-770662	1	11	KI_384_1	2
KI_384_2_G19	1536_LDV_HTS_3_AC26	OPTO85_HTS_3_6hr	AC26	1034	OPTO85_h1	MAP2K1 (MEK1), MAP2K2 (MEK2)	MAP2K1 (MEK1), MAP2K2 (MEK2)	trametinib	trametinib	9.50757	1536_LDV_HTS_3	10	AC26	25	25	HTS_3	FALSE	0.025	231000	29	26	892	0.0959018	0.0950757	6hr	1536_LDV_HTS_3_AC26	2853	trametinib	NA	GSK-1120212, Trametinib, Mekinist, JTP-74057, NSC-763093	871700-17-3	NA	NA	NA	NA	NA	CN1C(=O)C(C)=C2N(C(=O)N(C3CC3)C(=O)C2=C1NC1=CC=C(I)C=C1F)C1=CC(NC(C)=O)=CC=C1	NA	NA	MAP2K1 (MEK1), MAP2K2 (MEK2)	MAP2K1 (MEK1), MAP2K2 (MEK2)	NA	5	D10	D10 GSK-112021	4	10	KI_384_2	1
KI_384_3_G19	1536_LDV_HTS_3_AA34	OPTO85_HTS_3_6hr	AA34	1036	OPTO85_h1	VEGFR-2 (FLK-1/KDR) Inhibitor	NA	OICR0016876A01	OICR001...	9.52889	1536_LDV_HTS_3	10	AA34	25	25	HTS_3	FALSE	0.025	231000	27	34	894	0.0961168	0.0952889	6hr	1536_LDV_HTS_3_AA34	3624	NA	NA	OICR0016876A01	NA	NA	NA	NA	NA	NA	NA	NA	NA	VEGFR-2 (FLK-1/KDR) Inhibitor	NA	NA	9	D10	D10 OICR001687	4	10	KI_384_3	1
KI_384_2_J21	1536_LDV_HTS_3_G29	OPTO85_HTS_3_6hr	G29	1038	OPTO85_h1	ATR	ATR	VE-822	VE-822	9.5502	1536_LDV_HTS_3	10	G29	25	25	HTS_3	FALSE	0.025	231000	7	29	896	0.0963318	0.095502	6hr	1536_LDV_HTS_3_G29	2969	VE-822	NA	VE-822, VX-970	1232416-25-9	NA	NA	NA	NA	NA	CNCC1=CC=C(C=C1)C1=NOC(=C1)C1=NC(=CN=C1N)C1=CC=C(C=C1)S(=O)(=O)C(C)C	NA	NA	ATR	ATR	NA	7	E11	E11 VE-822, VX	5	11	KI_384_2	3
TC_384_1_J15	1536_LDV_HTS_2_M38	OPTO85_HTS_2_6hr	M38	1023	OPTO85_h1	SIRT1 and SIRT2 inhibitors	NA	tenovin-1	tenovin-1	9.55227	1536_LDV_HTS_2	10	M38	25	25	HTS_2	FALSE	0.025	231000	13	38	879	0.0977173	0.0955227	6hr	1536_LDV_HTS_2_M38	2748	tenovin-1	NA	Tenovin-1	380315-80-0	NA	NA	NA	NA	NA	CC(=O)NC1=CC=C(NC(=S)NC(=O)C2=CC=C(C=C2)C(C)(C)C)C=C1	NA	NA	SIRT1 and SIRT2 inhibitors	NA	NA	3	E08	E08 Tenovin-1	5	8	TC_384_1	3
KI_384_2_F19	1536_LDV_HTS_3_H26	OPTO85_HTS_3_6hr	H26	1043	OPTO85_h1	ACK (ACK1, TNK2), LCK (p56lck)	ACK (ACK1, TNK2), LCK (p56lck)	Compound 16	Compoun...	9.6035	1536_LDV_HTS_3	10	H26	25	25	HTS_3	FALSE	0.025	231000	8	26	901	0.0968694	0.096035	6hr	1536_LDV_HTS_3_H26	3431	NA	NA	Compound 16	873078-92-3	NA	NA	NA	NA	NA	CN(C)CCOC1=CC=C(C=C1)C1=C(C2=C(NC[C@@H]3CCCO3)N=CN=C2N1)C1=CC=CC=C1	NA	NA	ACK (ACK1, TNK2), LCK (p56lck)	ACK (ACK1, TNK2), LCK (p56lck)	NA	7	C10	C10 Compound 1	3	10	KI_384_2	3
KI_384_2_F16	1536_LDV_HTS_3_E26	OPTO85_HTS_3_6hr	E26	1053	OPTO85_h1	AXL Kinase Inhibitor, Flt3 (FLK2/STK1) Inhibitor	AXL Kinase Inhibitor, Flt3 (FLK2/STK1) Inhibitor	gilteritinib	gilteri...	9.71008	1536_LDV_HTS_3	10	E26	25	25	HTS_3	FALSE	0.025	231000	5	26	911	0.0979445	0.0971008	6hr	1536_LDV_HTS_3_E26	1255	gilteritinib	NA	Gilteritinib, ASP2215, ASP-2215	1254053-43-4	NA	NA	NA	NA	NA	CCc1nc(C(N)=O)c(Nc2ccc(N3CCC(CC3)N3CCN(C)CC3)c(OC)c2)nc1NC1CCOCC1	NA	NA	AXL Kinase Inhibitor, Flt3 (FLK2/STK1) Inhibitor	AXL Kinase Inhibitor, Flt3 (FLK2/STK1) Inhibitor	NA	8	C08	C08 Gilteritin	3	8	KI_384_2	0
KI_384_1_D21	1536_LDV_HTS_3_L13	OPTO85_HTS_3_6hr	L13	1071	OPTO85_h1	PDK1 (PDPK1)	PDK1 (PDPK1)	AR-12	AR-12	9.90194	1536_LDV_HTS_3	10	L13	25	25	HTS_3	FALSE	0.025	231000	12	13	929	0.0998798	0.0990194	6hr	1536_LDV_HTS_3_L13	223	AR-12	NA	OSU-03012 hydrochloride, AR-12, NSC-728209	742112-33-0	NA	NA	NA	NA	NA	NCC(=O)NC1=CC=C(C=C1)N1N=CC(=C1C1=CC2=C(C=C1)C1=C(C=CC=C1)C=C2)C(F)(F)F	NA	NA	PDK1 (PDPK1)	PDK1 (PDPK1)	NA	3	B11	B11 OSU-03012	2	11	KI_384_1	3
KI_384_2_M12	1536_LDV_HTS_3_AD30	OPTO85_HTS_3_6hr	AD30	1085	OPTO85_h1	PI3K	PI3K	GDC-0941	GDC-0941	10.0512	1536_LDV_HTS_3	10	AD30	25	25	HTS_3	FALSE	0.025	231000	30	30	943	0.101385	0.100512	6hr	1536_LDV_HTS_3_AD30	1234	GDC-0941	NA	GDC-0941, Pictilisib, Pictrelisib, RG-7321	957054-30-7	NA	NA	NA	NA	NA	CS(=O)(=O)N1CCN(CC2=CC3=C(S2)C(=NC(=N3)C2=CC=CC3=C2C=NN3)N2CCOCC2)CC1	NA	NA	PI3K	PI3K	NA	6	G06	G06 GDC-0941,	7	6	KI_384_2	2
KI_384_2_C15	1536_LDV_HTS_3_AB23	OPTO85_HTS_3_6hr	AB23	1094	OPTO85_h1	FRAP (MTOR, FRAP1), mTORC1, mTORC2	FRAP (MTOR, FRAP1), mTORC1, mTORC2	AZD8055	AZD8055	10.1471	1536_LDV_HTS_3	10	AB23	25	25	HTS_3	FALSE	0.025	231000	28	23	952	0.102353	0.101471	6hr	1536_LDV_HTS_3_AB23	323	AZD8055	NA	AZD-8055, AZD 8055, AZD8055	1009298-09-2	NA	NA	NA	NA	NA	COC1=C(CO)C=C(C=C1)C1=CC=C2C(=N1)N=C(N=C2N1CCOC[C@@H]1C)N1CCOC[C@@H]1C	NA	NA	FRAP (MTOR, FRAP1), mTORC1, mTORC2	FRAP (MTOR, FRAP1), mTORC1, mTORC2	NA	5	B08	B08 AZD-8055,	2	8	KI_384_2	1
KI_384_2_H18	1536_LDV_HTS_3_T27	OPTO85_HTS_3_6hr	T27	1098	OPTO85_h1	Phosphatidylinositol 3-Kinase alpha (PI3Kalpha), Phosphatidylinositol 3-Kinase delta (PI3Kdelta)	Phosphatidylinositol 3-Kinase alpha (PI3Kalpha), Phosphatidylinositol 3-Kinase delta (PI3Kdelta)	copanlisib	copanlisib	10.1897	1536_LDV_HTS_3	10	T27	25	25	HTS_3	FALSE	0.025	231000	20	27	956	0.102783	0.101897	6hr	1536_LDV_HTS_3_T27	714	copanlisib	NA	BAY 80-6946, BAY-80-6946, BAY-806946, Copanlisib, 03ZI7RZ52O	NA	NA	NA	NA	NA	NA	COc1c(OCCCN2CCOCC2)ccc2C3=NCCN3C(NC(=O)c3cnc(N)nc3)=Nc12	NA	NA	Phosphatidylinositol 3-Kinase alpha (PI3Kalpha), Phosphatidylinositol 3-Kinase delta (PI3Kdelta)	Phosphatidylinositol 3-Kinase alpha (PI3Kalpha), Phosphatidylinositol 3-Kinase delta (PI3Kdelta)	NA	8	D09	D09 BAY 80-694	4	9	KI_384_2	0
KI_384_2_F18	1536_LDV_HTS_3_G26	OPTO85_HTS_3_6hr	G26	1124	OPTO85_h1	Drugs Acting on TRAIL, Extracellular-Regulated Kinase (ERK) Inhibitor, Protein Kinase B (PKB/Akt) Inhibitor	Drugs Acting on TRAIL, Extracellular-Regulated Kinase (ERK) Inhibitor, Protein Kinase B (PKB/Akt) Inhibitor	ONC201	ONC201	10.4669	1536_LDV_HTS_3	10	G26	25	25	HTS_3	FALSE	0.025	231000	7	26	982	0.105578	0.104669	6hr	1536_LDV_HTS_3_G26	2007	ONC201	NA	TIC10, NSC-350625, TIC-10, ONC-201	1616632-77-9	NA	NA	NA	NA	NA	Cc1ccccc1CN1C2=NCCN2C2=C(CN(Cc3ccccc3)CC2)C1=O	NA	NA	Drugs Acting on TRAIL, Extracellular-Regulated Kinase (ERK) Inhibitor, Protein Kinase B (PKB/Akt) Inhibitor	Drugs Acting on TRAIL, Extracellular-Regulated Kinase (ERK) Inhibitor, Protein Kinase B (PKB/Akt) Inhibitor	NA	8	C09	C09 TIC10, NSC	3	9	KI_384_2	0
TC_384_1_I14	1536_LDV_HTS_2_T37	OPTO85_HTS_2_6hr	T37	1145	OPTO85_h1	HDAC1, HDAC2, Angiogenesis inhibitor, Apoptosis inducer	NA	belinostat	belinostat	10.8781	1536_LDV_HTS_2	10	T37	25	25	HTS_2	FALSE	0.025	231000	20	37	1001	0.11128	0.108781	6hr	1536_LDV_HTS_2_T37	368	belinostat	NA	Belinostat, PX-105684, PXD-101, Beleodaq	414864-00-9	NA	NA	NA	NA	NA	ONC(=O)\C=C\C1=CC=CC(=C1)S(=O)(=O)NC1=CC=CC=C1	NA	NA	HDAC1, HDAC2, Angiogenesis inhibitor, Apoptosis inducer	NA	NA	2	E07	E07 Belinostat	5	7	TC_384_1	2
KI_384_1_L08	1536_LDV_HTS_3_T18	OPTO85_HTS_3_6hr	T18	1167	OPTO85_h1	FGFR1 (FLT2), KIT (c-KIT), PDGFRb (PDGFR, PDGFR1), FLT1 (VEGFR1), KDR (VEGFR2, VEGFR, FLK1), FLT4 (VEGFR3)	FGFR1 (FLT2), KIT (c-KIT), PDGFRb (PDGFR, PDGFR1), FLT1 (VEGFR1), KDR (VEGFR2, VEGFR, FLK1), FLT4 (VEGFR3)	lenvatinib	lenvatinib	10.9252	1536_LDV_HTS_3	10	T18	25	25	HTS_3	FALSE	0.025	231000	20	18	1025	0.110201	0.109252	6hr	1536_LDV_HTS_3_T18	1572	lenvatinib	NA	E7080, E-7080, ER-203492-00, Lenvatinib	417716-92-8	NA	NA	NA	NA	NA	COC1=CC2=C(C=C1C(N)=O)C(OC1=CC(Cl)=C(NC(=O)NC3CC3)C=C1)=CC=N2	NA	NA	FGFR1 (FLT2), KIT (c-KIT), PDGFRb (PDGFR, PDGFR1), FLT1 (VEGFR1), KDR (VEGFR2, VEGFR, FLK1), FLT4 (VEGFR3)	FGFR1 (FLT2), KIT (c-KIT), PDGFRb (PDGFR, PDGFR1), FLT1 (VEGFR1), KDR (VEGFR2, VEGFR, FLK1), FLT4 (VEGFR3)	NA	4	F04	F04 E7080, E-7	6	4	KI_384_1	0
KI_384_2_O21	1536_LDV_HTS_3_W32	OPTO85_HTS_3_6hr	W32	1185	OPTO85_h1	FLT3 (STK1, FLK2), SYK	FLT3 (STK1, FLK2), SYK	fostamatinib	fostama...	11.117	1536_LDV_HTS_3	10	W32	25	25	HTS_3	FALSE	0.025	231000	23	32	1043	0.112136	0.11117	6hr	1536_LDV_HTS_3_W32	1194	fostamatinib	NA	R788, R-788, Fostamatinib disodium, R935788, R-935788, NSC-745942	1025687-58-4	NA	NA	NA	NA	NA	COC1=CC(NC2=NC=C(F)C(NC3=CC=C4OC(C)(C)C(=O)N(COP([O-])([O-])=O)C4=N3)=N2)=CC(OC)=C1OC	NA	NA	FLT3 (STK1, FLK2), SYK	FLT3 (STK1, FLK2), SYK	NA	5	H11	H11 R788, R-78	8	11	KI_384_2	1
FDA_384_1_K19	1536_LDV_HTS_1_AD10	OPTO85_HTS_1_6hr	AD10	1158	OPTO85_h1	VEGFR	VEGFR inhibitor	lenvatinib	lenvatinib	11.1898	1536_LDV_HTS_1	10	AD10	2.5	2.5	HTS_1	FALSE	0.0025	231000	30	10	1019.5	0.111236	0.111898	6hr	1536_LDV_HTS_1_AD10	1573	lenvatinib	A2174	Lenvatinib (E7080)	417716-92-8	F10	L1021-01	426.85	DMSO	C21H19ClN4O4	COC1=CC2=NC=CC(=C2C=C1C(=O)N)OC3=CC(=C(C=C3)NC(=O)NC4CC4)Cl	>21.4mg/mL in DMSO	Tyrosine Kinase	VEGFR	VEGFR inhibitor	http://www.apexbt.com/search.php?catalog=A2174	1	F10	F10 Lenvatinib	6	10	FDA_384_1	1
TC_384_1_M13	1536_LDV_HTS_2_O40	OPTO85_HTS_2_6hr	O40	1177	OPTO85_h1	Antifungal	NA	Tebuconazole	Tebucon...	11.2258	1536_LDV_HTS_2	10	O40	25	25	HTS_2	FALSE	0.025	231000	15	40	1033	0.114837	0.112258	6hr	1536_LDV_HTS_2_O40	3307	NA	NA	Tebuconazole	107534-96-3	NA	NA	NA	NA	NA	CC(C)(C)C(O)(CCC1=CC=C(Cl)C=C1)CN1C=NC=N1	NA	NA	Antifungal	NA	NA	1	G07	G07 Tebuconazo	7	7	TC_384_1	1
KI_384_1_H08	1536_LDV_HTS_3_X15	OPTO85_HTS_3_6hr	X15	1202	OPTO85_h1	PDGFRb (PDGFR, PDGFR1), KDR (VEGFR2, VEGFR, FLK1)	PDGFRb (PDGFR, PDGFR1), KDR (VEGFR2, VEGFR, FLK1)	AG13958, AG-013958	AG13958...	11.2982	1536_LDV_HTS_3	10	X15	25	25	HTS_3	FALSE	0.025	231000	24	15	1060	0.113964	0.112982	6hr	1536_LDV_HTS_3_X15	3346	NA	NA	AG13958, AG-013958	319460-94-1	NA	NA	NA	NA	NA	CN1N=C(C)C=C1C(=O)NC1=C(F)C=CC(NC2=CC3=C(C=C2)C(\C=C\C2=CC=CC=N2)=NN3)=C1	NA	NA	PDGFRb (PDGFR, PDGFR1), KDR (VEGFR2, VEGFR, FLK1)	PDGFRb (PDGFR, PDGFR1), KDR (VEGFR2, VEGFR, FLK1)	NA	4	D04	D04 AG13958, A	4	4	KI_384_1	0
KI_384_2_A18	1536_LDV_HTS_3_R22	OPTO85_HTS_3_6hr	R22	1205	OPTO85_h1	PI3K	PI3K	GSK1059615	GSK1059615	11.3302	1536_LDV_HTS_3	10	R22	25	25	HTS_3	FALSE	0.025	231000	18	22	1063	0.114287	0.113302	6hr	1536_LDV_HTS_3_R22	1293	GSK1059615	NA	GSK-1059615, GSK-615	958852-01-1	NA	NA	NA	NA	NA	O=C1NC(=O)\C(S1)=C\C1=CC=C2N=CC=C(C3=CC=NC=C3)C2=C1	NA	NA	PI3K	PI3K	NA	6	A09	A09 GSK-105961	1	9	KI_384_2	2
KI_384_2_J03	1536_LDV_HTS_3_Q28	OPTO85_HTS_3_6hr	Q28	1214	OPTO85_h1	mTOR Complex 1 (mTORC1) Inhibitor, mTOR Complex 2 (mTORC2) Inhibitor	mTOR Complex 1 (mTORC1) Inhibitor, mTOR Complex 2 (mTORC2) Inhibitor	AZD2014	AZD2014	11.4261	1536_LDV_HTS_3	10	Q28	25	25	HTS_3	FALSE	0.025	231000	17	28	1072	0.115254	0.114261	6hr	1536_LDV_HTS_3_Q28	310	AZD2014	NA	AZD-2014, Vistusertib	1009298-59-2	NA	NA	NA	NA	NA	CNC(=O)C1=CC=CC(=C1)C1=NC2=NC(=NC(N3CCOC[C@@H]3C)=C2C=C1)N1CCOC[C@@H]1C	NA	NA	mTOR Complex 1 (mTORC1) Inhibitor, mTOR Complex 2 (mTORC2) Inhibitor	mTOR Complex 1 (mTORC1) Inhibitor, mTOR Complex 2 (mTORC2) Inhibitor	NA	7	E02	E02 AZD-2014,	5	2	KI_384_2	3
KI_384_2_O16	1536_LDV_HTS_3_R32	OPTO85_HTS_3_6hr	R32	1224	OPTO85_h1	PI3K, FRAP (MTOR, FRAP1), mTORC1, mTORC2	PI3K, FRAP (MTOR, FRAP1), mTORC1, mTORC2	WYE-125132	WYE-125132	11.5327	1536_LDV_HTS_3	10	R32	25	25	HTS_3	FALSE	0.025	231000	18	32	1082	0.116329	0.115327	6hr	1536_LDV_HTS_3_R32	3034	WYE-125132	NA	WYE-125132, WYE-132	1144068-46-1	NA	NA	NA	NA	NA	CNC(=O)NC1=CC=C(C=C1)C1=NC(N2CC3CCC(C2)O3)=C2C=NN(C3CCC4(CC3)OCCO4)C2=N1	NA	NA	PI3K, FRAP (MTOR, FRAP1), mTORC1, mTORC2	PI3K, FRAP (MTOR, FRAP1), mTORC1, mTORC2	NA	6	H08	H08 WYE-125132	8	8	KI_384_2	2
KI_384_2_E08	1536_LDV_HTS_3_E25	OPTO85_HTS_3_6hr	E25	1240	OPTO85_h1	AurA (AuroraA)	AurA (AuroraA)	aurora-a-inhibitor-i	aurora-...	11.7033	1536_LDV_HTS_3	10	E25	25	25	HTS_3	FALSE	0.025	231000	5	25	1098	0.118049	0.117033	6hr	1536_LDV_HTS_3_E25	280	aurora-a-inhibitor-i	NA	Aurora A Inhibitor I, TC-S 7010	1158838-45-9	NA	NA	NA	NA	NA	CCN1CCN(CC1)C(=O)CC1=CC=C(NC2=NC(NC3=CC=C(C=C3)C(=O)NC3=CC=CC=C3Cl)=C(F)C=N2)C=C1	NA	NA	AurA (AuroraA)	AurA (AuroraA)	NA	6	C04	C04 Aurora A I	3	4	KI_384_2	2
Epi_384_1_O07	1536_LDV_HTS_2_H30	OPTO85_HTS_2_6hr	H30	1226	OPTO85_h1	Aurora Kinase	Aurora-A kinase inhibitor,highly selective	MK-5108	MK-5108	11.7583	1536_LDV_HTS_2	10	H30	2.5	2.5	HTS_2	FALSE	0.0025	231000	8	30	1082	0.120285	0.117583	6hr	1536_LDV_HTS_2_H30	1806	MK-5108	A4120	MK-5108 (VX-689)	1010085-13-8	H04	L1029-01	461.94	DMSO	C22H21ClFN3O3S	C1CC(CCC1OC2=C(C(=CC=C2)Cl)F)(CC3=NC(=CC=C3)NC4=NC=CS4)C(=O)O	‚â•23.1 mg/mL in DMSO, <2.5 mg/mL in EtOH, <2.58 mg/mL in H2O	Chromatin/Epigenetics	Aurora Kinase	Aurora-A kinase inhibitor,highly selective	http://www.apexbt.com/search.php?catalog=A4120	1	H04	H04 MK-5108 (V	8	4	Epi_384_1	1
KI_384_2_G07	1536_LDV_HTS_3_P26	OPTO85_HTS_3_6hr	P26	1246	OPTO85_h1	FRAP (MTOR, FRAP1)	FRAP (MTOR, FRAP1)	PP242	PP242	11.7672	1536_LDV_HTS_3	10	P26	25	25	HTS_3	FALSE	0.025	231000	16	26	1104	0.118695	0.117672	6hr	1536_LDV_HTS_3_P26	2241	PP242	NA	Pp242, Torkinib, PP-242	1092351-67-1	NA	NA	NA	NA	NA	CC(C)N1N=C(C2=CC3=C(N2)C=CC(O)=C3)C2=C1N=CN=C2N	NA	NA	FRAP (MTOR, FRAP1)	FRAP (MTOR, FRAP1)	NA	5	D04	D04 Pp242, Tor	4	4	KI_384_2	1
TC_384_2_F06	1536_LDV_HTS_2_U46	OPTO85_HTS_2_6hr	U46	1230	OPTO85_h1	HMG-CoA Reductase Inhibitor	NA	fluvastatin	fluvast...	11.8018	1536_LDV_HTS_2	10	U46	25	25	HTS_2	FALSE	0.025	231000	21	46	1086	0.120729	0.118018	6hr	1536_LDV_HTS_2_U46	1183	fluvastatin	NA	Fluvastatin (sodium), Fluvastatin sodium, SRI-62320, XU-62-320, XU-620, Fluindostatin sodium, Canef, Cranoc, Fractal, Lescol, Lescol XL, Lochol, Locol, Xilep XL	93957-55-2	NA	NA	NA	NA	NA	NA	NA	NA	HMG-CoA Reductase Inhibitor	NA	NA	8	C03	C03 Fluvastati	3	3	TC_384_2	0
FDA_384_2_J16	1536_LDV_HTS_1_U21	OPTO85_HTS_1_6hr	U21	1221	OPTO85_h1	HMG-CoA Reductase	HMG-CoA reductase inhibitor	pitavastatin	pitavas...	11.8812	1536_LDV_HTS_1	10	U21	2.5	2.5	HTS_1	FALSE	0.0025	231000	21	21	1082.5	0.11811	0.118812	6hr	1536_LDV_HTS_1_U21	2214	pitavastatin	B1124	Pitavastatin	147511-69-1	E08	L1021-08	421.46	DMSO	C25H24FNO4	C1CC1C2=NC3=CC=CC=C3C(=C2C=CC(CC(CC(=O)O)O)O)C4=CC=C(C=C4)F	>14.4mg/mL in DMSO	Metabolism	HMG-CoA Reductase	HMG-CoA reductase inhibitor	http://www.apexbt.com/search.php?catalog=B1124	8	E08	E08 Pitavastat	5	8	FDA_384_2	0
KI_384_3_G11	1536_LDV_HTS_3_W34	OPTO85_HTS_3_6hr	W34	1269	OPTO85_h1	PDGFRalpha Inhibitor, KIT (C-KIT) Inhibitor, KIT (C-KIT) (Asp816Val Mutant) Inhibitor, PDGFRalpha (Asp842Val Mutant) Inhibitor	NA	avapritinib	avaprit...	12.0124	1536_LDV_HTS_3	10	W34	25	25	HTS_3	FALSE	0.025	231000	23	34	1127	0.121167	0.120124	6hr	1536_LDV_HTS_3_W34	285	avapritinib	NA	BLU-285, Avapritinib	1703793-34-3	NA	NA	NA	NA	NA	NA	NA	NA	PDGFRalpha Inhibitor, KIT (C-KIT) Inhibitor, KIT (C-KIT) (Asp816Val Mutant) Inhibitor, PDGFRalpha (Asp842Val Mutant) Inhibitor	NA	NA	9	D06	D06 BLU-285, A	4	6	KI_384_3	1
FDA_384_2_E14	1536_LDV_HTS_1_D18	OPTO85_HTS_1_6hr	D18	1242	OPTO85_h1	PDGFR	PDGFR-Œ≤ inhibitor,potent and selective	crenolanib	crenolanib	12.1117	1536_LDV_HTS_1	10	D18	2.5	2.5	HTS_1	FALSE	0.0025	231000	4	18	1103.5	0.120402	0.121117	6hr	1536_LDV_HTS_1_D18	734	crenolanib	A8307	Crenolanib (CP-868596)	670220-88-9	C07	L1021-06	443.54	DMSO	C26H29N5O2	CC1(COC1)COC2=CC3=C(C=C2)N(C=N3)C4=NC5=C(C=CC=C5N6CCC(CC6)N)C=C4	>22.2mg/mL in DMSO	Tyrosine Kinase	PDGFR	PDGFR-Œ≤ inhibitor,potent and selective	http://www.apexbt.com/search.php?catalog=A8307	6	C07	C07 Crenolanib	3	7	FDA_384_2	2
TC_384_2_J15	1536_LDV_HTS_3_AC5	OPTO85_HTS_3_6hr	AC5	1286	OPTO85_h1	Signal Transducer and Activator of Transcription 3 (STAT3) Inhibitors, Probable Ubiquitin C-terminal Hydrolase FAF-X (USP9X) inhibitors, Jak2 Inhibitors, Syk Kinase Inhibitors	NA	WP1130	WP1130	12.1936	1536_LDV_HTS_3	10	AC5	25	25	HTS_3	FALSE	0.025	231000	29	5	1144	0.122995	0.121936	6hr	1536_LDV_HTS_3_AC5	3033	WP1130	NA	Degrasyn, WP1130	856243-80-6	NA	NA	NA	NA	NA	CCC[C@H](NC(=O)C(=C\c1cccc(Br)n1)\C#N)c1ccccc1	NA	NA	Signal Transducer and Activator of Transcription 3 (STAT3) Inhibitors, Probable Ubiquitin C-terminal Hydrolase FAF-X (USP9X) inhibitors, Jak2 Inhibitors, Syk Kinase Inhibitors	NA	NA	7	E08	E08 Degrasyn,	5	8	TC_384_2	3
KI_384_1_P15	1536_LDV_HTS_3_W21	OPTO85_HTS_3_6hr	W21	1306	OPTO85_h1	ROCK1, ROCK2 (ROCKa), Leucine-Rich Repeat Kinase 2 (LRRK2; Dardarin) Inhibitor	ROCK1, ROCK2 (ROCKa)	fasudil	fasudil	12.4067	1536_LDV_HTS_3	10	W21	25	25	HTS_3	FALSE	0.025	231000	23	21	1164	0.125145	0.124067	6hr	1536_LDV_HTS_3_W21	1108	fasudil	NA	H 1152, Glycyl dihydrochloride, H-1152, Dimethylfasudil, AL-38565A, H-1152P, HMN-1152, diMF	none	NA	NA	NA	NA	NA	C[C@H]1CN(CCCN1S(=O)(=O)C1=CC=CC2=C1C(C)=CN=C2)C(=O)CN	NA	NA	ROCK1, ROCK2 (ROCKa), Leucine-Rich Repeat Kinase 2 (LRRK2; Dardarin) Inhibitor	ROCK1, ROCK2 (ROCKa)	NA	3	H08	H08 H 1152, Gl	8	8	KI_384_1	3
TC_384_2_H19	1536_LDV_HTS_3_U4	OPTO85_HTS_3_6hr	U4	1307	OPTO85_h1	Tankyrase 1 (TNKS1; PARP5A) Inhibitor, Tankyrase 2 (TNKS2; PARP5B) Inhibitor	NA	AZ6102, AZ-6102	AZ6102,...	12.4174	1536_LDV_HTS_3	10	U4	25	25	HTS_3	FALSE	0.025	231000	21	4	1165	0.125253	0.124174	6hr	1536_LDV_HTS_3_U4	3577	NA	NA	AZ6102, AZ-6102	1645286-75-4	NA	NA	NA	NA	NA	C[C@H]1CN(C[C@@H](C)N1)c1cc(C)c(cn1)-c1ccc(cc1)C1=Nc2c(ccn2C)C(=O)N1	NA	NA	Tankyrase 1 (TNKS1; PARP5A) Inhibitor, Tankyrase 2 (TNKS2; PARP5B) Inhibitor	NA	NA	7	D10	D10 AZ6102, AZ	4	10	TC_384_2	3
KI_384_1_H04	1536_LDV_HTS_3_T15	OPTO85_HTS_3_6hr	T15	1331	OPTO85_h1	PLK1 (PLK, STPK13)	PLK1 (PLK, STPK13)	volasertib	volasertib	12.6732	1536_LDV_HTS_3	10	T15	25	25	HTS_3	FALSE	0.025	231000	20	15	1189	0.127833	0.126732	6hr	1536_LDV_HTS_3_T15	3003	volasertib	NA	BI-6727, volasertib	755038-65-4	NA	NA	NA	NA	NA	CC[C@H]1N(C(C)C)C2=NC(NC3=CC=C(C=C3OC)C(=O)N[C@H]3CC[C@@H](CC3)N3CCN(CC4CC4)CC3)=NC=C2N(C)C1=O	NA	NA	PLK1 (PLK, STPK13)	PLK1 (PLK, STPK13)	NA	4	D02	D02 BI-6727, v	4	2	KI_384_1	0
FDA_384_1_M08	1536_LDV_HTS_1_F12	OPTO85_HTS_1_6hr	F12	1300	OPTO85_h1	MEK1/2	Selective MEK inhibitor	cobimetinib	cobimet...	12.7483	1536_LDV_HTS_1	10	F12	2.5	2.5	HTS_1	FALSE	0.0025	231000	6	12	1161.5	0.12673	0.127483	6hr	1536_LDV_HTS_1_F12	706	cobimetinib	A3321	Cobimetinib	934660-93-2	G04	L1021-02	531.31	DMSO	C21H21F3IN3O2	C1CCNC(C1)C2(CN(C2)C(=O)C3=C(C(=C(C=C3)F)F)NC4=C(C=C(C=C4)I)F)O	>26.6mg/mL in DMSO	MAPK Signaling	MEK1/2	Selective MEK inhibitor	http://www.apexbt.com/search.php?catalog=A3321	2	G04	G04 Cobimetini	7	4	FDA_384_1	2
KI_384_2_L17	1536_LDV_HTS_3_O30	OPTO85_HTS_3_6hr	O30	1349	OPTO85_h1	Erk1, Erk2 (ERK, p38)	Erk1, Erk2 (ERK, p38)	SCH-772984	SCH-772984	12.8651	1536_LDV_HTS_3	10	O30	25	25	HTS_3	FALSE	0.025	231000	15	30	1207	0.129768	0.128651	6hr	1536_LDV_HTS_3_O30	3622	NA	NA	SCH-772984	942183-80-4	NA	NA	NA	NA	NA	O=C(CN1CC[C@H](C1)C(=O)NC1=CC2=C(NN=C2C2=CC=NC=C2)C=C1)N1CCN(CC1)C1=CC=C(C=C1)C1=NC=CC=N1	NA	NA	Erk1, Erk2 (ERK, p38)	Erk1, Erk2 (ERK, p38)	NA	7	F09	F09 SCH-772984	6	9	KI_384_2	3
TC_384_2_N16	1536_LDV_HTS_3_Z8	OPTO85_HTS_3_6hr	Z8	1349	OPTO85_h1	Transitional Endoplasmic Reticulum ATPase (VCP, p97) Inhibitor	NA	NMS-873	NMS-873	12.8651	1536_LDV_HTS_3	10	Z8	25	25	HTS_3	FALSE	0.025	231000	26	8	1207	0.129768	0.128651	6hr	1536_LDV_HTS_3_Z8	1945	NMS-873	NA	NMS-873	1418013-75-8	NA	NA	NA	NA	NA	NA	NA	NA	Transitional Endoplasmic Reticulum ATPase (VCP, p97) Inhibitor	NA	NA	8	G08	G08 NMS-873	7	8	TC_384_2	0
TC_384_1_D21	1536_LDV_HTS_2_I34	OPTO85_HTS_2_6hr	I34	1328	OPTO85_h1	Antimitotic Drugs; Apoptosis Inducers; Pyrimidine Antagonists	NA	5-fluorouracil	5-fluor...	12.8668	1536_LDV_HTS_2	10	I34	25	25	HTS_2	FALSE	0.025	231000	9	34	1184	0.131624	0.128668	6hr	1536_LDV_HTS_2_I34	27	5-fluorouracil	NA	5-FU; 5-Fluorouracil; Carac; Flurobastin; Efudix; Adrucil; Fluorouracil; Ro-29757; NSC-19893; Efudex	51-21-8	NA	NA	NA	NA	NA	FC1=CNC(=O)NC1=O	NA	NA	Antimitotic Drugs; Apoptosis Inducers; Pyrimidine Antagonists	NA	NA	3	B11	B11 5-FU; 5-Fl	2	11	TC_384_1	3
KI_384_2_F11	1536_LDV_HTS_3_AB25	OPTO85_HTS_3_6hr	AB25	1371	OPTO85_h1	CHK1	CHK1	LY2606368	LY2606368	13.0996	1536_LDV_HTS_3	10	AB25	25	25	HTS_3	FALSE	0.025	231000	28	25	1229	0.132134	0.130996	6hr	1536_LDV_HTS_3_AB25	1656	LY2606368	NA	LY-2606368	NA	NA	NA	NA	NA	NA	COC1=C(C2=CC(NC3=CN=C(C=N3)C#N)=NN2)C(OCCCN)=CC=C1	NA	NA	CHK1	CHK1	NA	7	C06	C06 LY-2606368	3	6	KI_384_2	3
KI_384_1_O08	1536_LDV_HTS_3_X20	OPTO85_HTS_3_6hr	X20	1373	OPTO85_h1	PI3K	PI3K	ZSTK-474	ZSTK-474	13.1209	1536_LDV_HTS_3	10	X20	25	25	HTS_3	FALSE	0.025	231000	24	20	1231	0.132349	0.131209	6hr	1536_LDV_HTS_3_X20	3089	ZSTK-474	NA	ZSTK474	475110-96-4	NA	NA	NA	NA	NA	FC(F)C1=NC2=C(C=CC=C2)N1C1=NC(=NC(=N1)N1CCOCC1)N1CCOCC1	NA	NA	PI3K	PI3K	NA	2	H04	H04 ZSTK474	8	4	KI_384_1	2
KI_384_2_M14	1536_LDV_HTS_3_D31	OPTO85_HTS_3_6hr	D31	1377	OPTO85_h1	AurA (AuroraA)	AurA (AuroraA)	MK-5108	MK-5108	13.1635	1536_LDV_HTS_3	10	D31	25	25	HTS_3	FALSE	0.025	231000	4	31	1235	0.132779	0.131635	6hr	1536_LDV_HTS_3_D31	1807	MK-5108	NA	MK-5108, VX-689	1010085-13-8	NA	NA	NA	NA	NA	OC(=O)[C@@]1(CC2=CC=CC(NC3=NC=CS3)=N2)CC[C@@H](CC1)OC1=C(F)C(Cl)=CC=C1	NA	NA	AurA (AuroraA)	AurA (AuroraA)	NA	6	G07	G07 MK-5108, V	7	7	KI_384_2	2
KI_384_1_K05	1536_LDV_HTS_3_Y17	OPTO85_HTS_3_6hr	Y17	1422	OPTO85_h1	CDK2/Cyclin A	CDK2/Cyclin A	GW8510, GW-8510	GW8510,...	13.6431	1536_LDV_HTS_3	10	Y17	25	25	HTS_3	FALSE	0.025	231000	25	17	1280	0.137617	0.136431	6hr	1536_LDV_HTS_3_Y17	3203	NA	NA	GW8510, GW-8510	222036-17-1	NA	NA	NA	NA	NA	O=C1NC2=C(C3=C(C=C2)N=CS3)\C1=C\NC1=CC=C(C=C1)S(=O)(=O)NC1=NC=CC=C1	NA	NA	CDK2/Cyclin A	CDK2/Cyclin A	NA	1	F03	F03 GW8510, GW	6	3	KI_384_1	1
TC_384_1_H12	1536_LDV_HTS_2_Z36	OPTO85_HTS_2_6hr	Z36	1413	OPTO85_h1	Histone Deacetylase (HDAC) Inhibitor	NA	scriptaid	scriptaid	13.7905	1536_LDV_HTS_2	10	Z36	25	25	HTS_2	FALSE	0.025	231000	26	36	1269	0.141073	0.137905	6hr	1536_LDV_HTS_2_Z36	2524	scriptaid	NA	Scriptaid, SB-556629	287383-59-9	NA	NA	NA	NA	NA	ONC(=O)CCCCCN1C(=O)C2=CC=CC3=CC=CC(C1=O)=C23	NA	NA	Histone Deacetylase (HDAC) Inhibitor	NA	NA	4	D06	D06 Scriptaid,	4	6	TC_384_1	0
KI_384_1_A15	1536_LDV_HTS_3_AC10	OPTO85_HTS_3_6hr	AC10	1443	OPTO85_h1	PI3K	PI3K	GDC-0941	GDC-0941	13.867	1536_LDV_HTS_3	10	AC10	25	25	HTS_3	FALSE	0.025	231000	29	10	1301	0.139875	0.13867	6hr	1536_LDV_HTS_3_AC10	1233	GDC-0941	NA	GDC-0941 bismesylate, RG-7321, Pictilisib	957054-33-0	NA	NA	NA	NA	NA	CS(=O)(=O)N1CCN(CC2=CC3=C(S2)C(=NC(=N3)C2=CC=CC3=C2C=NN3)N2CCOCC2)CC1	NA	NA	PI3K	PI3K	NA	1	A08	A08 GDC-0941 b	1	8	KI_384_1	1
KI_384_1_C10	1536_LDV_HTS_3_H12	OPTO85_HTS_3_6hr	H12	1458	OPTO85_h1	DNAPK (DNA-PKcs)	DNAPK (DNA-PKcs)	NU-7026	NU-7026	14.0269	1536_LDV_HTS_3	10	H12	25	25	HTS_3	FALSE	0.025	231000	8	12	1316	0.141487	0.140269	6hr	1536_LDV_HTS_3_H12	1959	NU-7026	NA	NU-7026, LY-293646	154447-35-5	NA	NA	NA	NA	NA	O=C1C=C(OC2=C1C=CC1=CC=CC=C21)N1CCOCC1	NA	NA	DNAPK (DNA-PKcs)	DNAPK (DNA-PKcs)	NA	2	B05	B05 NU-7026, L	2	5	KI_384_1	2
KI_384_3_E11	1536_LDV_HTS_3_M34	OPTO85_HTS_3_6hr	M34	1463	OPTO85_h1	Raf kinase B Inhibitor, Raf kinase A Inhibitor, Raf kinase C Inhibitor	NA	LY3009120	LY3009120	14.0802	1536_LDV_HTS_3	10	M34	25	25	HTS_3	FALSE	0.025	231000	13	34	1321	0.142025	0.140802	6hr	1536_LDV_HTS_3_M34	1662	LY3009120	NA	LY3009120, DP-4978, LY-3009120	NA	NA	NA	NA	NA	NA	NA	NA	NA	Raf kinase B Inhibitor, Raf kinase A Inhibitor, Raf kinase C Inhibitor	NA	NA	9	C06	C06 LY3009120,	3	6	KI_384_3	1
FDA_384_1_D22	1536_LDV_HTS_1_Y5	OPTO85_HTS_1_6hr	Y5	1433	OPTO85_h1	HDAC	Pan-HDAC inhibitor	SB-939	SB-939	14.2081	1536_LDV_HTS_1	10	Y5	2.5	2.5	HTS_1	FALSE	0.0025	231000	25	5	1294.5	0.141241	0.142081	6hr	1536_LDV_HTS_1_Y5	2511	SB-939	A4095	Pracinostat (SB939)	929016-96-6	B11	L1021-04	358.48	DMSO	C20H30N4O2	CCCCC1=NC2=C(N1CCN(CC)CC)C=CC(=C2)C=CC(=O)NO	>11.4mg/mL in DMSO	DNA Damage/DNA Repair	HDAC	Pan-HDAC inhibitor	http://www.apexbt.com/search.php?catalog=A4095	4	B11	B11 Pracinosta	2	11	FDA_384_1	0
Epi_384_1_M19	1536_LDV_HTS_2_H29	OPTO85_HTS_2_6hr	H29	1454	OPTO85_h1	Aurora Kinase	Potent CDK/Aurora kinase inhibitor	JNJ-7706621	JNJ-770...	14.236	1536_LDV_HTS_2	10	H29	2.5	2.5	HTS_2	FALSE	0.0025	231000	8	29	1310	0.145631	0.14236	6hr	1536_LDV_HTS_2_H29	1490	JNJ-7706621	A4115	JNJ-7706621	443797-96-4	G10	L1029-01	394.36	DMSO	C15H12F2N6O3S	C1=CC(=C(C(=C1)F)C(=O)N2C(=NC(=N2)NC3=CC=C(C=C3)S(=O)(=O)N)N)F	‚â•19.7 mg/mL in DMSO, <2.28 mg/mL in EtOH, <2.36 mg/mL in H2O	Chromatin/Epigenetics	Aurora Kinase	Potent CDK/Aurora kinase inhibitor	http://www.apexbt.com/search.php?catalog=A4115	1	G10	G10 JNJ-770662	7	10	Epi_384_1	1
KI_384_2_J14	1536_LDV_HTS_3_AB28	OPTO85_HTS_3_6hr	AB28	1480	OPTO85_h1	Phosphatidylinositol 3-Kinase beta (PI3Kbeta), Phosphatidylinositol 3-Kinase alpha (PI3Kalpha), Phosphatidylinositol 3-Kinase gamma (PI3Kgamma), Phosphatidylinositol 3-Kinase delta (PI3Kdelta), Cytochrome P450 CYP3A4	Phosphatidylinositol 3-Kinase beta (PI3Kbeta), Phosphatidylinositol 3-Kinase alpha (PI3Kalpha), Phosphatidylinositol 3-Kinase gamma (PI3Kgamma), Phosphatidylinositol 3-Kinase delta (PI3Kdelta), Cytochrome P450 CYP3A4	taselisib	taselisib	14.2614	1536_LDV_HTS_3	10	AB28	25	25	HTS_3	FALSE	0.025	231000	28	28	1338	0.143853	0.142614	6hr	1536_LDV_HTS_3_AB28	2706	taselisib	NA	GDC-0032, RG-7604, Taselisib, L08J2O299M	1282512-48-4	NA	NA	NA	NA	NA	CC(C)n1nc(C)nc1-c1cn2CCOc3cc(ccc3-c2n1)-c1cnn(c1)C(C)(C)C(N)=O	NA	NA	Phosphatidylinositol 3-Kinase beta (PI3Kbeta), Phosphatidylinositol 3-Kinase alpha (PI3Kalpha), Phosphatidylinositol 3-Kinase gamma (PI3Kgamma), Phosphatidylinositol 3-Kinase delta (PI3Kdelta), Cytochrome P450 CYP3A4	Phosphatidylinositol 3-Kinase beta (PI3Kbeta), Phosphatidylinositol 3-Kinase alpha (PI3Kalpha), Phosphatidylinositol 3-Kinase gamma (PI3Kgamma), Phosphatidylinositol 3-Kinase delta (PI3Kdelta), Cytochrome P450 CYP3A4	NA	8	E07	E07 GDC-0032,	5	7	KI_384_2	0
Epi_384_1_I18	1536_LDV_HTS_2_M26	OPTO85_HTS_2_6hr	M26	1472	OPTO85_h1	HDAC	HDAC4/HDAC5 inhibitor	LMK-235	LMK-235	14.4316	1536_LDV_HTS_2	10	M26	2.5	2.5	HTS_2	FALSE	0.0025	231000	13	26	1328	0.147632	0.144316	6hr	1536_LDV_HTS_2_M26	1614	LMK-235	A4494	LMK 235	1418033-25-6	E09	L1029-02	294.35	DMSO	C15H22N2O4	CC1=CC(C)=CC(C(NOCCCCCC(NO)=O)=O)=C1	‚â•9.95mg/mL in DMSO, ‚â•53.8 mg/mL in EtOH with ultrasonic, <2.68 mg/mL in H2O	DNA Damage/DNA Repair	HDAC	HDAC4/HDAC5 inhibitor	http://www.apexbt.com/search.php?catalog=A4494	2	E09	E09 LMK 235	5	9	Epi_384_1	2
KI_384_2_L19	1536_LDV_HTS_3_Q30	OPTO85_HTS_3_6hr	Q30	1514	OPTO85_h1	FAK (FAK1)	FAK (FAK1)	VS-4718	VS-4718	14.6237	1536_LDV_HTS_3	10	Q30	25	25	HTS_3	FALSE	0.025	231000	17	30	1372	0.147508	0.146237	6hr	1536_LDV_HTS_3_Q30	3014	VS-4718	NA	PND-1186, VS-4718	1061353-68-1	NA	NA	NA	NA	NA	CNC(=O)C1=CC=CC=C1NC1=CC(NC2=CC=C(C=C2OC)N2CCOCC2)=NC=C1C(F)(F)F	NA	NA	FAK (FAK1)	FAK (FAK1)	NA	7	F10	F10 PND-1186,	6	10	KI_384_2	3
FDA_384_1_H07	1536_LDV_HTS_1_L8	OPTO85_HTS_1_6hr	L8	1479	OPTO85_h1	Histamine Receptor	Nonimidazole inverse agonist	pitolisant	pitolisant	14.713	1536_LDV_HTS_1	10	L8	2.5	2.5	HTS_1	FALSE	0.0025	231000	12	8	1340.5	0.14626	0.14713	6hr	1536_LDV_HTS_1_L8	2215	pitolisant	A3727	Pitolisant hydrochloride	903576-44-3	D04	L1021-03	332.31	DMSO	C17H27Cl2NO	C1CCN(CC1)CCCOCCCC2=CC=C(C=C2)Cl.Cl	>16.6mg/mL in DMSO	Neuroscience	Histamine Receptor	Nonimidazole inverse agonist	http://www.apexbt.com/search.php?catalog=A3727	3	D04	D04 Pitolisant	4	4	FDA_384_1	3
Epi_384_1_O19	1536_LDV_HTS_2_T30	OPTO85_HTS_2_6hr	T30	1517	OPTO85_h1	Aurora Kinase	Aurora A inhibitor	aurora-a-inhibitor-i	aurora-...	14.9207	1536_LDV_HTS_2	10	T30	2.5	2.5	HTS_2	FALSE	0.0025	231000	20	30	1373	0.152635	0.149207	6hr	1536_LDV_HTS_2_T30	279	aurora-a-inhibitor-i	A4126	Aurora A Inhibitor I	1158838-45-9	H10	L1029-01	588.07	DMSO	C31H31ClFN7O2	CCN1CCN(CC1)C(=O)CC2=CC=C(C=C2)NC3=NC=C(C(=N3)NC4=CC=C(C=C4)C(=O)NC5=CC=CC=C5Cl)F	‚â•29.4 mg/mL in DMSO, <2.55 mg/mL in EtOH, <2.25 mg/mL in H2O	Cell Cycle/Checkpoint	Aurora Kinase	Aurora A inhibitor	http://www.apexbt.com/search.php?catalog=A4126	1	H10	H10 Aurora A I	8	10	Epi_384_1	1
Epi_384_1_O06	1536_LDV_HTS_2_G30	OPTO85_HTS_2_6hr	G30	1519	OPTO85_h1	Histone Methyltransferase	SAHH and ENZ2 inhibitor	3-deazaneplanocin-A	3-deaza...	14.9424	1536_LDV_HTS_2	10	G30	2.5	2.5	HTS_2	FALSE	0.0025	231000	7	30	1375	0.152857	0.149424	6hr	1536_LDV_HTS_2_G30	20	3-deazaneplanocin-A	A8182	3-Deazaneplanocin A (DZNep) hydrochloride	120964-45-6	H03	L1029-02	298.73	DMSO	C12H14N4O3.HCl	C1=CN=C(C2=C1N(C=N2)C3C=C(C(C3O)O)CO)N.Cl	‚â•14.9mg/mL in DMSO, <2.99 mg/mL in EtOH, ‚â•18.32 mg/mL in H2O with ultrasonic	Chromatin/Epigenetics	Histone Methyltransferase	SAHH and ENZ2 inhibitor	http://www.apexbt.com/search.php?catalog=A8182	2	H03	H03 3-Deazanep	8	3	Epi_384_1	2
KI_384_3_M19	1536_LDV_HTS_3_C36	OPTO85_HTS_3_6hr	C36	1558	OPTO85_h1	ALK Tyrosine Kinase Receptor Inhibitor, ALK Tyrosine Kinase Receptor (Leu1196Met Mutant) Inhibitor	NA	Ensartinib, X-396	Ensarti...	15.0927	1536_LDV_HTS_3	10	C36	25	25	HTS_3	FALSE	0.025	231000	3	36	1416	0.152239	0.150927	6hr	1536_LDV_HTS_3_C36	3391	NA	NA	Ensartinib, X-396	1370651-20-9	NA	NA	NA	NA	NA	NA	NA	NA	ALK Tyrosine Kinase Receptor Inhibitor, ALK Tyrosine Kinase Receptor (Leu1196Met Mutant) Inhibitor	NA	NA	9	G10	G10 Ensartinib	7	10	KI_384_3	1
Epi_384_1_M03	1536_LDV_HTS_2_T28	OPTO85_HTS_2_6hr	T28	1568	OPTO85_h1	HDAC	HDAC inhibitor,potent and cell-permeable	M-344	M-344	15.4749	1536_LDV_HTS_2	10	T28	2.5	2.5	HTS_2	FALSE	0.0025	231000	20	28	1424	0.158304	0.154749	6hr	1536_LDV_HTS_2_T28	1667	M-344	A4105	M344	251456-60-7	G02	L1029-01	307.39	DMSO	C16H25N3O3	CN(C)C1=CC=C(C=C1)C(=O)NCCCCCCC(=O)NO	‚â•14.75 mg/mL in DMSO, ‚â•12.88 mg/mL in EtOH with ultrasonic, <2.5 mg/mL in H2O	DNA Damage/DNA Repair	HDAC	HDAC inhibitor,potent and cell-permeable	http://www.apexbt.com/search.php?catalog=A4105	1	G02	G02 M344	7	2	Epi_384_1	1
TC_384_1_B14	1536_LDV_HTS_2_R32	OPTO85_HTS_2_6hr	R32	1571	OPTO85_h1	Bromodomain-Containing Protein 4 (Brd4, HUNK1) Inhibitor; Bromodomain-Containing Protein 2 (Brd2) Inhibitor	NA	PFI-1	PFI-1	15.5075	1536_LDV_HTS_2	10	R32	25	25	HTS_2	FALSE	0.025	231000	18	32	1427	0.158638	0.155075	6hr	1536_LDV_HTS_2_R32	2153	PFI-1	NA	PFI 1, PFI-1	1403764-72-6	NA	NA	NA	NA	NA	COC1=CC=CC=C1S(=O)(=O)NC1=CC2=C(NC(=O)N(C)C2)C=C1	NA	NA	Bromodomain-Containing Protein 4 (Brd4, HUNK1) Inhibitor; Bromodomain-Containing Protein 2 (Brd2) Inhibitor	NA	NA	4	A07	A07 PFI 1, PFI	1	7	TC_384_1	0
FDA_384_1_L05	1536_LDV_HTS_1_J11	OPTO85_HTS_1_6hr	J11	1574	OPTO85_h1	Topoisomerase	Hypoxia-activated prodrug,inhibits H460/HT29 cell growth	TH-302	TH-302	15.7557	1536_LDV_HTS_1	10	J11	2.5	2.5	HTS_1	FALSE	0.0025	231000	10	11	1435.5	0.156626	0.157557	6hr	1536_LDV_HTS_1_J11	2775	TH-302	A3872	TH-302	918633-87-1	F03	L1021-03	449.04	DMSO	C9H16Br2N5O4P	CN1C(=CN=C1[N+](=O)[O-])COP(=O)(NCCBr)NCCBr	>22.5mg/mL in DMSO	DNA Damage/DNA Repair	Topoisomerase	Hypoxia-activated prodrug,inhibits H460/HT29 cell growth	http://www.apexbt.com/search.php?catalog=A3872	3	F03	F03 TH-302	6	3	FDA_384_1	3
KI_384_1_I09	1536_LDV_HTS_3_Q16	OPTO85_HTS_3_6hr	Q16	1623	OPTO85_h1	GSK3	GSK3	GSK-3-inhibitor-IX	GSK-3-i...	15.7855	1536_LDV_HTS_3	10	Q16	25	25	HTS_3	FALSE	0.025	231000	17	16	1481	0.159227	0.157855	6hr	1536_LDV_HTS_3_Q16	1284	GSK-3-inhibitor-IX	NA	6-bromoindirubin-3'-oxime, BIO, 6-BIO, MLS-2407	667463-62-9	NA	NA	NA	NA	NA	O\N=C1\C(\NC2=CC=CC=C\12)=C1\C(=O)NC2=C1C=CC(Br)=C2	NA	NA	GSK3	GSK3	NA	1	E05	E05 6-bromoind	5	5	KI_384_1	1
FDA_384_3_L11	1536_LDV_HTS_1_U33	OPTO85_HTS_1_6hr	U33	1592	OPTO85_h1	Anti-infection	Antiseptic	chlorhexidine	chlorhe...	15.9532	1536_LDV_HTS_1	10	U33	2.5	2.5	HTS_1	FALSE	0.0025	231000	21	33	1453.5	0.15859	0.159532	6hr	1536_LDV_HTS_1_U33	614	chlorhexidine	B1695	Chlorhexidine HCl	3697-42-5	F06	L1021-11	578.37	DMSO	C22H30Cl2N10.2HCl	C1=CC(=CC=C1NC(=NC(=NCCCCCCN=C(N)N=C(N)NC2=CC=C(C=C2)Cl)N)N)Cl.Cl.Cl	>24mg/mL in DMSO with gentle warming	Microbiology & Virology	Anti-infection	Antiseptic	http://www.apexbt.com/search.php?catalog=B1695	11	F06	F06 Chlorhexid	6	6	FDA_384_3	3
KI_384_2_L13	1536_LDV_HTS_3_K30	OPTO85_HTS_3_6hr	K30	1644	OPTO85_h1	ALK, FAK (FAK1)	ALK, FAK (FAK1)	CEP-37440	CEP-37440	16.0094	1536_LDV_HTS_3	10	K30	25	25	HTS_3	FALSE	0.025	231000	11	30	1502	0.161485	0.160094	6hr	1536_LDV_HTS_3_K30	590	CEP-37440	NA	CEP-37440	1391712-60-9	NA	NA	NA	NA	NA	CNC(=O)C1=CC=CC=C1NC1=NC(NC2=CC=C3C[C@H](CCCC3=C2OC)N2CCN(CCO)CC2)=NC=C1Cl	NA	NA	ALK, FAK (FAK1)	ALK, FAK (FAK1)	NA	7	F07	F07 CEP-37440	6	7	KI_384_2	3
KI_384_2_I04	1536_LDV_HTS_3_Z27	OPTO85_HTS_3_6hr	Z27	1647	OPTO85_h1	TAK1 (TGF1a, MAP3K7)	TAK1 (TGF1a, MAP3K7)	OSI-TAK1 inhibitor	OSI-TAK...	16.0414	1536_LDV_HTS_3	10	Z27	25	25	HTS_3	FALSE	0.025	231000	26	27	1505	0.161807	0.160414	6hr	1536_LDV_HTS_3_Z27	3542	NA	NA	OSI-TAK1 inhibitor	none	NA	NA	NA	NA	NA	CNC1=C2OC(=CC2=C(C=N1)C1=CN(N=C1)[C@H]1CC[C@H](O)CC1)C1=CSC2=C1C=CN=C2	NA	NA	TAK1 (TGF1a, MAP3K7)	TAK1 (TGF1a, MAP3K7)	NA	6	E02	E02 OSI-TAK1 i	5	2	KI_384_2	2
KI_384_2_M13	1536_LDV_HTS_3_C31	OPTO85_HTS_3_6hr	C31	1649	OPTO85_h1	MAP2K1 (MEK1), MAP2K2 (MEK2)	MAP2K1 (MEK1), MAP2K2 (MEK2)	AZD8330	AZD8330	16.0627	1536_LDV_HTS_3	10	C31	25	25	HTS_3	FALSE	0.025	231000	3	31	1507	0.162022	0.160627	6hr	1536_LDV_HTS_3_C31	325	AZD8330	NA	AZD8330, AZD-8330, ARRY-424704, ARRY-704	869357-68-6	NA	NA	NA	NA	NA	CN1C(=O)C(C)=CC(C(=O)NOCCO)=C1NC1=C(F)C=C(I)C=C1	NA	NA	MAP2K1 (MEK1), MAP2K2 (MEK2)	MAP2K1 (MEK1), MAP2K2 (MEK2)	NA	5	G07	G07 AZD8330, A	7	7	KI_384_2	1
Epi_384_1_E19	1536_LDV_HTS_2_S23	OPTO85_HTS_2_6hr	S23	1631	OPTO85_h1	PARP	PARP-1/-2 inhibitor,potent and selective	niraparib	niraparib	16.1595	1536_LDV_HTS_2	10	S23	2.5	2.5	HTS_2	FALSE	0.0025	231000	19	23	1487	0.165308	0.161595	6hr	1536_LDV_HTS_2_S23	1930	niraparib	A3617	MK-4827	1038915-60-4	C10	L1029-01	320.39	DMSO	C19H20N4O	C1CC(CNC1)C2=CC=C(C=C2)N3C=C4C=CC=C(C4=N3)C(=O)N	‚â•32 mg/mL in DMSO, ‚â•50.9 mg/mL in EtOH with gentle warming, <2.45 mg/mL in H2O	Chromatin/Epigenetics	PARP	PARP-1/-2 inhibitor,potent and selective	http://www.apexbt.com/search.php?catalog=A3617	1	C10	C10 MK-4827	3	10	Epi_384_1	1
TC_384_2_J16	1536_LDV_HTS_3_AD5	OPTO85_HTS_3_6hr	AD5	1672	OPTO85_h1	Histone-Lysine N-Methyltransferase EZH1 Inhibitor, Histone-Lysine N-Methyltransferase EZH2 Inhibitor	NA	JQ-EZ-05, JQEZ5	JQ-EZ-0...	16.3078	1536_LDV_HTS_3	10	AD5	25	25	HTS_3	FALSE	0.025	231000	30	5	1530	0.164495	0.163078	6hr	1536_LDV_HTS_3_AD5	3617	NA	NA	JQ-EZ-05, JQEZ5	1913252-04-6	NA	NA	NA	NA	NA	NA	NA	NA	Histone-Lysine N-Methyltransferase EZH1 Inhibitor, Histone-Lysine N-Methyltransferase EZH2 Inhibitor	NA	NA	8	E08	E08 JQ-EZ-05,	5	8	TC_384_2	0
FDA_384_1_M05	1536_LDV_HTS_1_C12	OPTO85_HTS_1_6hr	C12	1635	OPTO85_h1	VEGFR	VEGFR inhibitor,potent and selective	tivozanib	tivozanib	16.4252	1536_LDV_HTS_1	10	C12	2.5	2.5	HTS_1	FALSE	0.0025	231000	3	12	1496.5	0.163281	0.164252	6hr	1536_LDV_HTS_1_C12	2817	tivozanib	A2251	Tivozanib (AV-951)	475108-18-0	G03	L1021-01	454.86	DMSO	C22H19ClN4O5	CC1=CC(=NO1)NC(=O)NC2=C(C=C(C=C2)OC3=C4C=C(C(=CC4=NC=C3)OC)OC)Cl	>22.8mg/mL in DMSO	Tyrosine Kinase	VEGFR	VEGFR inhibitor,potent and selective	http://www.apexbt.com/search.php?catalog=A2251	1	G03	G03 Tivozanib	7	3	FDA_384_1	1
FDA_384_2_I04	1536_LDV_HTS_1_P20	OPTO85_HTS_1_6hr	P20	1676	OPTO85_h1	Cyclin-Dependent Kinases	CDK4/6 inhibitor,highly selective	palbociclib	palboci...	16.8752	1536_LDV_HTS_1	10	P20	2.5	2.5	HTS_1	FALSE	0.0025	231000	16	20	1537.5	0.167755	0.168752	6hr	1536_LDV_HTS_1_P20	2067	palbociclib	A8335	Palbociclib (PD0332991) Isethionate	827022-33-3	E02	L1021-06	573.66	DMSO	C24H29N7O2.C2H6O4S	CC1=C(C(=O)N(C2=NC(=NC=C12)NC3=NC=C(C=C3)N4CCNCC4)C5CCCC5)C(=O)C.C(CS(=O)(=O)O)O	>28.7mg/mL in DMSO	Cell Cycle/Checkpoint	Cyclin-Dependent Kinases	CDK4/6 inhibitor,highly selective	http://www.apexbt.com/search.php?catalog=A8335	6	E02	E02 Palbocicli	5	2	FDA_384_2	2
KI_384_1_J07	1536_LDV_HTS_3_G17	OPTO85_HTS_3_6hr	G17	1765	OPTO85_h1	CHK1, CDC2 (CDK1, p34cdc2, CDC28p)/Cyclin B, PKC	CHK1, CDC2 (CDK1, p34cdc2, CDC28p)/Cyclin B, PKC	SB-218078	SB-218078	17.2991	1536_LDV_HTS_3	10	G17	25	25	HTS_3	FALSE	0.025	231000	7	17	1623	0.174494	0.172991	6hr	1536_LDV_HTS_3_G17	2499	SB-218078	NA	SB-218078	135897-06-2	NA	NA	NA	NA	NA	O=C1NC(=O)C2=C1C1=C3N(C4CCC(O4)N4C5=C(C=CC=C5)C2=C34)C2=C1C=CC=C2	NA	NA	CHK1, CDC2 (CDK1, p34cdc2, CDC28p)/Cyclin B, PKC	CHK1, CDC2 (CDK1, p34cdc2, CDC28p)/Cyclin B, PKC	NA	3	E04	E04 SB-218078	5	4	KI_384_1	3
KI_384_2_N09	1536_LDV_HTS_3_S31	OPTO85_HTS_3_6hr	S31	1793	OPTO85_h1	BRAF (B-raf), RAF1 (c-Raf)	BRAF (B-raf), RAF1 (c-Raf)	TAK-632	TAK-632	17.5975	1536_LDV_HTS_3	10	S31	25	25	HTS_3	FALSE	0.025	231000	19	31	1651	0.177504	0.175975	6hr	1536_LDV_HTS_3_S31	2688	TAK-632	NA	TAK-632	1228591-30-7	NA	NA	NA	NA	NA	FC1=CC=C(OC2=CC=C3N=C(NC(=O)C4CC4)SC3=C2C#N)C=C1NC(=O)CC1=CC=CC(=C1)C(F)(F)F	NA	NA	BRAF (B-raf), RAF1 (c-Raf)	BRAF (B-raf), RAF1 (c-Raf)	NA	7	G05	G05 TAK-632	7	5	KI_384_2	3
FDA_384_1_F02	1536_LDV_HTS_1_U6	OPTO85_HTS_1_6hr	U6	1755	OPTO85_h1	HDAC	Hydroxamate-type HDAC inhibitor	belinostat	belinostat	17.7423	1536_LDV_HTS_1	10	U6	2.5	2.5	HTS_1	FALSE	0.0025	231000	21	6	1616.5	0.176374	0.177423	6hr	1536_LDV_HTS_1_U6	370	belinostat	A4096	Belinostat (PXD101)	414864-00-9	C01	L1021-04	318.35	DMSO	C15H14N2O4S	C1=CC=C(C=C1)NS(=O)(=O)C2=CC=CC(=C2)C=CC(=O)NO	>15.9mg/mL in DMSO	DNA Damage/DNA Repair	HDAC	Hydroxamate-type HDAC inhibitor	http://www.apexbt.com/search.php?catalog=A4096	4	C01	C01 Belinostat	3	1	FDA_384_1	0
Epi_384_1_A22	1536_LDV_HTS_2_AD20	OPTO85_HTS_2_6hr	AD20	1783	OPTO85_h1	JAK	JAK-1/-2 inhibitor,ATP competitive	cyt387	cyt387	17.8113	1536_LDV_HTS_2	10	AD20	2.5	2.5	HTS_2	FALSE	0.0025	231000	30	20	1639	0.182206	0.178113	6hr	1536_LDV_HTS_2_AD20	771	cyt387	A4143	CYT387	1056634-68-4	A11	L1029-02	414.46	DMSO	C23H22N6O2	C1COCCN1C2=CC=C(C=C2)NC3=NC=CC(=N3)C4=CC=C(C=C4)C(=O)NCC#N	‚â•20.7 mg/mL in DMSO, <2.37 mg/mL in EtOH, <2.42 mg/mL in H2O	Chromatin/Epigenetics	JAK	JAK-1/-2 inhibitor,ATP competitive	http://www.apexbt.com/search.php?catalog=A4143	2	A11	A11 CYT387	1	11	Epi_384_1	2
FDA_384_1_G14	1536_LDV_HTS_1_Z7	OPTO85_HTS_1_6hr	Z7	1779	OPTO85_h1	MEK1/2	MEK1 and MEK2 inhibitor, potent and selective	trametinib	trametinib	18.0057	1536_LDV_HTS_1	10	Z7	2.5	2.5	HTS_1	FALSE	0.0025	231000	26	7	1640.5	0.178993	0.180057	6hr	1536_LDV_HTS_1_Z7	2852	trametinib	A3018	Trametinib (GSK1120212)	871700-17-3	D07	L1021-02	615.39	DMSO	C26H23FIN5O4	CC1=C2C(=C(N(C1=O)C)NC3=C(C=C(C=C3)I)F)C(=O)N(C(=O)N2C4=CC(=CC=C4)NC(=O)C)C5CC5	>15.38mg/mL in DMSO	MAPK Signaling	MEK1/2	MEK1 and MEK2 inhibitor, potent and selective	http://www.apexbt.com/search.php?catalog=A3018	2	D07	D07 Trametinib	4	7	FDA_384_1	2
TC_384_2_F13	1536_LDV_HTS_2_AB46	OPTO85_HTS_2_6hr	AB46	1809	OPTO85_h1	Poly(ADP-ribose) Polymerase 1 (PARP-1; ARTD1) Inhibitor, Poly(ADP-ribose) Polymerase 2 (PARP-2; ARTD2) Inhibitor	NA	niraparib	niraparib	18.0939	1536_LDV_HTS_2	10	AB46	25	25	HTS_2	FALSE	0.025	231000	28	46	1665	0.185096	0.180939	6hr	1536_LDV_HTS_2_AB46	1931	niraparib	NA	MK-4827, ZL-2306, Niraparib, Zejula	1038915-60-4	NA	NA	NA	NA	NA	NC(=O)c1cccc2cn(nc12)-c1ccc(cc1)[C@@H]1CCCNC1	NA	NA	Poly(ADP-ribose) Polymerase 1 (PARP-1; ARTD1) Inhibitor, Poly(ADP-ribose) Polymerase 2 (PARP-2; ARTD2) Inhibitor	NA	NA	7	C07	C07 MK-4827, Z	3	7	TC_384_2	3
KI_384_2_N18	1536_LDV_HTS_3_AB31	OPTO85_HTS_3_6hr	AB31	1850	OPTO85_h1	ATM Kinase Inhibitor	ATM Kinase Inhibitor	AZD0156	AZD0156	18.2051	1536_LDV_HTS_3	10	AB31	25	25	HTS_3	FALSE	0.025	231000	28	31	1708	0.183633	0.182051	6hr	1536_LDV_HTS_3_AB31	304	AZD0156	NA	AZD-0156	NA	NA	NA	NA	NA	NA	CN(C)CCCOc1ccc(cn1)-c1ccc2ncc3N(C)C(=O)N(C4CCOCC4)c3c2c1	NA	NA	ATM Kinase Inhibitor	ATM Kinase Inhibitor	NA	8	G09	G09 AZD-0156	7	9	KI_384_2	0
FDA_384_2_C14	1536_LDV_HTS_1_S16	OPTO85_HTS_1_6hr	S16	1836	OPTO85_h1	PI3K	PI3K inhibitor,potent and selective	GDC-0941	GDC-0941	18.6313	1536_LDV_HTS_1	10	S16	2.5	2.5	HTS_1	FALSE	0.0025	231000	19	16	1697.5	0.185212	0.186313	6hr	1536_LDV_HTS_1_S16	1235	GDC-0941	A8210	GDC-0941	957054-30-7	B07	L1021-06	513.64	DMSO	C23H27N7O3S2	CS(=O)(=O)N1CCN(CC1)CC2=CC3=C(S2)C(=NC(=N3)C4=C5C=NNC5=CC=C4)N6CCOCC6	>25.7mg/mL in DMSO	PI3K/Akt/mTOR Signaling	PI3K	PI3K inhibitor,potent and selective	http://www.apexbt.com/search.php?catalog=A8210	6	B07	B07 GDC-0941	2	7	FDA_384_2	2
KI_384_2_F04	1536_LDV_HTS_3_U25	OPTO85_HTS_3_6hr	U25	1891	OPTO85_h1	IGF-1R Inhibitor, Focal Adhesion Kinase (FAK) Inhibitor	IGF-1R Inhibitor, Focal Adhesion Kinase (FAK) Inhibitor	NVP-TAE226	NVP-TAE226	18.6421	1536_LDV_HTS_3	10	U25	25	25	HTS_3	FALSE	0.025	231000	21	25	1749	0.188041	0.186421	6hr	1536_LDV_HTS_3_U25	1972	NVP-TAE226	NA	NVP-TAE 226, TAE226, NVP-TAE226	761437-28-9	NA	NA	NA	NA	NA	CNC(=O)c1ccccc1Nc1nc(Nc2ccc(cc2OC)N2CCOCC2)ncc1Cl	NA	NA	IGF-1R Inhibitor, Focal Adhesion Kinase (FAK) Inhibitor	IGF-1R Inhibitor, Focal Adhesion Kinase (FAK) Inhibitor	NA	8	C02	C02 NVP-TAE 22	3	2	KI_384_2	0
FDA_384_1_F01	1536_LDV_HTS_1_T6	OPTO85_HTS_1_6hr	T6	1866	OPTO85_h1	PARP	PARP-1/-2 inhibitor,potent and selective	niraparib	niraparib	18.9606	1536_LDV_HTS_1	10	T6	2.5	2.5	HTS_1	FALSE	0.0025	231000	20	6	1727.5	0.188485	0.189606	6hr	1536_LDV_HTS_1_T6	1932	niraparib	A3617	MK-4827	1038915-60-4	C01	L1021-03	320.39	DMSO	C19H20N4O	C1CC(CNC1)C2=CC=C(C=C2)N3C=C4C=CC=C(C4=N3)C(=O)N	>32mg/mL in DMSO	Chromatin/Epigenetics	PARP	PARP-1/-2 inhibitor,potent and selective	http://www.apexbt.com/search.php?catalog=A3617	3	C01	C01 MK-4827	3	1	FDA_384_1	3
KI_384_2_N08	1536_LDV_HTS_3_R31	OPTO85_HTS_3_6hr	R31	1949	OPTO85_h1	Rho Kinase 2 (ROCK 2; ROCKalpha)	Rho Kinase 2 (ROCK 2; ROCKalpha)	KD025	KD025	19.2603	1536_LDV_HTS_3	10	R31	25	25	HTS_3	FALSE	0.025	231000	18	31	1807	0.194276	0.192603	6hr	1536_LDV_HTS_3_R31	1501	KD025	NA	KD025, SLx-2119	NA	NA	NA	NA	NA	NA	CC(C)NC(=O)COc1cccc(c1)-c1nc(Nc2ccc3[nH]ncc3c2)c2ccccc2n1	NA	NA	Rho Kinase 2 (ROCK 2; ROCKalpha)	Rho Kinase 2 (ROCK 2; ROCKalpha)	NA	8	G04	G04 KD025, SLx	7	4	KI_384_2	0
Epi_384_1_K07	1536_LDV_HTS_2_L27	OPTO85_HTS_2_6hr	L27	1929	OPTO85_h1	HDAC	Hydroxamate-type HDAC inhibitor	belinostat	belinostat	19.398	1536_LDV_HTS_2	10	L27	2.5	2.5	HTS_2	FALSE	0.0025	231000	12	27	1785	0.198436	0.19398	6hr	1536_LDV_HTS_2_L27	369	belinostat	A4096	Belinostat (PXD101)	414864-00-9	F04	L1029-01	318.35	DMSO	C15H14N2O4S	C1=CC=C(C=C1)NS(=O)(=O)C2=CC=CC(=C2)C=CC(=O)NO	‚â•15.92 mg/mL in DMSO, ‚â•44.1 mg/mL in EtOH with ultrasonic, <2.33 mg/mL in H2O	DNA Damage/DNA Repair	HDAC	Hydroxamate-type HDAC inhibitor	http://www.apexbt.com/search.php?catalog=A4096	1	F04	F04 Belinostat	6	4	Epi_384_1	1
FDA_384_6_E04	1536_LDV_HTS_2_Z15	OPTO85_HTS_2_6hr	Z15	1935	OPTO85_h1	Anti-infection	NA	berberine	berberine	19.4632	1536_LDV_HTS_2	10	Z15	2.5	2.5	HTS_2	FALSE	0.0025	231000	26	15	1791	0.199103	0.194632	6hr	1536_LDV_HTS_2_Z15	391	berberine	N1699	Berberine hydrochloride	633-65-8	C02	L1021-22	371.81	DMSO	C20H18ClNO4	[H]C(C([H])([H])C1=C2[H])([H])[N+](C([H])=C(C(OC([H])([H])[H])=C3OC([H])([H])[H])C(C([H])=C3[H])=C4[H])=C4C1=C([H])C5=C2OC([H])([H])O5.[Cl-]	‚â•18.6mg/mL in DMSO with gentle warming	Natural Products	Anti-infection	NA	http://www.apexbt.com/search.php?catalog=N1699	22	C02	C02 Berberine	3	2	FDA_384_6	2
KI_384_2_K09	1536_LDV_HTS_3_O29	OPTO85_HTS_3_6hr	O29	1979	OPTO85_h1	TTK (ESK, MPS1L1, Monopolar spindle 1 (Mps1) kinase)	TTK (ESK, MPS1L1, Monopolar spindle 1 (Mps1) kinase)	AZ3146	AZ3146	19.58	1536_LDV_HTS_3	10	O29	25	25	HTS_3	FALSE	0.025	231000	15	29	1837	0.197502	0.1958	6hr	1536_LDV_HTS_3_O29	293	AZ3146	NA	AZ 3146, AZ-3146	1124329-14-1	NA	NA	NA	NA	NA	COC1=CC(OC2CCN(C)CC2)=CC=C1NC1=NC=C2N(C)C(=O)N(C3CCCC3)C2=N1	NA	NA	TTK (ESK, MPS1L1, Monopolar spindle 1 (Mps1) kinase)	TTK (ESK, MPS1L1, Monopolar spindle 1 (Mps1) kinase)	NA	5	F05	F05 AZ 3146, A	6	5	KI_384_2	1
TC_384_1_P10	1536_LDV_HTS_2_P42	OPTO85_HTS_2_6hr	P42	2072	OPTO85_h1	S-Adenosyl-L-homocysteine Hydrolase Inhibitor, Histone-Lysine N-Methyltransferase EZH2 Inhibitor	NA	3-deazaneplanocin-A	3-deaza...	20.952	1536_LDV_HTS_2	10	P42	25	25	HTS_2	FALSE	0.025	231000	16	42	1928	0.214333	0.20952	6hr	1536_LDV_HTS_2_P42	19	3-deazaneplanocin-A	NA	3-Deazaneplanocin A hydrochloride, DZNep, NSC 617989, NSC-617989, 3-DNPA, c3Nep	120964-45-6	NA	NA	NA	NA	NA	NC1=NC=CC2=C1N=CN2[C@@H]1C=C(CO)[C@@H](O)[C@H]1O	NA	NA	S-Adenosyl-L-homocysteine Hydrolase Inhibitor, Histone-Lysine N-Methyltransferase EZH2 Inhibitor	NA	NA	4	H05	H05 3-Deazanep	8	5	TC_384_1	0
KI_384_1_I14	1536_LDV_HTS_3_V16	OPTO85_HTS_3_6hr	V16	2125	OPTO85_h1	FAK (FAK1)	FAK (FAK1)	PF-573228	PF-573228	21.1362	1536_LDV_HTS_3	10	V16	25	25	HTS_3	FALSE	0.025	231000	22	16	1983	0.213199	0.211362	6hr	1536_LDV_HTS_3_V16	2150	PF-573228	NA	PF-573228	869288-64-2	NA	NA	NA	NA	NA	CS(=O)(=O)C1=CC(CNC2=NC(NC3=CC4=C(NC(=O)CC4)C=C3)=NC=C2C(F)(F)F)=CC=C1	NA	NA	FAK (FAK1)	FAK (FAK1)	NA	2	E07	E07 PF-573228	5	7	KI_384_1	2
FDA_384_2_A10	1536_LDV_HTS_1_D15	OPTO85_HTS_1_6hr	D15	2084	OPTO85_h1	HDAC	HDAC1 and HDAC3 inhibitor	entinostat	entinostat	21.3533	1536_LDV_HTS_1	10	D15	2.5	2.5	HTS_1	FALSE	0.0025	231000	4	15	1945.5	0.212271	0.213533	6hr	1536_LDV_HTS_1_D15	1009	entinostat	A8171	Entinostat (MS-275,SNDX-275)	209783-80-2	A05	L1021-06	376.4	DMSO	C21H20N4O3	C1=CC=C(C(=C1)N)NC(=O)C2=CC=C(C=C2)CNC(=O)OCC3=CN=CC=C3	>18.8mg/mL in DMSO	DNA Damage/DNA Repair	HDAC	HDAC1 and HDAC3 inhibitor	http://www.apexbt.com/search.php?catalog=A8171	6	A05	A05 Entinostat	1	5	FDA_384_2	2
TC_384_1_N19	1536_LDV_HTS_2_M41	OPTO85_HTS_2_6hr	M41	2124	OPTO85_h1	Farnesyltransferase (geranylgeranyl pyrophosphate synthase) Inhibitors; Inhibitors of Signal Transduction Pathways	NA	LB42708	LB42708	21.5171	1536_LDV_HTS_2	10	M41	25	25	HTS_2	FALSE	0.025	231000	13	41	1980	0.220114	0.215171	6hr	1536_LDV_HTS_2_M41	1561	LB42708	NA	LB 42708, LB-42708	226929-39-1	NA	NA	NA	NA	NA	BrC1=CC=C(CN2C=NC=C2CN2C=C(C(=O)N3CCOCC3)C(=C2)C2=C3C=CC=CC3=CC=C2)C=C1	NA	NA	Farnesyltransferase (geranylgeranyl pyrophosphate synthase) Inhibitors; Inhibitors of Signal Transduction Pathways	NA	NA	3	G10	G10 LB 42708,	7	10	TC_384_1	3
KI_384_1_F03	1536_LDV_HTS_3_G14	OPTO85_HTS_3_6hr	G14	2192	OPTO85_h1	PKC	PKC	K-252c, Staurosporine Aglycone	K-252c,...	21.8504	1536_LDV_HTS_3	10	G14	25	25	HTS_3	FALSE	0.025	231000	7	14	2050	0.220402	0.218504	6hr	1536_LDV_HTS_3_G14	3284	NA	NA	K-252c, Staurosporine Aglycone	85753-43-1	NA	NA	NA	NA	NA	O=C1NCC2=C1C1=C(NC3=C1C=CC=C3)C1=C2C2=C(N1)C=CC=C2	NA	NA	PKC	PKC	NA	3	C02	C02 K-252c, St	3	2	KI_384_1	3
FDA_384_1_B03	1536_LDV_HTS_1_V3	OPTO85_HTS_1_6hr	V3	2139	OPTO85_h1	RAR/RXR	NA	fenretinide	fenreti...	21.957	1536_LDV_HTS_1	10	V3	2.5	2.5	HTS_1	FALSE	0.0025	231000	22	3	2000.5	0.218272	0.21957	6hr	1536_LDV_HTS_1_V3	1126	fenretinide	A3412	Fenretinide	65646-68-6	A02	L1021-03	391.55	DMSO	C26H33NO2	CC1=C(C(CCC1)(C)C)C=CC(=CC=CC(=CC(=O)NC2=CC=C(C=C2)O)C)C	‚â•19.6 mg/mL in DMSO, ‚â•47.8 mg/mL in EtOH with gentle warming, <2.13 mg/mL in H2O	Others	RAR/RXR	NA	http://www.apexbt.com/search.php?catalog=A3412	3	A02	A02 Fenretinid	1	2	FDA_384_1	3
KI_384_1_O10	1536_LDV_HTS_3_Z20	OPTO85_HTS_3_6hr	Z20	2204	OPTO85_h1	PKC	PKC	GF109203X	GF109203X	21.9783	1536_LDV_HTS_3	10	Z20	25	25	HTS_3	FALSE	0.025	231000	26	20	2062	0.221692	0.219783	6hr	1536_LDV_HTS_3_Z20	1254	GF109203X	NA	Bisindolylmaleimide I hydrochloride, GF 109203X HCl, Go 6850 HCl	176504-36-2	NA	NA	NA	NA	NA	CN(C)CCCN1C=C(C2=C1C=CC=C2)C1=C(C(=O)NC1=O)C1=CNC2=C1C=CC=C2	NA	NA	PKC	PKC	NA	2	H05	H05 Bisindolyl	8	5	KI_384_1	2
TC_384_1_G07	1536_LDV_HTS_2_AC35	OPTO85_HTS_2_6hr	AC35	2172	OPTO85_h1	Bcl-2, Bcl-XL, Bcl-w inhibitors	NA	navitoclax	navitoclax	22.0387	1536_LDV_HTS_2	10	AC35	25	25	HTS_2	FALSE	0.025	231000	29	35	2028	0.22545	0.220387	6hr	1536_LDV_HTS_2_AC35	1881	navitoclax	NA	ABT-263, Navitoclax, ABT263, Navitodax, RG-7433	923564-51-6	NA	NA	NA	NA	NA	CC1(C)CCC(=C(CN2CCN(CC2)C2=CC=C(C=C2)C(=O)NS(=O)(=O)C2=CC=C(N[C@H](CCN3CCOCC3)CSC3=CC=CC=C3)C(=C2)S(=O)(=O)C(F)(F)F)C1)C1=CC=C(Cl)C=C1	NA	NA	Bcl-2, Bcl-XL, Bcl-w inhibitors	NA	NA	1	D04	D04 ABT-263, N	4	4	TC_384_1	1
KI_384_1_D03	1536_LDV_HTS_3_U12	OPTO85_HTS_3_6hr	U12	2217	OPTO85_h1	IGF1R (JTK13, IGFIR)	IGF1R (JTK13, IGFIR)	BMS-536924	BMS-536924	22.1168	1536_LDV_HTS_3	10	U12	25	25	HTS_3	FALSE	0.025	231000	21	12	2075	0.22309	0.221168	6hr	1536_LDV_HTS_3_U12	446	BMS-536924	NA	BMS-536924	none	NA	NA	NA	NA	NA	CC1=C2N=C(NC2=CC(=C1)N1CCOCC1)C1=C(NC[C@@H](O)C2=CC=CC(Cl)=C2)C=CNC1=O	NA	NA	IGF1R (JTK13, IGFIR)	IGF1R (JTK13, IGFIR)	NA	3	B02	B02 BMS-536924	2	2	KI_384_1	3
TC_384_1_N22	1536_LDV_HTS_2_P41	OPTO85_HTS_2_6hr	P41	2188	OPTO85_h1	Histone Deacetylase (HDAC) Inhibitor	NA	NCH 51, NCH-51, PTACH	NCH 51,...	22.2126	1536_LDV_HTS_2	10	P41	25	25	HTS_2	FALSE	0.025	231000	16	41	2044	0.227229	0.222126	6hr	1536_LDV_HTS_2_P41	3489	NA	NA	NCH 51, NCH-51, PTACH	848354-66-5	NA	NA	NA	NA	NA	CC(C)C(=O)SCCCCCCC(=O)NC1=NC(=CS1)C1=CC=CC=C1	NA	NA	Histone Deacetylase (HDAC) Inhibitor	NA	NA	4	G11	G11 NCH 51, NC	7	11	TC_384_1	0
FDA_384_2_E09	1536_LDV_HTS_1_AA17	OPTO85_HTS_1_6hr	AA17	2173	OPTO85_h1	Other Apoptosis	DNA alkylating agent	melphalan	melphalan	22.3302	1536_LDV_HTS_1	10	AA17	2.5	2.5	HTS_1	FALSE	0.0025	231000	27	17	2034.5	0.221982	0.223302	6hr	1536_LDV_HTS_1_AA17	1709	melphalan	A4473	Melphalan	148-82-3	C05	L1021-05	305.2	DMSO	C13H18Cl2N2O2	C1=CC(=CC=C1CC(C(=O)O)N)N(CCCl)CCCl	>6.9mg/mL in DMSO	Apoptosis	Other Apoptosis	DNA alkylating agent	http://www.apexbt.com/search.php?catalog=A4473	5	C05	C05 Melphalan	3	5	FDA_384_2	1
KI_384_1_K04	1536_LDV_HTS_3_X17	OPTO85_HTS_3_6hr	X17	2247	OPTO85_h1	Ras-NET (Elk3), Tubulin polimerization	Ras-NET (Elk3), Tubulin polimerization	XRP44X, XRP-44X, WCH-44	XRP44X,...	22.4366	1536_LDV_HTS_3	10	X17	25	25	HTS_3	FALSE	0.025	231000	24	17	2105	0.226315	0.224366	6hr	1536_LDV_HTS_3_X17	3648	NA	NA	XRP44X, XRP-44X, WCH-44	729605-21-4	NA	NA	NA	NA	NA	CC1=NN(C(=C1)C(=O)N1CCN(CC1)C1=CC=CC(Cl)=C1)C1=CC=CC=C1	NA	NA	Ras-NET (Elk3), Tubulin polimerization	Ras-NET (Elk3), Tubulin polimerization	NA	2	F02	F02 XRP44X, XR	6	2	KI_384_1	2
Epi_384_1_N10	1536_LDV_HTS_2_U29	OPTO85_HTS_2_6hr	U29	2211	OPTO85_h1	JAK	Syk/JAK inhibitor	PRT062070	PRT062070	22.4625	1536_LDV_HTS_2	10	U29	2.5	2.5	HTS_2	FALSE	0.0025	231000	21	29	2067	0.229786	0.224625	6hr	1536_LDV_HTS_2_U29	2295	PRT062070	B8023	Cerdulatinib (PRT062070)	1198300-79-6	G05	L1029-04	445.54	DMSO	C20H27N7O3S	NC(C1=CN=C(NC2=CC=C(N3CCN(S(=O)(CC)=O)CC3)C=C2)N=C1NC4CC4)=O	‚â•22.3mg/mL in DMSO	Chromatin/Epigenetics	JAK	Syk/JAK inhibitor	http://www.apexbt.com/search.php?catalog=B8023	4	G05	G05 Cerdulatin	7	5	Epi_384_1	0
KI_384_1_E06	1536_LDV_HTS_3_Q13	OPTO85_HTS_3_6hr	Q13	2254	OPTO85_h1	CDC2 (CDK1, p34cdc2, CDC28p)/Cyclin B, CDK2/Cyclin A, CDK2/Cyclin E, CDK4/Cyclin D1, CDK5/p35, DYRK1A (DYRK)	CDC2 (CDK1, p34cdc2, CDC28p)/Cyclin B, CDK2/Cyclin A, CDK2/Cyclin E, CDK4/Cyclin D1, CDK5/p35, DYRK1A (DYRK)	purvalanol-A	purvala...	22.5112	1536_LDV_HTS_3	10	Q13	25	25	HTS_3	FALSE	0.025	231000	17	13	2112	0.227068	0.225112	6hr	1536_LDV_HTS_3_Q13	2306	purvalanol-A	NA	Purvalanol A, NG 60, N-60	212844-53-6	NA	NA	NA	NA	NA	CC(C)[C@H](CO)NC1=NC(NC2=CC=CC(Cl)=C2)=C2N=CN(C(C)C)C2=N1	NA	NA	CDC2 (CDK1, p34cdc2, CDC28p)/Cyclin B, CDK2/Cyclin A, CDK2/Cyclin E, CDK4/Cyclin D1, CDK5/p35, DYRK1A (DYRK)	CDC2 (CDK1, p34cdc2, CDC28p)/Cyclin B, CDK2/Cyclin A, CDK2/Cyclin E, CDK4/Cyclin D1, CDK5/p35, DYRK1A (DYRK)	NA	2	C03	C03 Purvalanol	3	3	KI_384_1	2
FDA_384_2_A17	1536_LDV_HTS_1_K15	OPTO85_HTS_1_6hr	K15	2198	OPTO85_h1	HMG-CoA Reductase	HMG-CoA reductase inhibitor	atorvastatin	atorvas...	22.6045	1536_LDV_HTS_1	10	K15	2.5	2.5	HTS_1	FALSE	0.0025	231000	11	15	2059.5	0.224709	0.226045	6hr	1536_LDV_HTS_1_K15	272	atorvastatin	A4367	Atorvastatin Calcium	134523-03-8	A09	L1021-05	1155.34	DMSO	2(C33H34FN2O5).Ca	CC(C)C1=C(C(=C(N1CCC(CC(CC(=O)[O-])O)O)C2=CC=C(C=C2)F)C3=CC=CC=C3)C(=O)NC4=CC=CC=C4.CC(C)C1=C(C(=C(N1CCC(CC(CC(=O)[O-])O)O)C2=CC=C(C=C2)F)C3=CC=CC=C3)C(=O)NC4=CC=CC=C4.[Ca+2]	>57.8mg/mL in DMSO	Metabolism	HMG-CoA Reductase	HMG-CoA reductase inhibitor	http://www.apexbt.com/search.php?catalog=A4367	5	A09	A09 Atorvastat	1	9	FDA_384_2	1
KI_384_2_H12	1536_LDV_HTS_3_N27	OPTO85_HTS_3_6hr	N27	2272	OPTO85_h1	PKB gamma/Akt3, PKB beta/Akt2, PKB alpha/Akt1	PKB gamma/Akt3, PKB beta/Akt2, PKB alpha/Akt1	uprosertib	uprosertib	22.703	1536_LDV_HTS_3	10	N27	25	25	HTS_3	FALSE	0.025	231000	14	27	2130	0.229003	0.22703	6hr	1536_LDV_HTS_3_N27	2935	uprosertib	NA	Uprosertib, GSK2141795, GSK-2141795	NA	NA	NA	NA	NA	NA	Cn1ncc(Cl)c1-c1cc(oc1Cl)C(=O)N[C@H](CN)Cc1ccc(F)c(F)c1	NA	NA	PKB gamma/Akt3, PKB beta/Akt2, PKB alpha/Akt1	PKB gamma/Akt3, PKB beta/Akt2, PKB alpha/Akt1	NA	8	D06	D06 Uprosertib	4	6	KI_384_2	0
FDA_384_1_B22	1536_LDV_HTS_1_M4	OPTO85_HTS_1_6hr	M4	2224	OPTO85_h1	HIV Integrase	Antitumor agent;inhibitor of thymidylate synthase	5-fluorouracil	5-fluor...	22.8899	1536_LDV_HTS_1	10	M4	2.5	2.5	HTS_1	FALSE	0.0025	231000	13	4	2085.5	0.227546	0.228899	6hr	1536_LDV_HTS_1_M4	26	5-fluorouracil	A4071	Fluorouracil (Adrucil)	51-21-8	A11	L1021-04	130.1	DMSO	C4H3FN2O2	C1=C(C(=O)NC(=O)N1)F	>6.5mg/mL in DMSO	Proteases	HIV Integrase	Antitumor agent;inhibitor of thymidylate synthase	http://www.apexbt.com/search.php?catalog=A4071	4	A11	A11 Fluorourac	1	11	FDA_384_1	0
KI_384_2_C13	1536_LDV_HTS_3_Z23	OPTO85_HTS_3_6hr	Z23	2295	OPTO85_h1	MAP2K1 (MEK1), MAP2K2 (MEK2)	MAP2K1 (MEK1), MAP2K2 (MEK2)	AS-703026	AS-703026	22.9482	1536_LDV_HTS_3	10	Z23	25	25	HTS_3	FALSE	0.025	231000	26	23	2153	0.231476	0.229482	6hr	1536_LDV_HTS_3_Z23	245	AS-703026	NA	AS-703026, MSC1936369B, Pimasertib	1236699-92-5	NA	NA	NA	NA	NA	OC[C@@H](O)CNC(=O)C1=C(NC2=CC=C(I)C=C2F)C=NC=C1	NA	NA	MAP2K1 (MEK1), MAP2K2 (MEK2)	MAP2K1 (MEK1), MAP2K2 (MEK2)	NA	5	B07	B07 AS-703026,	2	7	KI_384_2	1
KI_384_2_L07	1536_LDV_HTS_3_E30	OPTO85_HTS_3_6hr	E30	2299	OPTO85_h1	Phosphatidylinositol 3-Kinase alpha (PI3Kalpha) Inhibitor	Phosphatidylinositol 3-Kinase alpha (PI3Kalpha) Inhibitor	AMG-511	AMG-511	22.9908	1536_LDV_HTS_3	10	E30	25	25	HTS_3	FALSE	0.025	231000	5	30	2157	0.231906	0.229908	6hr	1536_LDV_HTS_3_E30	3399	NA	NA	AMG-511	1253573-53-3	NA	NA	NA	NA	NA	COC1=C(F)C=C(NC2=NC=C(C=C2C2=NC(C)=NC(N)=N2)[C@@H](C)N2CCN(CC2)S(C)(=O)=O)C=N1	NA	NA	Phosphatidylinositol 3-Kinase alpha (PI3Kalpha) Inhibitor	Phosphatidylinositol 3-Kinase alpha (PI3Kalpha) Inhibitor	NA	7	F04	F04 AMG-511	6	4	KI_384_2	3
FDA_384_1_I09	1536_LDV_HTS_1_G9	OPTO85_HTS_1_6hr	G9	2244	OPTO85_h1	DNA Methyltransferase	Deoxycytidine analog and cellular diifferentiation inducer	decitabine	decitabine	23.1094	1536_LDV_HTS_1	10	G9	2.5	2.5	HTS_1	FALSE	0.0025	231000	7	9	2105.5	0.229729	0.231094	6hr	1536_LDV_HTS_1_G9	833	decitabine	A1906	Decitabine (NSC127716, 5AZA-CdR)	2353-33-5	E05	L1021-01	228.08	DMSO	C8H12N4O4	C1C(C(OC1N2C=NC(=NC2=O)N)CO)O	>11.4mg/mL in DMSO	Chromatin/Epigenetics	DNA Methyltransferase	Deoxycytidine analog and cellular diifferentiation inducer	http://www.apexbt.com/search.php?catalog=A1906	1	E05	E05 Decitabine	5	5	FDA_384_1	1
Epi_384_1_M20	1536_LDV_HTS_2_I29	OPTO85_HTS_2_6hr	I29	2325	OPTO85_h1	HDAC	HDAC1 and HDAC3 inhibitor	entinostat	entinostat	23.7014	1536_LDV_HTS_2	10	I29	2.5	2.5	HTS_2	FALSE	0.0025	231000	9	29	2181	0.242459	0.237014	6hr	1536_LDV_HTS_2_I29	1010	entinostat	A8171	Entinostat (MS-275,SNDX-275)	209783-80-2	G10	L1029-02	376.4	DMSO	C21H20N4O3	C1=CC=C(C(=C1)N)NC(=O)C2=CC=C(C=C2)CNC(=O)OCC3=CN=CC=C3	‚â•18.8mg/mL in DMSO, ‚â•7.4 mg/mL in EtOH with ultrasonic, <2.86 mg/mL in H2O	DNA Damage/DNA Repair	HDAC	HDAC1 and HDAC3 inhibitor	http://www.apexbt.com/search.php?catalog=A8171	2	G10	G10 Entinostat	7	10	Epi_384_1	2
KI_384_3_K05	1536_LDV_HTS_3_M35	OPTO85_HTS_3_6hr	M35	2369	OPTO85_h1	CDK6/Cyclin D3 Inhibitor, Cytochrome P450 CYP3A4 Inhibitor, CDK4/Cyclin D3 Inhibitor, Breast Cancer-Resistant Protein (BCRP; ABCG2) Inhibitor, CDK4 Inhibitor, CDK6 Inhibitor	NA	palbociclib	palboci...	23.7369	1536_LDV_HTS_3	10	M35	25	25	HTS_3	FALSE	0.025	231000	13	35	2227	0.239432	0.237369	6hr	1536_LDV_HTS_3_M35	2070	palbociclib	NA	Palbociclib HCl	NA	NA	NA	NA	NA	NA	NA	NA	NA	CDK6/Cyclin D3 Inhibitor, Cytochrome P450 CYP3A4 Inhibitor, CDK4/Cyclin D3 Inhibitor, Breast Cancer-Resistant Protein (BCRP; ABCG2) Inhibitor, CDK4 Inhibitor, CDK6 Inhibitor	NA	NA	9	F03	F03 Palbocicli	6	3	KI_384_3	1
Epi_384_1_L12	1536_LDV_HTS_2_J28	OPTO85_HTS_2_6hr	J28	2334	OPTO85_h1	HDAC	class I and class II histone deacetylase (HDAC) inhibitor	4-iodo-SAHA	4-iodo-...	23.7992	1536_LDV_HTS_2	10	J28	2.5	2.5	HTS_2	FALSE	0.0025	231000	10	28	2190	0.24346	0.237992	6hr	1536_LDV_HTS_2_J28	3274	NA	C4018	4-iodo-SAHA	1219807-87-0	F06	L1029-04	390.2	DMSO	C14H19IN2O3	IC1=CC=C(NC(CCCCCCC(NO)=O)=O)C=C1	‚â•1.67mg/mL in DMSO	Chromatin/Epigenetics	HDAC	class I and class II histone deacetylase (HDAC) inhibitor	http://www.apexbt.com/search.php?catalog=C4018	4	F06	F06 4-iodo-SAH	6	6	Epi_384_1	0
KI_384_2_O14	1536_LDV_HTS_3_P32	OPTO85_HTS_3_6hr	P32	2375	OPTO85_h1	PDGFRa (PDGFR2), PDGFRb (PDGFR, PDGFR1)	PDGFRa (PDGFR2), PDGFRb (PDGFR, PDGFR1)	crenolanib	crenolanib	23.8009	1536_LDV_HTS_3	10	P32	25	25	HTS_3	FALSE	0.025	231000	16	32	2233	0.240077	0.238009	6hr	1536_LDV_HTS_3_P32	733	crenolanib	NA	Crenolanib, ARO-002, CP-868596	670220-88-9	NA	NA	NA	NA	NA	CC1(COC2=CC=C3N(C=NC3=C2)C2=NC3=C(C=CC=C3C=C2)N2CCC(N)CC2)COC1	NA	NA	PDGFRa (PDGFR2), PDGFRb (PDGFR, PDGFR1)	PDGFRa (PDGFR2), PDGFRb (PDGFR, PDGFR1)	NA	6	H07	H07 Crenolanib	8	7	KI_384_2	2
FDA_384_3_D16	1536_LDV_HTS_1_O28	OPTO85_HTS_1_6hr	O28	2369	OPTO85_h1	Anti-infection	Antiseptic agent	ethacridine-lactate-monohydrate	ethacri...	24.4814	1536_LDV_HTS_1	10	O28	2.5	2.5	HTS_1	FALSE	0.0025	231000	15	28	2230.5	0.243367	0.244814	6hr	1536_LDV_HTS_1_O28	1073	ethacridine-lactate-monohydrate	B1749	Ethacridine lactate monohydrate	6402-23-9	B08	L1021-12	361.39	DMSO	C15H15N3O.C3H6O3.H2O	CCOC1=CC2=C(C3=C(C=C(C=C3)N)N=C2C=C1)N.CC(C(=O)O)O.O	>17.1mg/mL in DMSO	Microbiology & Virology	Anti-infection	Antiseptic agent	http://www.apexbt.com/search.php?catalog=B1749	12	B08	B08 Ethacridin	2	8	FDA_384_3	0
TC_384_1_J19	1536_LDV_HTS_2_Q38	OPTO85_HTS_2_6hr	Q38	2405	OPTO85_h1	Angiogenesis Inhibitors; Histone Deacetylase (HDAC) Inhibitors	NA	Histone Deacetylase Inhibitor VI, HNHA	Histone...	24.5707	1536_LDV_HTS_2	10	Q38	25	25	HTS_2	FALSE	0.025	231000	17	38	2261	0.251353	0.245707	6hr	1536_LDV_HTS_2_Q38	3223	NA	NA	Histone Deacetylase Inhibitor VI, HNHA	926908-04-5	NA	NA	NA	NA	NA	ONC(=O)CCCCCCSC1=CC2=CC=CC=C2C=C1	NA	NA	Angiogenesis Inhibitors; Histone Deacetylase (HDAC) Inhibitors	NA	NA	3	E10	E10 Histone De	5	10	TC_384_1	3
FDA_384_1_L13	1536_LDV_HTS_1_Q11	OPTO85_HTS_1_6hr	Q11	2387	OPTO85_h1	MEK1/2	Allosteric MEK1/MEK2 kinase inhibitor	trametinib	trametinib	24.679	1536_LDV_HTS_1	10	Q11	2.5	2.5	HTS_1	FALSE	0.0025	231000	17	11	2248.5	0.245331	0.24679	6hr	1536_LDV_HTS_1_Q11	2854	trametinib	A3887	Trametinib DMSO solvate	1187431-43-1	F07	L1021-03	693.53	DMSO	C28H29FIN5O5S	CC1=C2C(=C(N(C1=O)C)NC3=C(C=C(C=C3)I)F)C(=O)N(C(=O)N2C4=CC(=CC=C4)NC(=O)C)C5CC5.CS(=O)C	>11.6mg/mL in DMSO	MAPK Signaling	MEK1/2	Allosteric MEK1/MEK2 kinase inhibitor	http://www.apexbt.com/search.php?catalog=A3887	3	F07	F07 Trametinib	6	7	FDA_384_1	3
KI_384_2_J20	1536_LDV_HTS_3_F29	OPTO85_HTS_3_6hr	F29	2460	OPTO85_h1	mTOR Complex 1 (mTORC1), mTOR Complex 2 (mTORC2)	mTOR Complex 1 (mTORC1), mTOR Complex 2 (mTORC2)	CC-223	CC-223	24.7069	1536_LDV_HTS_3	10	F29	25	25	HTS_3	FALSE	0.025	231000	6	29	2318	0.249216	0.247069	6hr	1536_LDV_HTS_3_F29	555	CC-223	NA	CC-223	NA	NA	NA	NA	NA	NA	CO[C@H]1CC[C@@H](CC1)N1C(=O)CNc2ncc(nc12)-c1ccc(nc1)C(C)(C)O	NA	NA	mTOR Complex 1 (mTORC1), mTOR Complex 2 (mTORC2)	mTOR Complex 1 (mTORC1), mTOR Complex 2 (mTORC2)	NA	8	E10	E10 CC-223	5	10	KI_384_2	0
KI_384_1_N10	1536_LDV_HTS_3_F20	OPTO85_HTS_3_6hr	F20	2480	OPTO85_h1	PI3Ka	PI3Ka	PIK-93	PIK-93	24.9201	1536_LDV_HTS_3	10	F20	25	25	HTS_3	FALSE	0.025	231000	6	20	2338	0.251366	0.249201	6hr	1536_LDV_HTS_3_F20	2193	PIK-93	NA	PI-93, PIK-93	593960-11-3	NA	NA	NA	NA	NA	CC(=O)NC1=NC(C)=C(S1)C1=CC(=C(Cl)C=C1)S(=O)(=O)NCCO	NA	NA	PI3Ka	PI3Ka	NA	4	G05	G05 PI-93, PIK	7	5	KI_384_1	0
KI_384_1_G10	1536_LDV_HTS_3_F15	OPTO85_HTS_3_6hr	F15	2497	OPTO85_h1	MET (c-MET, HGFR)	MET (c-MET, HGFR)	SU11274	SU11274	25.1013	1536_LDV_HTS_3	10	F15	25	25	HTS_3	FALSE	0.025	231000	6	15	2355	0.253194	0.251013	6hr	1536_LDV_HTS_3_F15	2638	SU11274	NA	SU-11274, PKI-SU11274, SU-MI-2	658084-23-2	NA	NA	NA	NA	NA	CN(C1=CC=CC(Cl)=C1)S(=O)(=O)C1=CC2=C(NC(=O)\C2=C/C2=C(C)C(C(=O)N3CCN(C)CC3)=C(C)N2)C=C1	NA	NA	MET (c-MET, HGFR)	MET (c-MET, HGFR)	NA	2	D05	D05 SU-11274,	4	5	KI_384_1	2
FDA_384_3_C08	1536_LDV_HTS_1_P27	OPTO85_HTS_1_6hr	P27	2454	OPTO85_h1	DNA Synthesis	Thymidylate synthase inhibitor	raltitrexed	raltitr...	25.4143	1536_LDV_HTS_1	10	P27	2.5	2.5	HTS_1	FALSE	0.0025	231000	16	27	2315.5	0.252641	0.254143	6hr	1536_LDV_HTS_1_P27	2351	raltitrexed	B1476	Raltitrexed	112887-68-0	B04	L1021-10	458.49	DMSO	C21H22N4O6S	CC1=NC(=O)C2=C(N1)C=CC(=C2)CN(C)C3=CC=C(S3)C(=O)NC(CCC(=O)O)C(=O)O	>154mg/mL in DMSO	DNA Damage/DNA Repair	DNA Synthesis	Thymidylate synthase inhibitor	http://www.apexbt.com/search.php?catalog=B1476	10	B04	B04 Raltitrexe	2	4	FDA_384_3	2
TC_384_1_J21	1536_LDV_HTS_2_S38	OPTO85_HTS_2_6hr	S38	2492	OPTO85_h1	Histone Deacetylase (HDAC) Inhibitors	NA	Oxamflatin; 107-0130	Oxamfla...	25.5162	1536_LDV_HTS_2	10	S38	25	25	HTS_2	FALSE	0.025	231000	19	38	2348	0.261024	0.255162	6hr	1536_LDV_HTS_2_S38	3515	NA	NA	Oxamflatin; 107-0130	151720-43-3	NA	NA	NA	NA	NA	ONC(=O)\C=C\C#CC1=CC=CC(NS(=O)(=O)C2=CC=CC=C2)=C1	NA	NA	Histone Deacetylase (HDAC) Inhibitors	NA	NA	3	E11	E11 Oxamflatin	5	11	TC_384_1	3
Epi_384_1_M05	1536_LDV_HTS_2_V28	OPTO85_HTS_2_6hr	V28	2498	OPTO85_h1	HDAC	HDAC inhibitor,novel and cell-permeable	scriptaid	scriptaid	25.5814	1536_LDV_HTS_2	10	V28	2.5	2.5	HTS_2	FALSE	0.0025	231000	22	28	2354	0.261691	0.255814	6hr	1536_LDV_HTS_2_V28	2525	scriptaid	A4106	Scriptaid	287383-59-9	G03	L1029-01	326.35	DMSO	C18H18N2O4	C1=CC2=C3C(=C1)C(=O)N(C(=O)C3=CC=C2)CCCCCC(=O)NO	‚â•13.1 mg/mL in DMSO, ‚â•3.17 mg/mL in EtOH with ultrasonic and warming, <2.18 mg/mL in H2O	DNA Damage/DNA Repair	HDAC	HDAC inhibitor,novel and cell-permeable	http://www.apexbt.com/search.php?catalog=A4106	1	G03	G03 Scriptaid	7	3	Epi_384_1	1
KI_384_2_H16	1536_LDV_HTS_3_R27	OPTO85_HTS_3_6hr	R27	2552	OPTO85_h1	VEGFR-3 (FLT4), Aurora-A (ARK1), CDK4/Cyclin D1, CDK1/Cyclin B, Jak3, CDK9/Cyclin T1, Jak2, Mitogen-Activated Protein Kinase Kinase Kinase 9 (MAP3K9; MLK1), CDK3/Cyclin E, CDK2/Cyclin E	VEGFR-3 (FLT4), Aurora-A (ARK1), CDK4/Cyclin D1, CDK1/Cyclin B, Jak3, CDK9/Cyclin T1, Jak2, Mitogen-Activated Protein Kinase Kinase Kinase 9 (MAP3K9; MLK1), CDK3/Cyclin E, CDK2/Cyclin E	BAY 1000394, BAY-1000394, Roniciclib, 1-SI-2	BAY 100...	25.6875	1536_LDV_HTS_3	10	R27	25	25	HTS_3	FALSE	0.025	231000	18	27	2410	0.259107	0.256875	6hr	1536_LDV_HTS_3_R27	3601	NA	NA	BAY 1000394, BAY-1000394, Roniciclib, 1-SI-2	NA	NA	NA	NA	NA	NA	C[C@@H](O)[C@@H](C)Oc1nc(Nc2ccc(cc2)S(=N)(=O)C2CC2)ncc1C(F)(F)F	NA	NA	VEGFR-3 (FLT4), Aurora-A (ARK1), CDK4/Cyclin D1, CDK1/Cyclin B, Jak3, CDK9/Cyclin T1, Jak2, Mitogen-Activated Protein Kinase Kinase Kinase 9 (MAP3K9; MLK1), CDK3/Cyclin E, CDK2/Cyclin E	VEGFR-3 (FLT4), Aurora-A (ARK1), CDK4/Cyclin D1, CDK1/Cyclin B, Jak3, CDK9/Cyclin T1, Jak2, Mitogen-Activated Protein Kinase Kinase Kinase 9 (MAP3K9; MLK1), CDK3/Cyclin E, CDK2/Cyclin E	NA	8	D08	D08 BAY 100039	4	8	KI_384_2	0
NA	NA_NA	OPTO85_HTS_1_6hr	C46	2479	OPTO85_h1	NA	NA	NA	NA	25.6887	NA	NA	NA	NA	NA	NA	FALSE	NA	NA	3	46	2340.5	0.255369	0.256887	6hr	NA_NA	NA	NA	NA	NA	NA	NA	NA	NA	NA	NA	NA	NA	NA	NA	NA	NA	NA	NA	NA	NA	NA	NA	NA
FDA_384_1_D14	1536_LDV_HTS_1_R5	OPTO85_HTS_1_6hr	R5	2495	OPTO85_h1	HDAC	Selective HDAC6 inhibitor	ACY-1215	ACY-1215	25.8643	1536_LDV_HTS_1	10	R5	2.5	2.5	HTS_1	FALSE	0.0025	231000	18	5	2356.5	0.257115	0.258643	6hr	1536_LDV_HTS_1_R5	73	ACY-1215	A4083	Rocilinostat (ACY-1215)	1316214-52-4	B07	L1021-04	433.5	DMSO	C24H27N5O3	C1=CC=C(C=C1)N(C2=CC=CC=C2)C3=NC=C(C=N3)C(=O)NCCCCCCC(=O)NO	>21.7mg/mL in DMSO	DNA Damage/DNA Repair	HDAC	Selective HDAC6 inhibitor	http://www.apexbt.com/search.php?catalog=A4083	4	B07	B07 Rocilinost	2	7	FDA_384_1	0
Epi_384_1_A11	1536_LDV_HTS_2_S20	OPTO85_HTS_2_6hr	S20	2602	OPTO85_h1	DNA Methyltransferase	Deoxycytidine analog and cellular diifferentiation inducer	decitabine	decitabine	26.7116	1536_LDV_HTS_2	10	S20	2.5	2.5	HTS_2	FALSE	0.0025	231000	19	20	2458	0.273253	0.267116	6hr	1536_LDV_HTS_2_S20	832	decitabine	A1906	Decitabine (NSC127716, 5AZA-CdR)	2353-33-5	A06	L1029-01	228.08	DMSO	C8H12N4O4	C1C(C(OC1N2C=NC(=NC2=O)N)CO)O	‚â•11.4 mg/mL in DMSO, ‚â•23.3 mg/mL in H2O with gentle warming, <1.18 mg/mL in EtOH	Chromatin/Epigenetics	DNA Methyltransferase	Deoxycytidine analog and cellular diifferentiation inducer	http://www.apexbt.com/search.php?catalog=A1906	1	A06	A06 Decitabine	1	6	Epi_384_1	1
TC_384_1_H15	1536_LDV_HTS_2_AC36	OPTO85_HTS_2_6hr	AC36	2615	OPTO85_h1	Purine Antagonists, disrupts cytosine methylation	NA	thioguanine	thiogua...	26.8529	1536_LDV_HTS_2	10	AC36	25	25	HTS_2	FALSE	0.025	231000	29	36	2471	0.274698	0.268529	6hr	1536_LDV_HTS_2_AC36	2785	thioguanine	NA	Thioguanine; Tabloid; NSC-752; Tioguanine; 6-Thioguanine; Lanvis	154-42-7	NA	NA	NA	NA	NA	NC1=NC2=C(NC=N2)C(=S)N1	NA	NA	Purine Antagonists, disrupts cytosine methylation	NA	NA	3	D08	D08 Thioguanin	4	8	TC_384_1	3
KI_384_2_K04	1536_LDV_HTS_3_J29	OPTO85_HTS_3_6hr	J29	2670	OPTO85_h1	CHK1	CHK1	TCS 2312, TCS-2312	TCS 231...	26.9452	1536_LDV_HTS_3	10	J29	25	25	HTS_3	FALSE	0.025	231000	10	29	2528	0.271793	0.269452	6hr	1536_LDV_HTS_3_J29	3540	NA	NA	TCS 2312, TCS-2312	838823-31-7	NA	NA	NA	NA	NA	OC1=CC=C(C(O)=C1)C1=CC=C(C=C1)C1=NNC(NC2=CC=CC(CNC3CC3)=C2)=C1	NA	NA	CHK1	CHK1	NA	6	F02	F02 TCS 2312,	6	2	KI_384_2	2
FDA_384_5_O09	1536_LDV_HTS_2_P13	OPTO85_HTS_2_6hr	P13	2634	OPTO85_h1	FAK	FAK phosphorylation inhibitor	defactinib	defactinib	27.0593	1536_LDV_HTS_2	10	P13	2.5	2.5	HTS_2	FALSE	0.0025	231000	16	13	2490	0.27681	0.270593	6hr	1536_LDV_HTS_2_P13	836	defactinib	B4800	Defactinib	1073154-85-4	H05	L1021-17	510.49	DMSO	C20H21F3N8O3S	CNC(=O)C1=CC=C(C=C1)NC2=NC=C(C(=N2)NCC3=NC=CN=C3N(C)S(=O)(=O)C)C(F)(F)F	Soluble in DMSO	Tyrosine Kinase	FAK	FAK phosphorylation inhibitor	http://www.apexbt.com/search.php?catalog=B4800	17	H05	H05 Defactinib	8	5	FDA_384_5	1
KI_384_2_C17	1536_LDV_HTS_3_AD23	OPTO85_HTS_3_6hr	AD23	2689	OPTO85_h1	FRAP (MTOR, FRAP1), mTORC1, mTORC2	FRAP (MTOR, FRAP1), mTORC1, mTORC2	OSI-027	OSI-027	27.1477	1536_LDV_HTS_3	10	AD23	25	25	HTS_3	FALSE	0.025	231000	30	23	2547	0.273836	0.271477	6hr	1536_LDV_HTS_3_AD23	2025	OSI-027	NA	OSI-027 hydrochloride	none	NA	NA	NA	NA	NA	COC1=C2NC(=CC2=CC=C1)C1=C2N(N=CN=C2N)C(=N1)[C@H]1CC[C@@H](CC1)C(O)=O	NA	NA	FRAP (MTOR, FRAP1), mTORC1, mTORC2	FRAP (MTOR, FRAP1), mTORC1, mTORC2	NA	5	B09	B09 OSI-027 hy	2	9	KI_384_2	1
Epi_384_1_A17	1536_LDV_HTS_2_Y20	OPTO85_HTS_2_6hr	Y20	2650	OPTO85_h1	Histone Methyltransferase	G9a and GLP inhibitor	BIX-01294	BIX-01294	27.2332	1536_LDV_HTS_2	10	Y20	2.5	2.5	HTS_2	FALSE	0.0025	231000	25	20	2506	0.278589	0.272332	6hr	1536_LDV_HTS_2_Y20	437	BIX-01294	A1909	BIX 01294	935693-62-2	A09	L1029-01	490.65	DMSO	C28H38N6O2	CN1CCCN(CC1)C2=NC3=CC(=C(C=C3C(=N2)NC4CCN(CC4)CC5=CC=CC=C5)OC)OC	‚â•24.45mg/mL in DMSO	Chromatin/Epigenetics	Histone Methyltransferase	G9a and GLP inhibitor	http://www.apexbt.com/search.php?catalog=A1909	1	A09	A09 BIX 01294	1	9	Epi_384_1	1
FDA_384_1_F18	1536_LDV_HTS_1_I7	OPTO85_HTS_1_6hr	I7	2629	OPTO85_h1	JAK	JAK-2 inhibitor,potent and selective	fedratinib	fedratinib	27.3351	1536_LDV_HTS_1	10	I7	2.5	2.5	HTS_1	FALSE	0.0025	231000	9	7	2490.5	0.271735	0.273351	6hr	1536_LDV_HTS_1_I7	1115	fedratinib	A4136	TG101348 (SAR302503)	936091-26-8	C09	L1021-04	524.68	DMSO	C27H36N6O3S	CC1=CN=C(N=C1NC2=CC(=CC=C2)S(=O)(=O)NC(C)(C)C)NC3=CC=C(C=C3)OCCN4CCCC4	>26.2mg/mL in DMSO	Chromatin/Epigenetics	JAK	JAK-2 inhibitor,potent and selective	http://www.apexbt.com/search.php?catalog=A4136	4	C09	C09 TG101348 (	3	9	FDA_384_1	0
KI_384_1_B05	1536_LDV_HTS_3_K11	OPTO85_HTS_3_6hr	K11	2707	OPTO85_h1	MAP2K1 (MEK1), MAP2K2 (MEK2)	MAP2K1 (MEK1), MAP2K2 (MEK2)	refametinib	refamet...	27.3396	1536_LDV_HTS_3	10	K11	25	25	HTS_3	FALSE	0.025	231000	11	11	2565	0.275771	0.273396	6hr	1536_LDV_HTS_3_K11	2361	refametinib	NA	RDEA-119, AR-119, RDEA119, BAY-869766, BAY-86-9766, Refametinib	923032-37-5	NA	NA	NA	NA	NA	COC1=CC(F)=C(F)C(NC2=C(F)C=C(I)C=C2)=C1NS(=O)(=O)C1(C[C@H](O)CO)CC1	NA	NA	MAP2K1 (MEK1), MAP2K2 (MEK2)	MAP2K1 (MEK1), MAP2K2 (MEK2)	NA	3	A03	A03 RDEA-119,	1	3	KI_384_1	3
FDA_384_5_M01	1536_LDV_HTS_2_Z11	OPTO85_HTS_2_6hr	Z11	2705	OPTO85_h1	DNA Alkylating	alkylating agent used to treat cancer	thiotepa	thiotepa	27.8309	1536_LDV_HTS_2	10	Z11	2.5	2.5	HTS_2	FALSE	0.0025	231000	26	11	2561	0.284703	0.278309	6hr	1536_LDV_HTS_2_Z11	2789	thiotepa	B3742	Thio-TEPA	52-24-4	G01	L1021-17	189.22	DMSO	C6H12N3PS	S=P(N1CC1)(N2CC2)N3CC3	>7.5mg/mL in DMSO	DNA Damage/DNA Repair	DNA Alkylating	alkylating agent used to treat cancer	http://www.apexbt.com/search.php?catalog=B3742	17	G01	G01 Thio-TEPA	7	1	FDA_384_5	1
Epi_384_1_I13	1536_LDV_HTS_2_H26	OPTO85_HTS_2_6hr	H26	2716	OPTO85_h1	HDAC	HDAC inhibitor	vorinostat	vorinostat	27.9504	1536_LDV_HTS_2	10	H26	2.5	2.5	HTS_2	FALSE	0.0025	231000	8	26	2572	0.285926	0.279504	6hr	1536_LDV_HTS_2_H26	3011	vorinostat	A4084	Vorinostat (SAHA, MK0683)	149647-78-9	E07	L1029-01	264.3	DMSO	C14H20N2O3	C1=CC=C(C=C1)NC(=O)CCCCCCC(=O)NO	‚â•4.4 mg/mL in DMSO, <2.45 mg/mL in EtOH, <2.61 mg/mL in H2O	DNA Damage/DNA Repair	HDAC	HDAC inhibitor	http://www.apexbt.com/search.php?catalog=A4084	1	E07	E07 Vorinostat	5	7	Epi_384_1	1
Epi_384_1_H09	1536_LDV_HTS_2_N25	OPTO85_HTS_2_6hr	N25	2724	OPTO85_h1	GSK-3	GSK-3Œ±/GSK-3Œ≤ inhibitor, cell-permeable, ATP-competitive and reversible	GSK-3-inhibitor-IX	GSK-3-i...	28.0374	1536_LDV_HTS_2	10	N25	2.5	2.5	HTS_2	FALSE	0.0025	231000	14	25	2580	0.286815	0.280374	6hr	1536_LDV_HTS_2_N25	1283	GSK-3-inhibitor-IX	B1538	GSK-3 Inhibitor IX (BIO)	667463-62-9	D05	L1029-03	356.17	DMSO	C16H10BrN3O2	C1=CC2=C(C(=C3C4=C(C=C(C=C4)Br)NC3=O)N=C2C=C1)NO	‚â•35.6 mg/mL in DMSO, ‚â•14.4 mg/mL in EtOH with gentle warming, <1.78 mg/mL in H2O	PI3K/Akt/mTOR Signaling	GSK-3	GSK-3Œ±/GSK-3Œ≤ inhibitor, cell-permeable, ATP-competitive and reversible	http://www.apexbt.com/search.php?catalog=B1538	3	D05	D05 GSK-3 Inhi	4	5	Epi_384_1	3
KI_384_2_O12	1536_LDV_HTS_3_N32	OPTO85_HTS_3_6hr	N32	2805	OPTO85_h1	FRAP (MTOR, FRAP1), mTORC1, mTORC2	FRAP (MTOR, FRAP1), mTORC1, mTORC2	WAY-600	WAY-600	28.3841	1536_LDV_HTS_3	10	N32	25	25	HTS_3	FALSE	0.025	231000	14	32	2663	0.286308	0.283841	6hr	1536_LDV_HTS_3_N32	3021	WAY-600	NA	WAY-600	1062159-35-6	NA	NA	NA	NA	NA	C(N1CCC(CC1)N1N=CC2=C(N=C(N=C12)C1=CC2=C(NC=C2)C=C1)N1CCOCC1)C1=CC=CN=C1	NA	NA	FRAP (MTOR, FRAP1), mTORC1, mTORC2	FRAP (MTOR, FRAP1), mTORC1, mTORC2	NA	6	H06	H06 WAY-600	8	6	KI_384_2	2
TC_384_1_M09	1536_LDV_HTS_2_K40	OPTO85_HTS_2_6hr	K40	2774	OPTO85_h1	Histone Deacetylase (HDAC) Inhibitor	NA	entinostat	entinostat	28.5807	1536_LDV_HTS_2	10	K40	25	25	HTS_2	FALSE	0.025	231000	11	40	2630	0.292374	0.285807	6hr	1536_LDV_HTS_2_K40	1011	entinostat	NA	MS-275, Entinostat, SNDX-275, MS-27-275, NSC-706995	209783-80-2	NA	NA	NA	NA	NA	NC1=CC=CC=C1NC(=O)C1=CC=C(CNC(=O)OCC2=CC=CN=C2)C=C1	NA	NA	Histone Deacetylase (HDAC) Inhibitor	NA	NA	1	G05	G05 MS-275, En	7	5	TC_384_1	1
FDA_384_1_H14	1536_LDV_HTS_1_S8	OPTO85_HTS_1_6hr	S8	2749	OPTO85_h1	DNA Methyltransferase	Purine antimetabolite	thioguanine	thiogua...	28.6522	1536_LDV_HTS_1	10	S8	2.5	2.5	HTS_1	FALSE	0.0025	231000	19	8	2610.5	0.284828	0.286522	6hr	1536_LDV_HTS_1_S8	2784	thioguanine	A4176	Thioguanine	154-42-7	D07	L1021-04	167.19	DMSO	C5H5N5S	C1=NC2=C(N1)C(=S)N=C(N2)N	>8.35mg/mL in DMSO with gentle warming	DNA Damage/DNA Repair	DNA Methyltransferase	Purine antimetabolite	http://www.apexbt.com/search.php?catalog=A4176	4	D07	D07 Thioguanin	4	7	FDA_384_1	0
FDA_384_1_D16	1536_LDV_HTS_1_S5	OPTO85_HTS_1_6hr	S5	2757	OPTO85_h1	HDAC	HDAC inhibitor	vorinostat	vorinostat	28.74	1536_LDV_HTS_1	10	S5	2.5	2.5	HTS_1	FALSE	0.0025	231000	19	5	2618.5	0.285701	0.2874	6hr	1536_LDV_HTS_1_S5	3009	vorinostat	A4084	Vorinostat (SAHA, MK0683)	149647-78-9	B08	L1021-04	264.3	DMSO	C14H20N2O3	C1=CC=C(C=C1)NC(=O)CCCCCCC(=O)NO	>4.4mg/mL in DMSO	DNA Damage/DNA Repair	HDAC	HDAC inhibitor	http://www.apexbt.com/search.php?catalog=A4084	4	B08	B08 Vorinostat	2	8	FDA_384_1	0
TC_384_1_F20	1536_LDV_HTS_2_U35	OPTO85_HTS_2_6hr	U35	2795	OPTO85_h1	Histone Deacetylase 6 (HDAC6) Inhibitor	NA	ACY-1215	ACY-1215	28.809	1536_LDV_HTS_2	10	U35	25	25	HTS_2	FALSE	0.025	231000	21	35	2651	0.294708	0.28809	6hr	1536_LDV_HTS_2_U35	72	ACY-1215	NA	ACY-1215, Rocilinostat	1316214-52-4	NA	NA	NA	NA	NA	ONC(=O)CCCCCCNC(=O)C1=CN=C(N=C1)N(C1=CC=CC=C1)C1=CC=CC=C1	NA	NA	Histone Deacetylase 6 (HDAC6) Inhibitor	NA	NA	4	C10	C10 ACY-1215,	3	10	TC_384_1	0
Epi_384_1_D13	1536_LDV_HTS_2_W22	OPTO85_HTS_2_6hr	W22	2808	OPTO85_h1	PARP	Potent PARP inhibitor	rucaparib	rucaparib	28.9502	1536_LDV_HTS_2	10	W22	2.5	2.5	HTS_2	FALSE	0.0025	231000	23	22	2664	0.296154	0.289502	6hr	1536_LDV_HTS_2_W22	2452	rucaparib	A8893	Rucaparib (free base)	283173-50-2	B07	L1029-03	323.36	DMSO	C19H18FN3O	FC1=CC2=C3C(CCNC2=O)=C(C4=CC=C(CNC)C=C4)NC3=C1	‚â•16.15mg/mL in DMSO	Chromatin/Epigenetics	PARP	Potent PARP inhibitor	http://www.apexbt.com/search.php?catalog=A8893	3	B07	B07 Rucaparib	2	7	Epi_384_1	3
FDA_384_5_C20	1536_LDV_HTS_2_G6	OPTO85_HTS_2_6hr	G6	2837	OPTO85_h1	Antibiotic	Drug to treat protozoal diseases	pentamidine	pentami...	29.2654	1536_LDV_HTS_2	10	G6	2.5	2.5	HTS_2	FALSE	0.0025	231000	7	6	2693	0.299377	0.292654	6hr	1536_LDV_HTS_2_G6	2123	pentamidine	B4980	Pentamidine isethionate	140-64-7	B10	L1021-18	592.68	DMSO	C19H24N4O2.2C2H6O4S	NC(C1=CC=C(OCCCCCOC2=CC=C(C(N)=N)C=C2)C=C1)=N.OCCS(O)(=O)=O.OCCS(O)(=O)=O	>22.6mg/mL in DMSO	Microbiology & Virology	Antibiotic	Drug to treat protozoal diseases	http://www.apexbt.com/search.php?catalog=B4980	18	B10	B10 Pentamidin	2	10	FDA_384_5	2
Epi_384_1_G02	1536_LDV_HTS_2_N24	OPTO85_HTS_2_6hr	N24	2847	OPTO85_h1	DNA Methyltransferase	Purine antimetabolite	thioguanine	thiogua...	29.374	1536_LDV_HTS_2	10	N24	2.5	2.5	HTS_2	FALSE	0.0025	231000	14	24	2703	0.300489	0.29374	6hr	1536_LDV_HTS_2_N24	2783	thioguanine	A4176	Thioguanine	154-42-7	D01	L1029-02	167.19	DMSO	C5H5N5S	C1=NC2=C(N1)C(=S)N=C(N2)N	‚â•8.35 mg/mL in DMSO with gentle warming, <2.55 mg/mL in EtOH, <2.56 mg/mL in H2O	DNA Damage/DNA Repair	DNA Methyltransferase	Purine antimetabolite	http://www.apexbt.com/search.php?catalog=A4176	2	D01	D01 Thioguanin	4	1	Epi_384_1	2
TC_384_2_P15	1536_LDV_HTS_3_I10	OPTO85_HTS_3_6hr	I10	2923	OPTO85_h1	Bromodomain-Containing Protein 4 (Brd4, HUNK1) Inhibitor	NA	mivebresib	mivebresib	29.6419	1536_LDV_HTS_3	10	I10	25	25	HTS_3	FALSE	0.025	231000	9	10	2781	0.298994	0.296419	6hr	1536_LDV_HTS_3_I10	1798	mivebresib	NA	Mivebresib, ABBV-075	1445993-26-9	NA	NA	NA	NA	NA	CCS(=O)(=O)Nc1ccc(Oc2ccc(F)cc2F)c(c1)C1=CN(C)C(=O)c2[nH]ccc12	NA	NA	Bromodomain-Containing Protein 4 (Brd4, HUNK1) Inhibitor	NA	NA	7	H08	H08 Mivebresib	8	8	TC_384_2	3
KI_384_1_L14	1536_LDV_HTS_3_Z18	OPTO85_HTS_3_6hr	Z18	2924	OPTO85_h1	FRAP (MTOR, FRAP1), mTORC1, mTORC2	FRAP (MTOR, FRAP1), mTORC1, mTORC2	KU-0063794	KU-0063794	29.6525	1536_LDV_HTS_3	10	Z18	25	25	HTS_3	FALSE	0.025	231000	26	18	2782	0.299102	0.296525	6hr	1536_LDV_HTS_3_Z18	1518	KU-0063794	NA	KU0063794, KU-0063794, KU-63794	938440-64-3	NA	NA	NA	NA	NA	COC1=C(CO)C=C(C=C1)C1=CC=C2C(=N1)N=C(N=C2N1CCOCC1)N1C[C@H](C)O[C@H](C)C1	NA	NA	FRAP (MTOR, FRAP1), mTORC1, mTORC2	FRAP (MTOR, FRAP1), mTORC1, mTORC2	NA	4	F07	F07 KU0063794,	6	7	KI_384_1	0
TC_384_1_C08	1536_LDV_HTS_2_D33	OPTO85_HTS_2_6hr	D33	2887	OPTO85_h1	Histone Deacetylase (HDAC) Inhibitor	NA	vorinostat	vorinostat	29.8087	1536_LDV_HTS_2	10	D33	25	25	HTS_2	FALSE	0.025	231000	4	33	2743	0.304936	0.298087	6hr	1536_LDV_HTS_2_D33	3010	vorinostat	NA	Vorinostat, SAHA, Suberoylanilide Hydroxamic Acid, Zolinza, MK-0683, Suberanilohydroxamic Acid, NSC-701852, SW-064652	149647-78-9	NA	NA	NA	NA	NA	ONC(=O)CCCCCCC(=O)NC1=CC=CC=C1	NA	NA	Histone Deacetylase (HDAC) Inhibitor	NA	NA	2	B04	B04 Vorinostat	2	4	TC_384_1	2
KI_384_2_H06	1536_LDV_HTS_3_H27	OPTO85_HTS_3_6hr	H27	2952	OPTO85_h1	Eukaryotic Translation Initiation Factor 2-alpha Kinase 4 (GCN2) Inhibitor	Eukaryotic Translation Initiation Factor 2-alpha Kinase 4 (GCN2) Inhibitor	GCN2 Inhibitor - Cpd A-125	GCN2 In...	29.951	1536_LDV_HTS_3	10	H27	25	25	HTS_3	FALSE	0.025	231000	8	27	2810	0.302112	0.29951	6hr	1536_LDV_HTS_3_H27	3634	NA	NA	GCN2 Inhibitor - Cpd A-125	NA	NA	NA	NA	NA	NA	CCOc1ccc(cc1)-n1nnc2cnc(Nc3ccn(CCCC4CCNCC4)n3)nc12	NA	NA	Eukaryotic Translation Initiation Factor 2-alpha Kinase 4 (GCN2) Inhibitor	Eukaryotic Translation Initiation Factor 2-alpha Kinase 4 (GCN2) Inhibitor	NA	8	D03	D03 GCN2 Inhib	4	3	KI_384_2	0
NA	NA_NA	OPTO85_HTS_3_6hr	C46	2952	OPTO85_h1	NA	NA	NA	NA	29.951	NA	NA	NA	NA	NA	NA	FALSE	NA	NA	3	46	2810	0.302112	0.29951	6hr	NA_NA	NA	NA	NA	NA	NA	NA	NA	NA	NA	NA	NA	NA	NA	NA	NA	NA	NA	NA	NA	NA	NA	NA	NA
KI_384_1_D13	1536_LDV_HTS_3_C13	OPTO85_HTS_3_6hr	C13	2959	OPTO85_h1	CDK4/Cyclin D1, SETD8 inhibitor	CDK4/Cyclin D1	ryuvidine	ryuvidine	30.0256	1536_LDV_HTS_3	10	C13	25	25	HTS_3	FALSE	0.025	231000	3	13	2817	0.302865	0.300256	6hr	1536_LDV_HTS_3_C13	2463	ryuvidine	NA	Ryuvidine	265312-55-8	NA	NA	NA	NA	NA	CC1=NC2=C(S1)C(=O)C=C(NC1=CC=C(C)C=C1)C2=O	NA	NA	CDK4/Cyclin D1, SETD8 inhibitor	CDK4/Cyclin D1	NA	3	B07	B07 Ryuvidine	2	7	KI_384_1	3
Epi_384_1_H21	1536_LDV_HTS_2_W25	OPTO85_HTS_2_6hr	W25	2935	OPTO85_h1	FLT3, JAK	JAK2/FLT3 inhibitor	pacritinib	pacritinib	30.3304	1536_LDV_HTS_2	10	W25	2.5	2.5	HTS_2	FALSE	0.0025	231000	23	25	2791	0.310272	0.303304	6hr	1536_LDV_HTS_2_W25	2065	pacritinib	B1589	Pacritinib (SB1518)	937272-79-2	D11	L1029-03	472.58	DMSO	C28H32N4O3	[H]C1([H])N(C([H])([H])C([H])([H])OC(C([H])=C2[H])=C(C([H])([H])OC([H])([H])/C([H])=C([H])\C([H])([H])OC([H])([H])C3=C([H])C4=C([H])C([H])=C3[H])C([H])=C2N([H])C5=NC([H])=C([H])C4=N5)C([H])([H])C([H])([H])C1([H])[H]	‚â•11.05mg/mL in DMSO with gentle warming	JAK/STAT Signaling	FLT3, JAK	JAK2/FLT3 inhibitor	http://www.apexbt.com/search.php?catalog=B1589	3	D11	D11 Pacritinib	4	11	Epi_384_1	3
KI_384_1_P12	1536_LDV_HTS_3_T21	OPTO85_HTS_3_6hr	T21	3038	OPTO85_h1	PIKfyve (PIP5K)	PIKfyve (PIP5K)	YM-201636	YM-201636	30.8676	1536_LDV_HTS_3	10	T21	25	25	HTS_3	FALSE	0.025	231000	20	21	2896	0.311358	0.308676	6hr	1536_LDV_HTS_3_T21	3061	YM-201636	NA	YM201636, YM-201636	371942-69-7	NA	NA	NA	NA	NA	NC1=NC=C(C=C1)C(=O)NC1=CC(=CC=C1)C1=NC2=C(OC3=C2C=CC=N3)C(=N1)N1CCOCC1	NA	NA	PIKfyve (PIP5K)	PIKfyve (PIP5K)	NA	4	H06	H06 YM201636,	8	6	KI_384_1	0
Epi_384_1_P19	1536_LDV_HTS_2_M31	OPTO85_HTS_2_6hr	M31	3022	OPTO85_h1	HDAC	Novel HDAC inhibitor	chidamide	chidamide	31.2758	1536_LDV_HTS_2	10	M31	2.5	2.5	HTS_2	FALSE	0.0025	231000	13	31	2878	0.319944	0.312758	6hr	1536_LDV_HTS_2_M31	606	chidamide	B5916	Chidamide	743420-02-2	H10	L1029-03	390.41	DMSO	C22H19FN4O2	FC1=CC(NC(C2=CC=C(C/N=C(O)/C([H])=C([H])/C3=CN=CC=C3)C=C2)=O)=C(N)C=C1	‚â•18.55mg/mL in DMSO	Chromatin/Epigenetics	HDAC	Novel HDAC inhibitor	http://www.apexbt.com/search.php?catalog=B5916	3	H10	H10 Chidamide	8	10	Epi_384_1	3
Epi_384_1_I20	1536_LDV_HTS_2_O26	OPTO85_HTS_2_6hr	O26	3041	OPTO85_h1	HDAC	Histone deacetylase (HDAC) inhibitor	NCH 51	NCH 51	31.4823	1536_LDV_HTS_2	10	O26	2.5	2.5	HTS_2	FALSE	0.0025	231000	15	26	2897	0.322056	0.314823	6hr	1536_LDV_HTS_2_O26	3526	NA	A4495	NCH 51	848354-66-5	E10	L1029-02	390.56	DMSO	C20H26N2O2S2	CC(C)C(=O)SCCCCCCC(=O)NC1=NC(=CS1)C2=CC=CC=C2	‚â•14.55mg/mL in DMSO, ‚â•13.47 mg/mL in EtOH with ultrasonic, <2.28 mg/mL in H2O	DNA Damage/DNA Repair	HDAC	Histone deacetylase (HDAC) inhibitor	http://www.apexbt.com/search.php?catalog=A4495	2	E10	E10 NCH 51	5	10	Epi_384_1	2
Epi_384_1_L19	1536_LDV_HTS_2_P28	OPTO85_HTS_2_6hr	P28	3044	OPTO85_h1	HDAC	potent and selective inhibitor of HDAC6	CAY10603	CAY10603	31.5149	1536_LDV_HTS_2	10	P28	2.5	2.5	HTS_2	FALSE	0.0025	231000	16	28	2900	0.322389	0.315149	6hr	1536_LDV_HTS_2_P28	3524	NA	B4856	CAY10603	1045792-66-2	F10	L1029-03	446.5	DMSO	C22H30N4O6	CC(C)(C)OC(=O)NC1=CC=C(C=C1)C2=CC(=NO2)C(=O)NCCCCCCC(=O)NO	‚â•22.35mg/mL in DMSO	DNA Damage/DNA Repair	HDAC	potent and selective inhibitor of HDAC6	http://www.apexbt.com/search.php?catalog=B4856	3	F10	F10 CAY10603	6	10	Epi_384_1	3
FDA_384_1_I11	1536_LDV_HTS_1_I9	OPTO85_HTS_1_6hr	I9	3042	OPTO85_h1	DNA Methyltransferase	DNA methyltransferase inhibitor.	azacitidine	azaciti...	31.8681	1536_LDV_HTS_1	10	I9	2.5	2.5	HTS_1	FALSE	0.0025	231000	9	9	2903.5	0.316797	0.318681	6hr	1536_LDV_HTS_1_I9	298	azacitidine	A1907	5-Azacytidine	320-67-2	E06	L1021-01	244.2	DMSO	C8H12N4O5	C1=NC(=NC(=O)N1C2C(C(C(O2)CO)O)O)N	>12.2mg/mL in DMSO	Chromatin/Epigenetics	DNA Methyltransferase	DNA methyltransferase inhibitor.	http://www.apexbt.com/search.php?catalog=A1907	1	E06	E06 5-Azacytid	5	6	FDA_384_1	1
Epi_384_1_O20	1536_LDV_HTS_2_U30	OPTO85_HTS_2_6hr	U30	3094	OPTO85_h1	Raf	Pan-RAF inhibitor,potent and selective	TAK-632	TAK-632	32.0582	1536_LDV_HTS_2	10	U30	2.5	2.5	HTS_2	FALSE	0.0025	231000	21	30	2950	0.327948	0.320582	6hr	1536_LDV_HTS_2_U30	2687	TAK-632	A8226	TAK-632	1228591-30-7	H10	L1029-02	554.52	DMSO	C27H18F4N4O3S	C1CC1C(=O)NC2=NC3=C(S2)C(=C(C=C3)OC4=CC(=C(C=C4)F)NC(=O)CC5=CC(=CC=C5)C(F)(F)F)C#N	‚â•27.75mg/mL in DMSO, ‚â•2.23 mg/mL in EtOH with ultrasonic and warming, <2.16 mg/mL in H2O	MAPK Signaling	Raf	Pan-RAF inhibitor,potent and selective	http://www.apexbt.com/search.php?catalog=A8226	2	H10	H10 TAK-632	8	10	Epi_384_1	2
TC_384_1_G22	1536_LDV_HTS_2_P36	OPTO85_HTS_2_6hr	P36	3097	OPTO85_h1	Antimetabolite, DNA methyltransferase (DNMT) inhibitor	NA	decitabine	decitabine	32.0908	1536_LDV_HTS_2	10	P36	25	25	HTS_2	FALSE	0.025	231000	16	36	2953	0.328281	0.320908	6hr	1536_LDV_HTS_2_P36	834	decitabine	NA	Decitabine, 5-aza-CdR, AzadC, DAC, E-7373, NSC-127716, 5-Aza-2'-deoxycytidine, Dezocitidine, Dacogen	2353-33-5	NA	NA	NA	NA	NA	NC1=NC(=O)N(C=N1)[C@H]1C[C@H](O)[C@@H](CO)O1	NA	NA	Antimetabolite, DNA methyltransferase (DNMT) inhibitor	NA	NA	2	D11	D11 Decitabine	4	11	TC_384_1	2
NA	NA_NA	OPTO85_HTS_2_6hr	C46	3104	OPTO85_h1	NA	NA	NA	NA	32.1669	NA	NA	NA	NA	NA	NA	FALSE	NA	NA	3	46	2960	0.32906	0.321669	6hr	NA_NA	NA	NA	NA	NA	NA	NA	NA	NA	NA	NA	NA	NA	NA	NA	NA	NA	NA	NA	NA	NA	NA	NA	NA
TC_384_2_L04	1536_LDV_HTS_3_AD6	OPTO85_HTS_3_6hr	AD6	3183	OPTO85_h1	Histone Deacetylase 6 (HDAC6) Inhibitor	NA	ACY-738	ACY-738	32.4131	1536_LDV_HTS_3	10	AD6	25	25	HTS_3	FALSE	0.025	231000	30	6	3041	0.326948	0.324131	6hr	1536_LDV_HTS_3_AD6	3378	NA	NA	ACY-738	1375465-91-0	NA	NA	NA	NA	NA	NA	NA	NA	Histone Deacetylase 6 (HDAC6) Inhibitor	NA	NA	8	F02	F02 ACY-738	6	2	TC_384_2	0
TC_384_1_J03	1536_LDV_HTS_2_AC37	OPTO85_HTS_2_6hr	AC37	3150	OPTO85_h1	Histone Deacetylase (HDAC) Inhibitors	NA	chidamide	chidamide	32.6668	1536_LDV_HTS_2	10	AC37	25	25	HTS_2	FALSE	0.025	231000	29	37	3006	0.334173	0.326668	6hr	1536_LDV_HTS_2_AC37	605	chidamide	NA	Chidamide; HBI-8000; CS-02100055; CS-055	743420-02-2	NA	NA	NA	NA	NA	NC1=CC=C(F)C=C1NC(=O)C1=CC=C(CNC(=O)C=CC2=CC=CN=C2)C=C1	NA	NA	Histone Deacetylase (HDAC) Inhibitors	NA	NA	3	E02	E02 Chidamide;	5	2	TC_384_1	3
TC_384_1_O12	1536_LDV_HTS_2_Z41	OPTO85_HTS_2_6hr	Z41	3180	OPTO85_h1	PKC activator, human embryonic stem cells (ESCs) differentiation	NA	(-)-Indolactam V	(-)-Ind...	32.9928	1536_LDV_HTS_2	10	Z41	25	25	HTS_2	FALSE	0.025	231000	26	41	3036	0.337508	0.329928	6hr	1536_LDV_HTS_2_Z41	3113	NA	NA	(-)-Indolactam V	90365-57-4	NA	NA	NA	NA	NA	CC(C)[C@@H]1N(C)C2=CC=CC3=C2C(C[C@@H](CO)NC1=O)=CN3	NA	NA	PKC activator, human embryonic stem cells (ESCs) differentiation	NA	NA	2	H06	H06 (-)-Indola	8	6	TC_384_1	2
KI_384_1_D07	1536_LDV_HTS_3_Y12	OPTO85_HTS_3_6hr	Y12	3307	OPTO85_h1	KIT (c-KIT), FLT3 (STK1, FLK2), FMS (c-FMS, CSF-1R, CSF1R), KDR (VEGFR2, VEGFR, FLK1), PDGFRb (PDGFR, PDGFR1)	KIT (c-KIT), FLT3 (STK1, FLK2), FMS (c-FMS, CSF-1R, CSF1R), KDR (VEGFR2, VEGFR, FLK1), PDGFRb (PDGFR, PDGFR1)	sunitinib	sunitinib	33.7348	1536_LDV_HTS_3	10	Y12	25	25	HTS_3	FALSE	0.025	231000	25	12	3165	0.340279	0.337348	6hr	1536_LDV_HTS_3_Y12	2675	sunitinib	NA	Sunitinib Malate, Sutent, SU-11248, PHA-290940AD, PNU-290940AD	341031-54-7	NA	NA	NA	NA	NA	CCN(CC)CCNC(=O)C1=C(C)NC(\C=C2/C(=O)NC3=CC=C(F)C=C23)=C1C	NA	NA	KIT (c-KIT), FLT3 (STK1, FLK2), FMS (c-FMS, CSF-1R, CSF1R), KDR (VEGFR2, VEGFR, FLK1), PDGFRb (PDGFR, PDGFR1)	KIT (c-KIT), FLT3 (STK1, FLK2), FMS (c-FMS, CSF-1R, CSF1R), KDR (VEGFR2, VEGFR, FLK1), PDGFRb (PDGFR, PDGFR1)	NA	3	B04	B04 Sunitinib	2	4	KI_384_1	3
TC_384_2_H20	1536_LDV_HTS_3_V4	OPTO85_HTS_3_6hr	V4	3338	OPTO85_h1	Bradykinin B2 Receptor Antagonist	NA	WIN-64338	WIN-64338	34.0652	1536_LDV_HTS_3	10	V4	25	25	HTS_3	FALSE	0.025	231000	22	4	3196	0.343612	0.340652	6hr	1536_LDV_HTS_3_V4	3029	WIN-64338	NA	WIN 64338 hydrochloride, WIN-64338	NA	NA	NA	NA	NA	NA	NA	NA	NA	Bradykinin B2 Receptor Antagonist	NA	NA	8	D10	D10 WIN 64338	4	10	TC_384_2	0
KI_384_1_I13	1536_LDV_HTS_3_U16	OPTO85_HTS_3_6hr	U16	3359	OPTO85_h1	SYK	SYK	BAY-61-3606	BAY-61-...	34.2891	1536_LDV_HTS_3	10	U16	25	25	HTS_3	FALSE	0.025	231000	21	16	3217	0.34587	0.342891	6hr	1536_LDV_HTS_3_U16	360	BAY-61-3606	NA	BAY 61-3606 hydrochloride, sc-202351, BAY-61-3606	none	NA	NA	NA	NA	NA	COC1=CC=C(C=C1OC)C1=CC2=NC=CN2C(NC2=NC=CC=C2C(N)=O)=N1	NA	NA	SYK	SYK	NA	1	E07	E07 BAY 61-360	5	7	KI_384_1	1
KI_384_2_N21	1536_LDV_HTS_3_C32	OPTO85_HTS_3_6hr	C32	3382	OPTO85_h1	BTK (Bruton's tyrosine kinase)	BTK (Bruton's tyrosine kinase)	CNX-774	CNX-774	34.5342	1536_LDV_HTS_3	10	C32	25	25	HTS_3	FALSE	0.025	231000	3	32	3240	0.348343	0.345342	6hr	1536_LDV_HTS_3_C32	704	CNX-774	NA	CNX-774	1202759-32-7	NA	NA	NA	NA	NA	CNC(=O)C1=NC=CC(OC2=CC=C(NC3=NC=CC(NC4=CC(F)=CC(NC(=O)C=C)=C4)=N3)C=C2)=C1	NA	NA	BTK (Bruton's tyrosine kinase)	BTK (Bruton's tyrosine kinase)	NA	7	G11	G11 CNX-774	7	11	KI_384_2	3
TC_384_2_D22	1536_LDV_HTS_2_X45	OPTO85_HTS_2_6hr	X45	3345	OPTO85_h1	Dipeptidyl Peptidase IV (CD26; DPP-IV; DP-IV) Inhibitor, HMG-CoA Reductase Inhibitor, TNFSF6 Expression Inhibitor	NA	atorvastatin	atorvas...	34.7859	1536_LDV_HTS_2	10	X45	25	25	HTS_2	FALSE	0.025	231000	24	45	3201	0.355851	0.347859	6hr	1536_LDV_HTS_2_X45	273	atorvastatin	NA	Atorvastatin (hemicalcium salt), Atorvastatin calcium, CI-981, OXP-003, YM-548, Kolevas, Lipibec, Lipitor, Prevencor, Safestat, Sortis, Tahor, Torvast, Tulip	134523-03-8	NA	NA	NA	NA	NA	NA	NA	NA	Dipeptidyl Peptidase IV (CD26; DPP-IV; DP-IV) Inhibitor, HMG-CoA Reductase Inhibitor, TNFSF6 Expression Inhibitor	NA	NA	8	B11	B11 Atorvastat	2	11	TC_384_2	0
Epi_384_1_M14	1536_LDV_HTS_2_C29	OPTO85_HTS_2_6hr	C29	3347	OPTO85_h1	Akt	Pan-AKT inhibitor,ATP-competitive and potent	GSK690693	GSK690693	34.8077	1536_LDV_HTS_2	10	C29	2.5	2.5	HTS_2	FALSE	0.0025	231000	3	29	3203	0.356074	0.348077	6hr	1536_LDV_HTS_2_C29	1315	GSK690693	A5072	GSK690693	937174-76-0	G07	L1029-02	425.48	DMSO	C21H27N7O3	CCN1C2=C(C(=NC=C2OCC3CCCNC3)C#CC(C)(C)O)N=C1C4=NON=C4N	‚â•21.25mg/mL in DMSO, <2.43 mg/mL in EtOH, <2.42 mg/mL in H2O	PI3K/Akt/mTOR Signaling	Akt	Pan-AKT inhibitor,ATP-competitive and potent	http://www.apexbt.com/search.php?catalog=A5072	2	G07	G07 GSK690693	7	7	Epi_384_1	2
KI_384_2_O06	1536_LDV_HTS_3_H32	OPTO85_HTS_3_6hr	H32	3421	OPTO85_h1	PI3Ka	PI3Ka	alpelisib	alpelisib	34.9499	1536_LDV_HTS_3	10	H32	25	25	HTS_3	FALSE	0.025	231000	8	32	3279	0.352536	0.349499	6hr	1536_LDV_HTS_3_H32	127	alpelisib	NA	BYL-719, NVP-BYL-719, Alpelisib	none	NA	NA	NA	NA	NA	CC1=C(SC(NC(=O)N2CCC[C@H]2C(N)=O)=N1)C1=CC(=NC=C1)C(C)(C)C(F)(F)F	NA	NA	PI3Ka	PI3Ka	NA	6	H03	H03 BYL-719, N	8	3	KI_384_2	2
Epi_384_1_I08	1536_LDV_HTS_2_C26	OPTO85_HTS_2_6hr	C26	3401	OPTO85_h1	p53	SIRT2 inhibitor, activates p53	tenovin-1	tenovin-1	35.3945	1536_LDV_HTS_2	10	C26	2.5	2.5	HTS_2	FALSE	0.0025	231000	3	26	3257	0.362077	0.353945	6hr	1536_LDV_HTS_2_C26	2747	tenovin-1	A4203	Tenovin-1	380315-80-0	E04	L1029-02	369.5	DMSO	C20H23N3O2S	CC(=O)NC1=CC=C(C=C1)NC(=S)NC(=O)C2=CC=C(C=C2)C(C)(C)C	‚â•15 mg/mL in DMSO with gentle warming, <2.51 mg/mL in EtOH, <2.45 mg/mL in H2O	Apoptosis	p53	SIRT2 inhibitor, activates p53	http://www.apexbt.com/search.php?catalog=A4203	2	E04	E04 Tenovin-1	5	4	Epi_384_1	2
KI_384_2_O03	1536_LDV_HTS_3_E32	OPTO85_HTS_3_6hr	E32	3469	OPTO85_h1	FRAP (MTOR, FRAP1), mTORC1, mTORC2	FRAP (MTOR, FRAP1), mTORC1, mTORC2	WYE-354	WYE-354	35.4615	1536_LDV_HTS_3	10	E32	25	25	HTS_3	FALSE	0.025	231000	5	32	3327	0.357696	0.354615	6hr	1536_LDV_HTS_3_E32	3035	WYE-354	NA	WYE-354	1062169-56-5	NA	NA	NA	NA	NA	COC(=O)NC1=CC=C(C=C1)C1=NC2=C(C=NN2C2CCN(CC2)C(=O)OC)C(=N1)N1CCOCC1	NA	NA	FRAP (MTOR, FRAP1), mTORC1, mTORC2	FRAP (MTOR, FRAP1), mTORC1, mTORC2	NA	5	H02	H02 WYE-354	8	2	KI_384_2	1
FDA_384_1_P12	1536_LDV_HTS_1_N14	OPTO85_HTS_1_6hr	N14	3398	OPTO85_h1	DHFR	Folate antagonist,inhibits DFHR	methotrexate	methotr...	35.7754	1536_LDV_HTS_1	10	N14	2.5	2.5	HTS_1	FALSE	0.0025	231000	14	14	3259.5	0.35564	0.357754	6hr	1536_LDV_HTS_1_N14	1744	methotrexate	A4347	Methotrexate	1959-05-02	H06	L1021-04	454.44	DMSO	C20H22N8O5	CN(CC1=CN=C2C(=N1)C(=NC(=N2)N)N)C3=CC=C(C=C3)C(=O)NC(CCC(=O)O)C(=O)O	>21.6mg/mL in DMSO	Metabolism	DHFR	Folate antagonist,inhibits DFHR	http://www.apexbt.com/search.php?catalog=A4347	4	H06	H06 Methotrexa	8	6	FDA_384_1	0
KI_384_2_D05	1536_LDV_HTS_3_J24	OPTO85_HTS_3_6hr	J24	3508	OPTO85_h1	PIM1, PIM2, FLT3 (STK1, FLK2)	PIM1, PIM2, FLT3 (STK1, FLK2)	SGI-1776	SGI-1776	35.8772	1536_LDV_HTS_3	10	J24	25	25	HTS_3	FALSE	0.025	231000	10	24	3366	0.361889	0.358772	6hr	1536_LDV_HTS_3_J24	2556	SGI-1776	NA	SGI-1776	none	NA	NA	NA	NA	NA	CN1CCC(CNC2=NN3C(C=C2)=NC=C3C2=CC=CC(OC(F)(F)F)=C2)CC1	NA	NA	PIM1, PIM2, FLT3 (STK1, FLK2)	PIM1, PIM2, FLT3 (STK1, FLK2)	NA	7	B03	B03 SGI-1776	2	3	KI_384_2	3
TC_384_1_J17	1536_LDV_HTS_2_O38	OPTO85_HTS_2_6hr	O38	3505	OPTO85_h1	Histone Deacetylase (HDAC) Inhibitors; Apoptosis Inducers	NA	CBHA	CBHA	36.5247	1536_LDV_HTS_2	10	O38	25	25	HTS_2	FALSE	0.025	231000	15	38	3361	0.373638	0.365247	6hr	1536_LDV_HTS_2_O38	3207	NA	NA	CBHA	174664-65-4	NA	NA	NA	NA	NA	ONC(=O)\C=C\C1=CC(=CC=C1)C(=O)NO	NA	NA	Histone Deacetylase (HDAC) Inhibitors; Apoptosis Inducers	NA	NA	3	E09	E09 CBHA	5	9	TC_384_1	3
KI_384_2_L18	1536_LDV_HTS_3_P30	OPTO85_HTS_3_6hr	P30	3578	OPTO85_h1	Syk Kinase, Janus Kinase (Jak)	Syk Kinase, Janus Kinase (Jak)	PRT062070	PRT062070	36.6233	1536_LDV_HTS_3	10	P30	25	25	HTS_3	FALSE	0.025	231000	16	30	3436	0.369415	0.366233	6hr	1536_LDV_HTS_3_P30	2294	PRT062070	NA	Cerdulatinib, PRT062070, PRT2070, PRT-062070, PRT-2070	NA	NA	NA	NA	NA	NA	CCS(=O)(=O)N1CCN(CC1)c1ccc(Nc2ncc(C(N)=O)c(NC3CC3)n2)cc1	NA	NA	Syk Kinase, Janus Kinase (Jak)	Syk Kinase, Janus Kinase (Jak)	NA	8	F09	F09 Cerdulatin	6	9	KI_384_2	0
TC_384_1_H09	1536_LDV_HTS_2_W36	OPTO85_HTS_2_6hr	W36	3522	OPTO85_h1	Pyrimidine Antagonists; Thymidylate Synthase Inhibitors	NA	raltitrexed	raltitr...	36.7094	1536_LDV_HTS_2	10	W36	25	25	HTS_2	FALSE	0.025	231000	23	36	3378	0.375528	0.367094	6hr	1536_LDV_HTS_2_W36	2350	raltitrexed	NA	Raltitrexed; ICI-D-1694; NSC-639186; ZN-D1694; ZD-1694; D-1694; Tomudex	112887-68-0	NA	NA	NA	NA	NA	CN(CC1=CC2=C(C=C1)N=C(C)NC2=O)C1=CC=C(S1)C(=O)N[C@@H](CCC(O)=O)C(O)=O	NA	NA	Pyrimidine Antagonists; Thymidylate Synthase Inhibitors	NA	NA	3	D05	D05 Raltitrexe	4	5	TC_384_1	3
FDA_384_2_A08	1536_LDV_HTS_1_AD14	OPTO85_HTS_1_6hr	AD14	3509	OPTO85_h1	mTOR	MTOR inhibitor	everolimus	everolimus	36.9937	1536_LDV_HTS_1	10	AD14	2.5	2.5	HTS_1	FALSE	0.0025	231000	30	14	3370.5	0.367751	0.369937	6hr	1536_LDV_HTS_1_AD14	1094	everolimus	A8169	Everolimus (RAD001)	159351-69-6	A04	L1021-06	958.22	DMSO	C53H83NO14	OCCO[C@H]1[C@H](OC)C[C@H](C[C@H](C)[C@H](CC([C@H](C)/C=C(C)/[C@@H](O)[C@H]2OC)=O)OC([C@@H]3CCCCN3C(C([C@@]4(O)[C@H](C)CC[C@@H](C[C@H](OC)/C(C)=C/C=C/C=C/[C@@H](C)C[C@@H](C)C2=O)O4)=O)=O)=O)CC1	>47.9mg/mL in DMSO	PI3K/Akt/mTOR Signaling	mTOR	MTOR inhibitor	http://www.apexbt.com/search.php?catalog=A8169	6	A04	A04 Everolimus	1	4	FDA_384_2	2
KI_384_2_K21	1536_LDV_HTS_3_AA29	OPTO85_HTS_3_6hr	AA29	3614	OPTO85_h1	p70S6K (S6K, S6K1)	p70S6K (S6K, S6K1)	PF-4708671	PF-4708671	37.007	1536_LDV_HTS_3	10	AA29	25	25	HTS_3	FALSE	0.025	231000	27	29	3472	0.373286	0.37007	6hr	1536_LDV_HTS_3_AA29	2147	PF-4708671	NA	PF 4708671, PF-4708671, PF-04708671	1255517-76-0	NA	NA	NA	NA	NA	CCC1=CN=CN=C1N1CCN(CC2=NC3=CC(=CC=C3N2)C(F)(F)F)CC1	NA	NA	p70S6K (S6K, S6K1)	p70S6K (S6K, S6K1)	NA	5	F11	F11 PF 4708671	6	11	KI_384_2	1
KI_384_2_B14	1536_LDV_HTS_3_F23	OPTO85_HTS_3_6hr	F23	3623	OPTO85_h1	Checkpoint Kinase 1 (Chk1) Inhibitor, Cytochrome P450 CYP3A4 Inhibitor, Cytochrome P450 CYP2D6 Inhibitor	Checkpoint Kinase 1 (Chk1) Inhibitor, Cytochrome P450 CYP3A4 Inhibitor, Cytochrome P450 CYP2D6 Inhibitor	LY2603618	LY2603618	37.103	1536_LDV_HTS_3	10	F23	25	25	HTS_3	FALSE	0.025	231000	6	23	3481	0.374253	0.37103	6hr	1536_LDV_HTS_3_F23	1655	LY2603618	NA	LY2603618, IC-83, Rabusertib	911222-45-2	NA	NA	NA	NA	NA	Cc1cnc(NC(=O)Nc2cc(Br)c(C)cc2OC[C@@H]2CNCCO2)cn1	NA	NA	Checkpoint Kinase 1 (Chk1) Inhibitor, Cytochrome P450 CYP3A4 Inhibitor, Cytochrome P450 CYP2D6 Inhibitor	Checkpoint Kinase 1 (Chk1) Inhibitor, Cytochrome P450 CYP3A4 Inhibitor, Cytochrome P450 CYP2D6 Inhibitor	NA	8	A07	A07 LY2603618,	1	7	KI_384_2	0
KI_384_1_C13	1536_LDV_HTS_3_K12	OPTO85_HTS_3_6hr	K12	3635	OPTO85_h1	PI3Ka	PI3Ka	PIK-90	PIK-90	37.2309	1536_LDV_HTS_3	10	K12	25	25	HTS_3	FALSE	0.025	231000	11	12	3493	0.375544	0.372309	6hr	1536_LDV_HTS_3_K12	3632	NA	NA	PIK-90	677338-12-4	NA	NA	NA	NA	NA	COC1=CC=C2C3=NCCN3C(NC(=O)C3=CC=CN=C3)=NC2=C1OC	NA	NA	PI3Ka	PI3Ka	NA	1	B07	B07 PIK-90	2	7	KI_384_1	1
FDA_384_1_P18	1536_LDV_HTS_1_T14	OPTO85_HTS_1_6hr	T14	3560	OPTO85_h1	DHFR	Antifolate,a folate analog	pralatrexate	pralatr...	37.5535	1536_LDV_HTS_1	10	T14	2.5	2.5	HTS_1	FALSE	0.0025	231000	20	14	3421.5	0.373316	0.375535	6hr	1536_LDV_HTS_1_T14	2244	pralatrexate	A4350	Pralatrexate	146464-95-1	H09	L1021-04	477.47	DMSO	C23H23N7O5	C#CCC(CC1=CN=C2C(=N1)C(=NC(=N2)N)N)C3=CC=C(C=C3)C(=O)NC(CCC(=O)O)C(=O)O	>23.9mg/mL in DMSO	Metabolism	DHFR	Antifolate,a folate analog	http://www.apexbt.com/search.php?catalog=A4350	4	H09	H09 Pralatrexa	8	9	FDA_384_1	0
KI_384_1_H22	1536_LDV_HTS_3_J16	OPTO85_HTS_3_6hr	J16	3670	OPTO85_h1	FLT1 (VEGFR1), KDR (VEGFR2, VEGFR, FLK1), FLT4 (VEGFR3), KIT (c-KIT), PDGFRb (PDGFR, PDGFR1), p38 MAPK	FLT1 (VEGFR1), KDR (VEGFR2, VEGFR, FLK1), FLT4 (VEGFR3), KIT (c-KIT), PDGFRb (PDGFR, PDGFR1), p38 MAPK	tivozanib	tivozanib	37.6039	1536_LDV_HTS_3	10	J16	25	25	HTS_3	FALSE	0.025	231000	10	16	3528	0.379307	0.376039	6hr	1536_LDV_HTS_3_J16	2816	tivozanib	NA	AV951, KRN951, Tivozanib, ASP-4130, AV-951, KRN-951, Kil-8951	475108-18-0	NA	NA	NA	NA	NA	COC1=CC2=C(C=C1OC)C(OC1=CC(Cl)=C(NC(=O)NC3=NOC(C)=C3)C=C1)=CC=N2	NA	NA	FLT1 (VEGFR1), KDR (VEGFR2, VEGFR, FLK1), FLT4 (VEGFR3), KIT (c-KIT), PDGFRb (PDGFR, PDGFR1), p38 MAPK	FLT1 (VEGFR1), KDR (VEGFR2, VEGFR, FLK1), FLT4 (VEGFR3), KIT (c-KIT), PDGFRb (PDGFR, PDGFR1), p38 MAPK	NA	4	D11	D11 AV951, KRN	4	11	KI_384_1	0
FDA_384_5_I12	1536_LDV_HTS_2_AA9	OPTO85_HTS_2_6hr	AA9	3607	OPTO85_h1	p38	dual inhibitor of p38 MAPK and Tie2/Tek receptor tyrosine kinase	pexmetinib	pexmetinib	37.6331	1536_LDV_HTS_2	10	AA9	2.5	2.5	HTS_2	FALSE	0.0025	231000	27	9	3463	0.384977	0.376331	6hr	1536_LDV_HTS_2_AA9	2136	pexmetinib	B6012	Pexmetinib (ARRY-614)	945614-12-0	E06	L1021-18	556.64	DMSO	C31H33FN6O3	CC1=CC=C(N2C(NC(NCC3=CC(F)=CC=C3OC4=CC=C5C(C=NN5CCO)=C4)=O)=CC(C(C)(C)C)=N2)C=C1	‚â•107.6 mg/mL in DMSO, <2.67 mg/mL in H2O, ‚â•113 mg/mL in EtOH	MAPK Signaling	p38	dual inhibitor of p38 MAPK and Tie2/Tek receptor tyrosine kinase	http://www.apexbt.com/search.php?catalog=B6012	18	E06	E06 Pexmetinib	5	6	FDA_384_5	2
FDA_384_2_E20	1536_LDV_HTS_1_I18	OPTO85_HTS_1_6hr	I18	3585	OPTO85_h1	mTOR	MTOR inhibitor	temsirolimus	temsiro...	37.8279	1536_LDV_HTS_1	10	I18	2.5	2.5	HTS_1	FALSE	0.0025	231000	9	18	3446.5	0.376043	0.378279	6hr	1536_LDV_HTS_1_I18	2737	temsirolimus	A8314	Temsirolimus	162635-04-3	C10	L1021-06	1030.29	DMSO	C56H87NO16	CO[C@@H]1C[C@H](C[C@@H](C)[C@@H](OC([C@]2([H])CCCCN2C(C([C@]3(O)O[C@@](C[C@H](OC)/C(C)=C/C=C/C=C/[C@H](C[C@@H](C)C4=O)C)([H])CC[C@H]3C)=O)=O)=O)CC([C@H](C)/C=C(C)/[C@@H](O)[C@H]4OC)=O)CC[C@H]1OC(C(CO)(C)CO)=O	>51.5mg/mL in DMSO	PI3K/Akt/mTOR Signaling	mTOR	MTOR inhibitor	http://www.apexbt.com/search.php?catalog=A8314	6	C10	C10 Temsirolim	3	10	FDA_384_2	2
TC_384_1_O18	1536_LDV_HTS_2_D42	OPTO85_HTS_2_6hr	D42	3641	OPTO85_h1	MDM2 (hdm2) inhibitor, Thioredoxin reductase inhibitor	NA	RITA	RITA	38.0026	1536_LDV_HTS_2	10	D42	25	25	HTS_2	FALSE	0.025	231000	4	42	3497	0.388757	0.380026	6hr	1536_LDV_HTS_2_D42	2411	RITA	NA	RITA, NSC-652287, NSC-652287D	213261-59-7	NA	NA	NA	NA	NA	OCC1=CC=C(S1)C1=CC=C(O1)C1=CC=C(CO)S1	NA	NA	MDM2 (hdm2) inhibitor, Thioredoxin reductase inhibitor	NA	NA	2	H09	H09 RITA, NSC-	8	9	TC_384_1	2
TC_384_1_H17	1536_LDV_HTS_2_C37	OPTO85_HTS_2_6hr	C37	3649	OPTO85_h1	Cytochrome P450 Oxidase Inhibitors; DNA alkylating drugs	NA	thiotepa	thiotepa	38.0895	1536_LDV_HTS_2	10	C37	25	25	HTS_2	FALSE	0.025	231000	3	37	3505	0.389646	0.380895	6hr	1536_LDV_HTS_2_C37	2788	thiotepa	NA	Thio-TEPA; Tepadina; NSC-6396; ThioTEPA; Thioplex	52-24-4	NA	NA	NA	NA	NA	S=P(N1CC1)(N1CC1)N1CC1	NA	NA	Cytochrome P450 Oxidase Inhibitors; DNA alkylating drugs	NA	NA	3	D09	D09 Thio-TEPA;	4	9	TC_384_1	3
KI_384_1_J17	1536_LDV_HTS_3_Q17	OPTO85_HTS_3_6hr	Q17	3739	OPTO85_h1	AMPK, ALK2, BMPR1A (ALK3), BMPR1B (ALK6)	AMPK, ALK2, BMPR1A (ALK3), BMPR1B (ALK6)	dorsomorphin	dorsomo...	38.3394	1536_LDV_HTS_3	10	Q17	25	25	HTS_3	FALSE	0.025	231000	17	17	3597	0.386725	0.383394	6hr	1536_LDV_HTS_3_Q17	928	dorsomorphin	NA	Dorsomorphin dihydrochloride, BML-275, AMPK Inhibitor, Compound C	866405-64-3	NA	NA	NA	NA	NA	C(CN1CCCCC1)OC1=CC=C(C=C1)C1=CN2N=CC(=C2N=C1)C1=CC=NC=C1	NA	NA	AMPK, ALK2, BMPR1A (ALK3), BMPR1B (ALK6)	AMPK, ALK2, BMPR1A (ALK3), BMPR1B (ALK6)	NA	3	E09	E09 Dorsomorph	5	9	KI_384_1	3
KI_384_2_E22	1536_LDV_HTS_3_S25	OPTO85_HTS_3_6hr	S25	3741	OPTO85_h1	PI3K	PI3K	AZD6482	AZD6482	38.3607	1536_LDV_HTS_3	10	S25	25	25	HTS_3	FALSE	0.025	231000	19	25	3599	0.38694	0.383607	6hr	1536_LDV_HTS_3_S25	319	AZD6482	NA	AZD6482, AZD-6482, KIN-193	1173900-33-8	NA	NA	NA	NA	NA	C[C@@H](NC1=CC=CC=C1C(O)=O)C1=CC(C)=CN2C(=O)C=C(N=C12)N1CCOCC1	NA	NA	PI3K	PI3K	NA	6	C11	C11 AZD6482, A	3	11	KI_384_2	2
TC_384_2_K04	1536_LDV_HTS_3_J6	OPTO85_HTS_3_6hr	J6	3755	OPTO85_h1	HMG-CoA Reductase Inhibitor	NA	simvastatin	simvast...	38.5099	1536_LDV_HTS_3	10	J6	25	25	HTS_3	FALSE	0.025	231000	10	6	3613	0.388445	0.385099	6hr	1536_LDV_HTS_3_J6	2565	simvastatin	NA	Simvastatin, MK-733, Synvinolin, Colemin, Denan, Lipex, Lipovas, Lodal‚àö¬Æs, Medipo, Pantok, Simvast CR, Sinvacor, Sivastin, Zocor, Zocord	79902-63-9	NA	NA	NA	NA	NA	CCC(C)(C)C(=O)O[C@H]1C[C@@H](C)C=C2C=C[C@H](C)[C@H](CC[C@@H]3C[C@@H](O)CC(=O)O3)C12	NA	NA	HMG-CoA Reductase Inhibitor	NA	NA	6	F02	F02 Simvastati	6	2	TC_384_2	2
KI_384_2_M17	1536_LDV_HTS_3_G31	OPTO85_HTS_3_6hr	G31	3757	OPTO85_h1	Farnesyltransferase	Farnesyltransferase	tipifarnib	tipifarnib	38.5312	1536_LDV_HTS_3	10	G31	25	25	HTS_3	FALSE	0.025	231000	7	31	3615	0.38866	0.385312	6hr	1536_LDV_HTS_3_G31	2809	tipifarnib	NA	Tipifarnib, NSC-702818, R-115777, Zarnestra, IND 58359	192185-72-1	NA	NA	NA	NA	NA	CN1C=NC=C1[C@@](N)(C1=CC=C(Cl)C=C1)C1=CC2=C(C=C1)N(C)C(=O)C=C2C1=CC(Cl)=CC=C1	NA	NA	Farnesyltransferase	Farnesyltransferase	NA	5	G09	G09 Tipifarnib	7	9	KI_384_2	1
FDA_384_1_I04	1536_LDV_HTS_1_AD8	OPTO85_HTS_1_6hr	AD8	3651	OPTO85_h1	HER2	EGFR inhibitor	afatinib	afatinib	38.5523	1536_LDV_HTS_1	10	AD8	2.5	2.5	HTS_1	FALSE	0.0025	231000	30	8	3512.5	0.383245	0.385523	6hr	1536_LDV_HTS_1_AD8	91	afatinib	A3145	Afatinib dimaleate	850140-73-7	E02	L1021-02	718.08	DMSO	C32H33ClFN5O11	CN(C)CC=CC(=O)NC1=C(C=C2C(=C1)C(=NC=N2)NC3=CC(=C(C=C3)F)Cl)OC4CCOC4.C(=CC(=O)O)C(=O)O.C(=CC(=O)O)C(=O)O	>35.9mg/mL in DMSO	Tyrosine Kinase	HER2	EGFR inhibitor	http://www.apexbt.com/search.php?catalog=A3145	2	E02	E02 Afatinib d	5	2	FDA_384_1	2
FDA_384_2_J04	1536_LDV_HTS_1_J21	OPTO85_HTS_1_6hr	J21	3654	OPTO85_h1	EGFR	Mutated forms EGFR inhibitor	osimertinib	osimert...	38.5852	1536_LDV_HTS_1	10	J21	2.5	2.5	HTS_1	FALSE	0.0025	231000	10	21	3515.5	0.383572	0.385852	6hr	1536_LDV_HTS_1_J21	2027	osimertinib	B1104	AZD-9291	1421373-65-0	E02	L1021-08	499.61	DMSO	C28H33N7O2	CN1C=C(C2=NC(NC3=C(OC)C=C(N(CCN(C)C)C)C(NC(C=C)=O)=C3)=NC=C2)C4=C1C=CC=C4	>25mg/mL in DMSO	JAK/STAT Signaling	EGFR	Mutated forms EGFR inhibitor	http://www.apexbt.com/search.php?catalog=B1104	8	E02	E02 AZD-9291	5	2	FDA_384_2	0
KI_384_2_D17	1536_LDV_HTS_3_V24	OPTO85_HTS_3_6hr	V24	3778	OPTO85_h1	AKT1 (PKBa), AKT2 (PKBb), AKT3 (PKBg)	AKT1 (PKBa), AKT2 (PKBb), AKT3 (PKBg)	GDC-0068	GDC-0068	38.7551	1536_LDV_HTS_3	10	V24	25	25	HTS_3	FALSE	0.025	231000	22	24	3636	0.390918	0.387551	6hr	1536_LDV_HTS_3_V24	1230	GDC-0068	NA	GDC-0068, RG-7440, Ipatasertib	1001264-89-6	NA	NA	NA	NA	NA	CC(C)NC[C@@H](C(=O)N1CCN(CC1)C1=C2[C@H](C)C[C@@H](O)C2=NC=N1)C1=CC=C(Cl)C=C1	NA	NA	AKT1 (PKBa), AKT2 (PKBb), AKT3 (PKBg)	AKT1 (PKBa), AKT2 (PKBb), AKT3 (PKBg)	NA	7	B09	B09 GDC-0068,	2	9	KI_384_2	3
KI_384_2_M06	1536_LDV_HTS_3_X30	OPTO85_HTS_3_6hr	X30	3792	OPTO85_h1	RET	RET	RET Inhibitor Example 8 (Free base)	RET Inh...	38.9043	1536_LDV_HTS_3	10	X30	25	25	HTS_3	FALSE	0.025	231000	24	30	3650	0.392423	0.389043	6hr	1536_LDV_HTS_3_X30	3536	NA	NA	RET Inhibitor Example 8 (Free base)	none	NA	NA	NA	NA	NA	CC1=CC=C(O)C=C1NC1=CC=NC2=CC(C3=CSC(CN4CCOCC4)=N3)=C(C=C12)S(C)(=O)=O	NA	NA	RET	RET	NA	6	G03	G03 RET Inhibi	7	3	KI_384_2	2
TC_384_2_D16	1536_LDV_HTS_2_R45	OPTO85_HTS_2_6hr	R45	3739	OPTO85_h1	HMG-CoA Reductase Inhibitor	NA	mevastatin	mevastatin	39.0676	1536_LDV_HTS_2	10	R45	25	25	HTS_2	FALSE	0.025	231000	18	45	3595	0.399652	0.390676	6hr	1536_LDV_HTS_2_R45	1762	mevastatin	NA	Mevastatin, CS-500, L-637312, ML-236B, Compactin	73573-88-3	NA	NA	NA	NA	NA	NA	NA	NA	HMG-CoA Reductase Inhibitor	NA	NA	8	B08	B08 Mevastatin	2	8	TC_384_2	0
Epi_384_1_B02	1536_LDV_HTS_2_D21	OPTO85_HTS_2_6hr	D21	3751	OPTO85_h1	HDAC	Selective and orally active HDAC6 inhibitor	citarinostat	citarin...	39.198	1536_LDV_HTS_2	10	D21	2.5	2.5	HTS_2	FALSE	0.0025	231000	4	21	3607	0.400986	0.39198	6hr	1536_LDV_HTS_2_D21	670	citarinostat	B5936	ACY-241	1316215-12-9	A01	L1029-04	467.95	DMSO	C24H26ClN5O3	ClC1=CC=CC=C1N(C2=NC=C(/C(O)=N/CCCCCC/C(O)=N/O)C=N2)C3=CC=CC=C3	‚â•23.4mg/mL in DMSO	Chromatin/Epigenetics	HDAC	Selective and orally active HDAC6 inhibitor	http://www.apexbt.com/search.php?catalog=B5936	4	A01	A01 ACY-241	1	1	Epi_384_1	0
FDA_384_2_I06	1536_LDV_HTS_1_R20	OPTO85_HTS_1_6hr	R20	3710	OPTO85_h1	PI3K	Selective PI3KŒ± inhibitor	alpelisib	alpelisib	39.1999	1536_LDV_HTS_1	10	R20	2.5	2.5	HTS_1	FALSE	0.0025	231000	18	20	3571.5	0.389682	0.391999	6hr	1536_LDV_HTS_1_R20	128	alpelisib	A8346	BYL-719	1217486-61-7	E03	L1021-06	441.47	DMSO	C19H22F3N5O2S	CC1=C(SC(=N1)NC(=O)N2CCCC2C(=O)N)C3=CC(=NC=C3)C(C)(C)C(F)(F)F	>22.1mg/mL in DMSO	PI3K/Akt/mTOR Signaling	PI3K	Selective PI3KŒ± inhibitor	http://www.apexbt.com/search.php?catalog=A8346	6	E03	E03 BYL-719	5	3	FDA_384_2	2
KI_384_1_B16	1536_LDV_HTS_3_V11	OPTO85_HTS_3_6hr	V11	3821	OPTO85_h1	FLT1 (VEGFR1), KDR (VEGFR2, VEGFR, FLK1), FLT4 (VEGFR3), KIT (c-KIT), PDGFRa (PDGFR2), PDGFRb (PDGFR, PDGFR1)	FLT1 (VEGFR1), KDR (VEGFR2, VEGFR, FLK1), FLT4 (VEGFR3), KIT (c-KIT), PDGFRa (PDGFR2), PDGFRb (PDGFR, PDGFR1)	pazopanib	pazopanib	39.2134	1536_LDV_HTS_3	10	V11	25	25	HTS_3	FALSE	0.025	231000	22	11	3679	0.395541	0.392134	6hr	1536_LDV_HTS_3_V11	2091	pazopanib	NA	Pazopanib hydrochloride, GW-786034, Armala, Votrient, Patorma, 786034, GSK-786034, GW-786034B	635702-64-6	NA	NA	NA	NA	NA	CN(C1=CC2=NN(C)C(C)=C2C=C1)C1=NC(NC2=CC=C(C)C(=C2)S(N)(=O)=O)=NC=C1	NA	NA	FLT1 (VEGFR1), KDR (VEGFR2, VEGFR, FLK1), FLT4 (VEGFR3), KIT (c-KIT), PDGFRa (PDGFR2), PDGFRb (PDGFR, PDGFR1)	FLT1 (VEGFR1), KDR (VEGFR2, VEGFR, FLK1), FLT4 (VEGFR3), KIT (c-KIT), PDGFRa (PDGFR2), PDGFRb (PDGFR, PDGFR1)	NA	4	A08	A08 Pazopanib	1	8	KI_384_1	0
KI_384_2_J16	1536_LDV_HTS_3_AD28	OPTO85_HTS_3_6hr	AD28	3823	OPTO85_h1	CDK4, CDK6	CDK4, CDK6	ribociclib	ribociclib	39.2347	1536_LDV_HTS_3	10	AD28	25	25	HTS_3	FALSE	0.025	231000	30	28	3681	0.395756	0.392347	6hr	1536_LDV_HTS_3_AD28	2391	ribociclib	NA	LEE011, Ribociclib, NVP-LEE011, LEE-011, TK8ERE8P56	NA	NA	NA	NA	NA	NA	CN(C)C(=O)c1cc2cnc(Nc3ccc(cn3)N3CCNCC3)nc2n1C1CCCC1	NA	NA	CDK4, CDK6	CDK4, CDK6	NA	8	E08	E08 LEE011, Ri	5	8	KI_384_2	0
TC_384_1_F09	1536_LDV_HTS_2_I35	OPTO85_HTS_2_6hr	I35	3760	OPTO85_h1	DNA Alkylating Drugs	NA	melphalan	melphalan	39.2958	1536_LDV_HTS_2	10	I35	25	25	HTS_2	FALSE	0.025	231000	9	35	3616	0.401986	0.392958	6hr	1536_LDV_HTS_2_I35	1708	melphalan	NA	Melphalan; CDX-353; NSC-8806; CB-3025; Alkeran	148-82-3	NA	NA	NA	NA	NA	N[C@@H](CC1=CC=C(C=C1)N(CCCl)CCCl)C(O)=O	NA	NA	DNA Alkylating Drugs	NA	NA	3	C05	C05 Melphalan;	3	5	TC_384_1	3
TC_384_1_L16	1536_LDV_HTS_2_Z39	OPTO85_HTS_2_6hr	Z39	3792	OPTO85_h1	Mucosa Associated Lymphoid Tissue Lymphoma Translocation Protein 1 (MALT1) Inhibitor	NA	MALT1-MI-2, MI-2, MI 2	MALT1-M...	39.6436	1536_LDV_HTS_2	10	Z39	25	25	HTS_2	FALSE	0.025	231000	26	39	3648	0.405544	0.396436	6hr	1536_LDV_HTS_2_Z39	3184	NA	NA	MALT1-MI-2, MI-2, MI 2	1047953-91-2	NA	NA	NA	NA	NA	COCCOC1=NN(C(=N1)C1=CC=C(Cl)C(Cl)=C1)C1=CC=C(NC(=O)CCl)C=C1	NA	NA	Mucosa Associated Lymphoid Tissue Lymphoma Translocation Protein 1 (MALT1) Inhibitor	NA	NA	4	F08	F08 MALT1-MI-2	6	8	TC_384_1	0
KI_384_1_I15	1536_LDV_HTS_3_W16	OPTO85_HTS_3_6hr	W16	3867	OPTO85_h1	IKKb (IKK2)	IKKb (IKK2)	BMS-345541	BMS-345541	39.7037	1536_LDV_HTS_3	10	W16	25	25	HTS_3	FALSE	0.025	231000	23	16	3725	0.400487	0.397037	6hr	1536_LDV_HTS_3_W16	443	BMS-345541	NA	BMS-345541	547757-23-3	NA	NA	NA	NA	NA	CC1=CN=C2N1C1=C(C=CC(C)=C1)N=C2NCCN	NA	NA	IKKb (IKK2)	IKKb (IKK2)	NA	1	E08	E08 BMS-345541	5	8	KI_384_1	1
Epi_384_1_B05	1536_LDV_HTS_2_G21	OPTO85_HTS_2_6hr	G21	3804	OPTO85_h1	PKC	Protein kinase C,MLCK,PKG and PKA inhibitor	GF109203X	GF109203X	39.774	1536_LDV_HTS_2	10	G21	2.5	2.5	HTS_2	FALSE	0.0025	231000	7	21	3660	0.406878	0.39774	6hr	1536_LDV_HTS_2_G21	1253	GF109203X	A8342	GF 109203X	133052-90-1	A03	L1029-03	412.49	DMSO	C25H24N4O2	CN(C)CCCN1C=C(C2=CC=CC=C21)C3=C(C(=O)NC3=O)C4=CNC5=CC=CC=C54	‚â•20.6mg/mL in DMSO	TGF-Œ≤ / Smad Signaling	PKC	Protein kinase C,MLCK,PKG and PKA inhibitor	http://www.apexbt.com/search.php?catalog=A8342	3	A03	A03 GF 109203X	1	3	Epi_384_1	3
Epi_384_1_I11	1536_LDV_HTS_2_F26	OPTO85_HTS_2_6hr	F26	3837	OPTO85_h1	HDAC	Selective HDAC6 inhibitor	ACY-1215	ACY-1215	40.1326	1536_LDV_HTS_2	10	F26	2.5	2.5	HTS_2	FALSE	0.0025	231000	6	26	3693	0.410546	0.401326	6hr	1536_LDV_HTS_2_F26	71	ACY-1215	A4083	Rocilinostat (ACY-1215)	1316214-52-4	E06	L1029-01	433.5	DMSO	C24H27N5O3	C1=CC=C(C=C1)N(C2=CC=CC=C2)C3=NC=C(C=N3)C(=O)NCCCCCCC(=O)NO	‚â•21.675 mg/mL in DMSO, <2.34 mg/mL in EtOH, <2.04 mg/mL in H2O	DNA Damage/DNA Repair	HDAC	Selective HDAC6 inhibitor	http://www.apexbt.com/search.php?catalog=A4083	1	E06	E06 Rocilinost	5	6	Epi_384_1	1
KI_384_2_L20	1536_LDV_HTS_3_R30	OPTO85_HTS_3_6hr	R30	3910	OPTO85_h1	JAK3	JAK3	peficitinib	peficit...	40.162	1536_LDV_HTS_3	10	R30	25	25	HTS_3	FALSE	0.025	231000	18	30	3768	0.40511	0.40162	6hr	1536_LDV_HTS_3_R30	2110	peficitinib	NA	Peficitinib, ASP015K, JNJ-54781532	NA	NA	NA	NA	NA	NA	NC(=O)c1cnc2[nH]ccc2c1N[C@H]1C2CC3CC1C[C@](O)(C3)C2	NA	NA	JAK3	JAK3	NA	8	F10	F10 Peficitini	6	10	KI_384_2	0
Epi_384_1_I16	1536_LDV_HTS_2_K26	OPTO85_HTS_2_6hr	K26	3867	OPTO85_h1	HDAC	HDAC inhibitor	KD 5170	KD 5170	40.4586	1536_LDV_HTS_2	10	K26	2.5	2.5	HTS_2	FALSE	0.0025	231000	11	26	3723	0.413881	0.404586	6hr	1536_LDV_HTS_2_K26	3442	NA	A4493	KD 5170	940943-37-3	E08	L1029-02	451.56	DMSO	C20H25N3O5S2	CN(C)CCCOC1=CC=C(S(NC2=CC=C(C(CSC(C)=O)=O)C=N2)(=O)=O)C=C1	‚â•21.2mg/mL in DMSO with gentle warming, <2.49 mg/mL in EtOH, <2.23 mg/mL in H2O	DNA Damage/DNA Repair	HDAC	HDAC inhibitor	http://www.apexbt.com/search.php?catalog=A4493	2	E08	E08 KD 5170	5	8	Epi_384_1	2
KI_384_3_O03	1536_LDV_HTS_3_E36	OPTO85_HTS_3_6hr	E36	3969	OPTO85_h1	ALK Tyrosine Kinase Receptor Inhibitor	NA	belizatinib	belizat...	40.7909	1536_LDV_HTS_3	10	E36	25	25	HTS_3	FALSE	0.025	231000	5	36	3827	0.411453	0.407909	6hr	1536_LDV_HTS_3_E36	371	belizatinib	NA	Belizatinib	1357920-84-3	NA	NA	NA	NA	NA	NA	NA	NA	ALK Tyrosine Kinase Receptor Inhibitor	NA	NA	9	H02	H02 Belizatini	8	2	KI_384_3	1
FDA_384_5_O01	1536_LDV_HTS_2_G13	OPTO85_HTS_2_6hr	G13	3909	OPTO85_h1	mTOR	anti-proliferative drug used exclusively in coronary drug eluting stent	zotarolimus	zotarol...	40.915	1536_LDV_HTS_2	10	G13	2.5	2.5	HTS_2	FALSE	0.0025	231000	7	13	3765	0.41855	0.40915	6hr	1536_LDV_HTS_2_G13	3087	zotarolimus	B4786	Zotarolimus(ABT-578)	221877-54-9	H01	L1021-17	966.21	DMSO	C52H79N5O12	O=C(C([C@]1(O)O[C@@](C[C@@H]2OC)([H])CC[C@H]1C)=O)N3CCCC[C@@]3([H])C(O[C@@]([C@@H](C[C@H]4C[C@@H](OC)[C@@H](N5N=NN=C5)CC4)C)([H])CC([C@@H](/C=C([C@@H](O)[C@H](C([C@@H](C[C@H](C)/C=C/C=C/C=C2\C)C)=O)OC)\C)C)=O)=O	‚â•33mg/mL (34.15 mM) in DMSO	PI3K/Akt/mTOR Signaling	mTOR	anti-proliferative drug used exclusively in coronary drug eluting stent	http://www.apexbt.com/search.php?catalog=B4786	17	H01	H01 Zotarolimu	8	1	FDA_384_5	1
KI_384_1_F10	1536_LDV_HTS_3_N14	OPTO85_HTS_3_6hr	N14	3992	OPTO85_h1	AKT1 (PKBa)	AKT1 (PKBa)	MK-2206	MK-2206	41.036	1536_LDV_HTS_3	10	N14	25	25	HTS_3	FALSE	0.025	231000	14	14	3850	0.413926	0.41036	6hr	1536_LDV_HTS_3_N14	1805	MK-2206	NA	MK-2206, NSC-749607	1032350-13-2	NA	NA	NA	NA	NA	NC1(CCC1)C1=CC=C(C=C1)C1=NC2=C(C=C1C1=CC=CC=C1)C1=NNC(=O)N1C=C2	NA	NA	AKT1 (PKBa)	AKT1 (PKBa)	NA	4	C05	C05 MK-2206, N	3	5	KI_384_1	0
KI_384_1_L06	1536_LDV_HTS_3_R18	OPTO85_HTS_3_6hr	R18	4010	OPTO85_h1	JAK2	JAK2	cyt387	cyt387	41.2279	1536_LDV_HTS_3	10	R18	25	25	HTS_3	FALSE	0.025	231000	18	18	3868	0.415861	0.412279	6hr	1536_LDV_HTS_3_R18	772	cyt387	NA	CYT11387, CYT387, CYT-387, Momelotinib, GS-0387	none	NA	NA	NA	NA	NA	O=C(NCC#N)C1=CC=C(C=C1)C1=NC(NC2=CC=C(C=C2)N2CCOCC2)=NC=C1	NA	NA	JAK2	JAK2	NA	4	F03	F03 CYT11387,	6	3	KI_384_1	0
FDA_384_1_J12	1536_LDV_HTS_1_C10	OPTO85_HTS_1_6hr	C10	3900	OPTO85_h1	Transferase	NA	tipifarnib	tipifarnib	41.2853	1536_LDV_HTS_1	10	C10	2.5	2.5	HTS_1	FALSE	0.0025	231000	3	10	3761.5	0.410413	0.412853	6hr	1536_LDV_HTS_1_C10	2810	tipifarnib	A4227	Tipifarnib (Zarnestra)	192185-72-1	E06	L1021-04	489.4	DMSO	C27H22Cl2N4O	CN1C=NC=C1C(C2=CC=C(C=C2)Cl)(C3=CC4=C(C=C3)N(C(=O)C=C4C5=CC(=CC=C5)Cl)C)N	‚â•8.16 mg/mL in DMSO, ‚â•9.16 mg/mL in EtOH with ultrasonic, <2.32 mg/mL in H2O	Metabolism	Transferase	NA	http://www.apexbt.com/search.php?catalog=A4227	4	E06	E06 Tipifarnib	5	6	FDA_384_1	0
KI_384_1_G06	1536_LDV_HTS_3_AD14	OPTO85_HTS_3_6hr	AD14	4075	OPTO85_h1	LCK (p56lck), SRC (c-SRC)	LCK (p56lck), SRC (c-SRC)	7-Cyclopentyl-5-(4-phenoxyphenyl)-7H-pyrrolo[2,3-d]pyrimidin-4-ylamine	7-Cyclo...	41.9207	1536_LDV_HTS_3	10	AD14	25	25	HTS_3	FALSE	0.025	231000	30	14	3933	0.422849	0.419207	6hr	1536_LDV_HTS_3_AD14	3330	NA	NA	7-Cyclopentyl-5-(4-phenoxyphenyl)-7H-pyrrolo[2,3-d]pyrimidin-4-ylamine	213743-31-8	NA	NA	NA	NA	NA	NC1=C2C(=NC=N1)N(C=C2C1=CC=C(OC2=CC=CC=C2)C=C1)C1CCCC1	NA	NA	LCK (p56lck), SRC (c-SRC)	LCK (p56lck), SRC (c-SRC)	NA	2	D03	D03 7-Cyclopen	4	3	KI_384_1	2
KI_384_3_A17	1536_LDV_HTS_3_X33	OPTO85_HTS_3_6hr	X33	4106	OPTO85_h1	Syk Kinase Inhibitor	NA	R-112, R-921218, R-926112	R-112, ...	42.2511	1536_LDV_HTS_3	10	X33	25	25	HTS_3	FALSE	0.025	231000	24	33	3964	0.426182	0.422511	6hr	1536_LDV_HTS_3_X33	3322	NA	NA	R-112, R-921218, R-926112	575474-82-7	NA	NA	NA	NA	NA	NA	NA	NA	Syk Kinase Inhibitor	NA	NA	9	A09	A09 R-112, R-9	1	9	KI_384_3	1
FDA_384_2_G14	1536_LDV_HTS_1_M19	OPTO85_HTS_1_6hr	M19	4001	OPTO85_h1	ALK	Potent ALK inhibitor	ceritinib	ceritinib	42.3938	1536_LDV_HTS_1	10	M19	2.5	2.5	HTS_1	FALSE	0.0025	231000	13	19	3862.5	0.421433	0.423938	6hr	1536_LDV_HTS_1_M19	593	ceritinib	A8328	LDK378	1032900-25-6	D07	L1021-06	558.14	DMSO	C28H36ClN5O3S	CC1=CC(=C(C=C1C2CCNCC2)OC(C)C)NC3=NC=C(C(=N3)NC4=CC=CC=C4S(=O)(=O)C(C)C)Cl	>14mg/mL in DMSO	Tyrosine Kinase	ALK	Potent ALK inhibitor	http://www.apexbt.com/search.php?catalog=A8328	6	D07	D07 LDK378	4	7	FDA_384_2	2
KI_384_2_K12	1536_LDV_HTS_3_R29	OPTO85_HTS_3_6hr	R29	4126	OPTO85_h1	PDK1 (PDPK1)	PDK1 (PDPK1)	GSK2334470	GSK2334470	42.4643	1536_LDV_HTS_3	10	R29	25	25	HTS_3	FALSE	0.025	231000	18	29	3984	0.428333	0.424643	6hr	1536_LDV_HTS_3_R29	1299	GSK2334470	NA	GSK 2334470, GSK-2334470	1227911-45-6	NA	NA	NA	NA	NA	CNC1=NC(=CC(=N1)N1C[C@H](CC[C@H]1C)C(=O)NC1CCCCC1)C1=CC2=C(C=C1)C(N)=NN2	NA	NA	PDK1 (PDPK1)	PDK1 (PDPK1)	NA	6	F06	F06 GSK 233447	6	6	KI_384_2	2
KI_384_2_N19	1536_LDV_HTS_3_AC31	OPTO85_HTS_3_6hr	AC31	4148	OPTO85_h1	ITK (EMT, LYK), JAK3, EGFR (ERBB1, HER1), BTK (Bruton's tyrosine kinase)	ITK (EMT, LYK), JAK3, EGFR (ERBB1, HER1), BTK (Bruton's tyrosine kinase)	AVL-292	AVL-292	42.6988	1536_LDV_HTS_3	10	AC31	25	25	HTS_3	FALSE	0.025	231000	29	31	4006	0.430698	0.426988	6hr	1536_LDV_HTS_3_AC31	287	AVL-292	NA	AVL-292, CC-292, Spebrutinib	1202757-89-8	NA	NA	NA	NA	NA	COCCOC1=CC=C(NC2=NC=C(F)C(NC3=CC(NC(=O)C=C)=CC=C3)=N2)C=C1	NA	NA	ITK (EMT, LYK), JAK3, EGFR (ERBB1, HER1), BTK (Bruton's tyrosine kinase)	ITK (EMT, LYK), JAK3, EGFR (ERBB1, HER1), BTK (Bruton's tyrosine kinase)	NA	7	G10	G10 AVL-292, C	7	10	KI_384_2	3
FDA_384_2_M01	1536_LDV_HTS_1_K23	OPTO85_HTS_1_6hr	K23	4034	OPTO85_h1	MEK1/2	MEK1/2 inhibitor	AS-703026	AS-703026	42.756	1536_LDV_HTS_1	10	K23	2.5	2.5	HTS_1	FALSE	0.0025	231000	11	23	3895.5	0.425033	0.42756	6hr	1536_LDV_HTS_1_K23	246	AS-703026	A5573	Pimasertib (AS-703026)	1236699-92-5	G01	L1021-05	431.2	DMSO	C15H15FIN3O3	C1=CC(=C(C=C1I)F)NC2=C(C=CN=C2)C(=O)NCC(CO)O	>21.6mg/mL in DMSO	MAPK Signaling	MEK1/2	MEK1/2 inhibitor	http://www.apexbt.com/search.php?catalog=A5573	5	G01	G01 Pimasertib	7	1	FDA_384_2	1
FDA_384_5_B21	1536_LDV_HTS_2_Q5	OPTO85_HTS_2_6hr	Q5	4081	OPTO85_h1	DNA Synthesis	NA	thiostrepton	thiostr...	42.7842	1536_LDV_HTS_2	10	Q5	2.5	2.5	HTS_2	FALSE	0.0025	231000	17	5	3937	0.437671	0.427842	6hr	1536_LDV_HTS_2_Q5	2787	thiostrepton	B7336	Thiostrepton	1393-48-2	A11	L1021-19	1664.89	DMSO	C72H85N19O18S5	O=C([C@@H](C)NC1=O)N[C@@]2(C3=NC(C(N[C@H](C(N/C4=C/C)=O)[C@H](C)O)=O)=CS3)[C@H](C5=CSC([C@H]([C@@H](C)OC(C6=NC7=C(C([C@@H](C)O)=C6)C=C[C@@H]([C@H]7O)N[C@@H](C(N[C@H](C)C(NC1=C)=O)=O)[C@@H](C)CC)=O)NC(C8=CSC([C@@H]([C@]([C@H](C)O)(C)O)NC([C@H]9N=C4SC9)=O)=N8)=O)=N5)N=C(C%10=NC(C(NC(C(NC(C(N)=O)=C)=O)=C)=O)=CS%10)CC2	‚â•40mg/mL (24.03 mM) in DMSO	DNA Damage/DNA Repair	DNA Synthesis	NA	http://www.apexbt.com/search.php?catalog=B7336	19	A11	A11 Thiostrept	1	11	FDA_384_5	3
FDA_384_3_N20	1536_LDV_HTS_1_N35	OPTO85_HTS_1_6hr	N35	4071	OPTO85_h1	Antimalaria	antimalarial agent,blocks protein synthesis	primaquine	primaquine	43.1621	1536_LDV_HTS_1	10	N35	2.5	2.5	HTS_1	FALSE	0.0025	231000	14	35	3932.5	0.42907	0.431621	6hr	1536_LDV_HTS_1_N35	2270	primaquine	B1820	Primaquine Diphosphate	63-45-6	G10	L1021-12	455.34	DMSO	C15H21N3O.2H3O4P	CC(CCCN)NC1=C2C(=CC(=C1)OC)C=CC=N2.OP(=O)(O)O.OP(=O)(O)O	>18.9mg/mL in DMSO	Microbiology & Virology	Antimalaria	antimalarial agent,blocks protein synthesis	http://www.apexbt.com/search.php?catalog=B1820	12	G10	G10 Primaquine	7	10	FDA_384_3	0
TC_384_1_J07	1536_LDV_HTS_2_E38	OPTO85_HTS_2_6hr	E38	4172	OPTO85_h1	Histone Deacetylase 6 (HDAC6) Inhibitors	NA	CAY10603; YL-2-88; ST-2-92	CAY1060...	43.7731	1536_LDV_HTS_2	10	E38	25	25	HTS_2	FALSE	0.025	231000	5	38	4028	0.447788	0.437731	6hr	1536_LDV_HTS_2_E38	3444	NA	NA	CAY10603; YL-2-88; ST-2-92	1045792-66-2	NA	NA	NA	NA	NA	CC(C)(C)OC(=O)NC1=CC=C(C=C1)C1=CC(=NO1)C(=O)NCCCCCCC(=O)NO	NA	NA	Histone Deacetylase 6 (HDAC6) Inhibitors	NA	NA	3	E04	E04 CAY10603;	5	4	TC_384_1	3
KI_384_2_H07	1536_LDV_HTS_3_I27	OPTO85_HTS_3_6hr	I27	4270	OPTO85_h1	EGFR (ERBB1, HER1) Thr790Met Mutant	EGFR (ERBB1, HER1) Thr790Met Mutant	rociletinib	rocilet...	43.9991	1536_LDV_HTS_3	10	I27	25	25	HTS_3	FALSE	0.025	231000	9	27	4128	0.443814	0.439991	6hr	1536_LDV_HTS_3_I27	2423	rociletinib	NA	CO-1686, AVL-301, Rociletinib	1374640-70-6	NA	NA	NA	NA	NA	COC1=CC(=CC=C1NC1=NC=C(C(NC2=CC(NC(=O)C=C)=CC=C2)=N1)C(F)(F)F)N1CCN(CC1)C(C)=O	NA	NA	EGFR (ERBB1, HER1) Thr790Met Mutant	EGFR (ERBB1, HER1) Thr790Met Mutant	NA	7	D04	D04 CO-1686, A	4	4	KI_384_2	3
KI_384_3_G21	1536_LDV_HTS_3_AB34	OPTO85_HTS_3_6hr	AB34	4276	OPTO85_h1	PDGFRbeta Inhibitor	NA	CP-673451	CP-673451	44.0631	1536_LDV_HTS_3	10	AB34	25	25	HTS_3	FALSE	0.025	231000	28	34	4134	0.44446	0.440631	6hr	1536_LDV_HTS_3_AB34	721	CP-673451	NA	CP-673451	343787-29-1	NA	NA	NA	NA	NA	NA	NA	NA	PDGFRbeta Inhibitor	NA	NA	9	D11	D11 CP-673451	4	11	KI_384_3	1
TC_384_1_H03	1536_LDV_HTS_2_Q36	OPTO85_HTS_2_6hr	Q36	4201	OPTO85_h1	Antiinflammatory Drugs; Antioxidants; Apoptosis Inhibitors; HIV Integrase Inhibitors; NF-kappaB (NFKB) Activation Inhibitors	NA	caffeic-acid-phenethyl-ester	caffeic...	44.0882	1536_LDV_HTS_2	10	Q36	25	25	HTS_2	FALSE	0.025	231000	17	36	4057	0.451012	0.440882	6hr	1536_LDV_HTS_2_Q36	511	caffeic-acid-phenethyl-ester	NA	Caffeic acid phenethyl ester, CAPE	104594-70-9	NA	NA	NA	NA	NA	OC1=CC=C(\C=C\C(=O)OCCC2=CC=CC=C2)C=C1O	NA	NA	Antiinflammatory Drugs; Antioxidants; Apoptosis Inhibitors; HIV Integrase Inhibitors; NF-kappaB (NFKB) Activation Inhibitors	NA	NA	3	D02	D02 Caffeic ac	4	2	TC_384_1	3
FDA_384_1_G20	1536_LDV_HTS_1_C8	OPTO85_HTS_1_6hr	C8	4173	OPTO85_h1	PDGFR	VEGFR/PDGFR/FGFR inhibitor	pazopanib	pazopanib	44.2816	1536_LDV_HTS_1	10	C8	2.5	2.5	HTS_1	FALSE	0.0025	231000	3	8	4034.5	0.440199	0.442816	6hr	1536_LDV_HTS_1_C8	2092	pazopanib	A3022	Pazopanib (GW-786034)	444731-52-6	D10	L1021-02	437.52	DMSO	C21H23N7O2S	CC1=C(C=C(C=C1)NC2=NC=CC(=N2)N(C)C3=CC4=NN(C(=C4C=C3)C)C)S(=O)(=O)N.Cl	>11mg/mL in DMSO	Tyrosine Kinase	PDGFR	VEGFR/PDGFR/FGFR inhibitor	http://www.apexbt.com/search.php?catalog=A3022	2	D10	D10 Pazopanib	4	10	FDA_384_1	2
FDA_384_5_O15	1536_LDV_HTS_2_S13	OPTO85_HTS_2_6hr	S13	4229	OPTO85_h1	PKB	pan-AKT inhibitor	GSK2110183	GSK2110183	44.3925	1536_LDV_HTS_2	10	S13	2.5	2.5	HTS_2	FALSE	0.0025	231000	19	13	4085	0.454124	0.443925	6hr	1536_LDV_HTS_2_S13	1296	GSK2110183	B4811	Afuresertib	1047644-62-1	H08	L1021-17	427.32	DMSO	C18H17Cl2FN4OS	CN1C(=C(C=N1)Cl)C2=C(SC(=C2)C(=O)NC(CC3=CC(=CC=C3)F)CN)Cl	>96mg/mL in DMSO	PI3K/Akt/mTOR Signaling	PKB	pan-AKT inhibitor	http://www.apexbt.com/search.php?catalog=B4811	17	H08	H08 Afureserti	8	8	FDA_384_5	1
Epi_384_1_A13	1536_LDV_HTS_2_U20	OPTO85_HTS_2_6hr	U20	4235	OPTO85_h1	DNA Methyltransferase	DNA methyltransferase inhibitor.	azacitidine	azaciti...	44.4577	1536_LDV_HTS_2	10	U20	2.5	2.5	HTS_2	FALSE	0.0025	231000	21	20	4091	0.454791	0.444577	6hr	1536_LDV_HTS_2_U20	297	azacitidine	A1907	5-Azacytidine	320-67-2	A07	L1029-01	244.2	DMSO	C8H12N4O5	C1=NC(=NC(=O)N1C2C(C(C(O2)CO)O)O)N	‚â•12.21mg/mL in DMSO	Chromatin/Epigenetics	DNA Methyltransferase	DNA methyltransferase inhibitor.	http://www.apexbt.com/search.php?catalog=A1907	1	A07	A07 5-Azacytid	1	7	Epi_384_1	1
FDA_384_2_G20	1536_LDV_HTS_1_S19	OPTO85_HTS_1_6hr	S19	4193	OPTO85_h1	Spleen Tyrosine Kinase (Syk)	Syk inhibitor,ATP competitive and potent	fostamatinib	fostama...	44.5012	1536_LDV_HTS_1	10	S19	2.5	2.5	HTS_1	FALSE	0.0025	231000	19	19	4054.5	0.442381	0.445012	6hr	1536_LDV_HTS_1_S19	1193	fostamatinib	A8332	R788 disodium	1025687-58-4	D10	L1021-06	624.42	DMSO	C23H24FN6Na2O9P	CC1(C(=O)N(C2=C(O1)C=CC(=N2)NC3=NC(=NC=C3F)NC4=CC(=C(C(=C4)OC)OC)OC)COP(=O)([O-])[O-])C.[Na+].[Na+]	>6.25mg/mL in DMSO	Tyrosine Kinase	Spleen Tyrosine Kinase (Syk)	Syk inhibitor,ATP competitive and potent	http://www.apexbt.com/search.php?catalog=A8332	6	D10	D10 R788 disod	4	10	FDA_384_2	2
FDA_384_2_A09	1536_LDV_HTS_1_C15	OPTO85_HTS_1_6hr	C15	4197	OPTO85_h1	HMG-CoA Reductase	HMG-CoA reductase inhibitor	fluvastatin	fluvast...	44.5451	1536_LDV_HTS_1	10	C15	2.5	2.5	HTS_1	FALSE	0.0025	231000	3	15	4058.5	0.442818	0.445451	6hr	1536_LDV_HTS_1_C15	1181	fluvastatin	A4363	Fluvastatin Sodium	93957-55-2	A05	L1021-05	433.45	DMSO	C24H25FNNaO4	CC(C)N1C2=CC=CC=C2C(=C1C=CC(CC(CC(=O)[O-])O)O)C3=CC=C(C=C3)F.[Na+]	>18.2mg/mL in DMSO	Metabolism	HMG-CoA Reductase	HMG-CoA reductase inhibitor	http://www.apexbt.com/search.php?catalog=A4363	5	A05	A05 Fluvastati	1	5	FDA_384_2	1
FDA_384_2_B22	1536_LDV_HTS_1_G16	OPTO85_HTS_1_6hr	G16	4206	OPTO85_h1	Thymidylate Synthase	Anti-herpesvirus antiviral drug	trifluridine	triflur...	44.6438	1536_LDV_HTS_1	10	G16	2.5	2.5	HTS_1	FALSE	0.0025	231000	7	16	4067.5	0.4438	0.446438	6hr	1536_LDV_HTS_1_G16	2878	trifluridine	A8542	Triflurdine (Viroptic)	70-00-8	A11	L1021-08	296.2	DMSO	C10H11F3N2O5	C1C(C(OC1N2C=C(C(=O)NC2=O)C(F)(F)F)CO)O	>14.5mg/mL in DMSO	Apoptosis	Thymidylate Synthase	Anti-herpesvirus antiviral drug	http://www.apexbt.com/search.php?catalog=A8542	8	A11	A11 Triflurdin	1	11	FDA_384_2	0
KI_384_1_L21	1536_LDV_HTS_3_E19	OPTO85_HTS_3_6hr	E19	4334	OPTO85_h1	TAK1 (TGF1a, MAP3K7)	TAK1 (TGF1a, MAP3K7)	(5Z)-7-Oxozeaenol, C-292, FR-148083, L-783278, LL-Z1640-2, f-152A1	(5Z)-7-...	44.6813	1536_LDV_HTS_3	10	E19	25	25	HTS_3	FALSE	0.025	231000	5	19	4192	0.450695	0.446813	6hr	1536_LDV_HTS_3_E19	3118	NA	NA	(5Z)-7-Oxozeaenol, C-292, FR-148083, L-783278, LL-Z1640-2, f-152A1	66018-38-0	NA	NA	NA	NA	NA	COC1=CC(O)=C2C(=C1)\C=C\C[C@H](O)[C@H](O)C(=O)\C=C/C[C@H](C)OC2=O	NA	NA	TAK1 (TGF1a, MAP3K7)	TAK1 (TGF1a, MAP3K7)	NA	3	F11	F11 (5Z)-7-Oxo	6	11	KI_384_1	3
TC_384_1_J06	1536_LDV_HTS_2_D38	OPTO85_HTS_2_6hr	D38	4268	OPTO85_h1	mu-Calpain (Calpain-1) Inhibitor, Proteasome Inhibitor	NA	Calpain Inhibitor I, ALLN, ALLnL, SIB-1980	Calpain...	44.8163	1536_LDV_HTS_2	10	D38	25	25	HTS_2	FALSE	0.025	231000	4	38	4124	0.45846	0.448163	6hr	1536_LDV_HTS_2_D38	3456	NA	NA	Calpain Inhibitor I, ALLN, ALLnL, SIB-1980	110044-82-1	NA	NA	NA	NA	NA	CCCC[C@H](NC(=O)[C@H](CC(C)C)NC(=O)[C@H](CC(C)C)NC(C)=O)C=O	NA	NA	mu-Calpain (Calpain-1) Inhibitor, Proteasome Inhibitor	NA	NA	4	E03	E03 Calpain In	5	3	TC_384_1	0
TC_384_1_N06	1536_LDV_HTS_2_AB40	OPTO85_HTS_2_6hr	AB40	4275	OPTO85_h1	Bax activator	NA	BAM7	BAM7	44.8924	1536_LDV_HTS_2	10	AB40	25	25	HTS_2	FALSE	0.025	231000	28	40	4131	0.459238	0.448924	6hr	1536_LDV_HTS_2_AB40	345	BAM7	NA	BAX Activator BAM7	331244-89-4	NA	NA	NA	NA	NA	CCOC1=CC=CC=C1N\N=C1/C(C)=NN(C1=O)C1=NC(=CS1)C1=CC=CC=C1	NA	NA	Bax activator	NA	NA	4	G03	G03 BAX Activa	7	3	TC_384_1	0
TC_384_2_D18	1536_LDV_HTS_2_T45	OPTO85_HTS_2_6hr	T45	4302	OPTO85_h1	HMG-CoA Reductase Inhibitor	NA	lovastatin	lovastatin	45.1858	1536_LDV_HTS_2	10	T45	25	25	HTS_2	FALSE	0.025	231000	20	45	4158	0.46224	0.451858	6hr	1536_LDV_HTS_2_T45	1639	lovastatin	NA	Lovastatin, L-154803, MK-803, SYN-010, Mevinolin, Monokolin K, Altoprev, Artein, Liposcler, Lovalord, Mevacor, Mevinacor, Nergadan, Rextat, Altocor	75330-75-5	NA	NA	NA	NA	NA	NA	NA	NA	HMG-CoA Reductase Inhibitor	NA	NA	8	B09	B09 Lovastatin	2	9	TC_384_2	0
FDA_384_2_P11	1536_LDV_HTS_1_Q25	OPTO85_HTS_1_6hr	Q25	4307	OPTO85_h1	HMG-CoA Reductase	HMGCR (HMG-CoA reductase) inhibitor	simvastatin	simvast...	45.7524	1536_LDV_HTS_1	10	Q25	2.5	2.5	HTS_1	FALSE	0.0025	231000	17	25	4168.5	0.45482	0.457524	6hr	1536_LDV_HTS_1_Q25	2566	simvastatin	A8522	Simvastatin (Zocor)	79902-63-9	H06	L1021-07	418.6	DMSO	C25H38O5	CCC(C)(C)C(=O)OC1CC(C=C2C1C(C(C=C2)C)CCC3CC(CC(=O)O3)O)C	>20.95mg/mL in DMSO	Metabolism	HMG-CoA Reductase	HMGCR (HMG-CoA reductase) inhibitor	http://www.apexbt.com/search.php?catalog=A8522	7	H06	H06 Simvastati	8	6	FDA_384_2	3
FDA_384_2_J06	1536_LDV_HTS_1_L21	OPTO85_HTS_1_6hr	L21	4309	OPTO85_h1	ERK	ERK1/ERK2 inhibitor	BVD-523	BVD-523	45.7743	1536_LDV_HTS_1	10	L21	2.5	2.5	HTS_1	FALSE	0.0025	231000	12	21	4170.5	0.455038	0.457743	6hr	1536_LDV_HTS_1_L21	497	BVD-523	B1106	VRT752271	869886-67-9	E03	L1021-08	433.33	DMSO	C21H22Cl2N4O2	CC(C)NC1=NC=C(C(=C1)C2=CNC(=C2)C(=O)NC(CO)C3=CC(=CC=C3)Cl)Cl	>43.3mg/mL in DMSO	MAPK Signaling	ERK	ERK1/ERK2 inhibitor	http://www.apexbt.com/search.php?catalog=B1106	8	E03	E03 VRT752271	5	3	FDA_384_2	0
FDA_384_2_I08	1536_LDV_HTS_1_T20	OPTO85_HTS_1_6hr	T20	4313	OPTO85_h1	VEGFR	NA	pazopanib	pazopanib	45.8182	1536_LDV_HTS_1	10	T20	2.5	2.5	HTS_1	FALSE	0.0025	231000	20	20	4174.5	0.455475	0.458182	6hr	1536_LDV_HTS_1_T20	2090	pazopanib	A8347	Pazopanib Hydrochloride	635702-64-6	E04	L1021-06	473.98	DMSO	C21H24ClN7O2S	CC1=C(C=C(C=C1)NC2=NC=CC(=N2)N(C)C3=CC4=NN(C(=C4C=C3)C)C)S(=O)(=O)N.Cl	‚â•11.85mg/mL in DMSO	Tyrosine Kinase	VEGFR	NA	http://www.apexbt.com/search.php?catalog=A8347	6	E04	E04 Pazopanib	5	4	FDA_384_2	2
FDA_384_2_E12	1536_LDV_HTS_1_AD17	OPTO85_HTS_1_6hr	AD17	4376	OPTO85_h1	VEGFR	VEGFR/PDGFRŒ≤/ KIT/ FLT3/RET/CSF-1R inhibitor	sunitinib	sunitinib	46.5097	1536_LDV_HTS_1	10	AD17	2.5	2.5	HTS_1	FALSE	0.0025	231000	30	17	4237.5	0.462348	0.465097	6hr	1536_LDV_HTS_1_AD17	2673	sunitinib	A8255	Sunitinib malate	341031-54-7	C06	L1021-06	532.56	DMSO	C22H27FN4O2.C4H6O5	CCN(CC)CCNC(=O)C1=C(NC(=C1C)C=C2C3=C(C=CC(=C3)F)NC2=O)C.C(C(C(=O)O)O)C(=O)O	Soluble in DMSO > 10 mM	Tyrosine Kinase	VEGFR	VEGFR/PDGFRŒ≤/ KIT/ FLT3/RET/CSF-1R inhibitor	http://www.apexbt.com/search.php?catalog=A8255	6	C06	C06 Sunitinib	3	6	FDA_384_2	2
Epi_384_1_D01	1536_LDV_HTS_2_M22	OPTO85_HTS_2_6hr	M22	4428	OPTO85_h1	HDAC	Specific HDAC3 inhibitor	RGFP966	RGFP966	46.5551	1536_LDV_HTS_2	10	M22	2.5	2.5	HTS_2	FALSE	0.0025	231000	13	22	4284	0.476247	0.465551	6hr	1536_LDV_HTS_2_M22	2388	RGFP966	A8803	RGFP966	1357389-11-7	B01	L1029-03	362.4	DMSO	C21H19FN4O	C1=CC=C(C=C1)C=CCN2C=C(C=N2)C=CC(=O)NC3=C(C=C(C=C3)F)N	‚â•18.12mg/mL in DMSO	DNA Damage/DNA Repair	HDAC	Specific HDAC3 inhibitor	http://www.apexbt.com/search.php?catalog=A8803	3	B01	B01 RGFP966	2	1	Epi_384_1	3
TC_384_2_F04	1536_LDV_HTS_2_S46	OPTO85_HTS_2_6hr	S46	4431	OPTO85_h1	HMG-CoA Reductase Inhibitor	NA	rosuvastatin	rosuvas...	46.5877	1536_LDV_HTS_2	10	S46	25	25	HTS_2	FALSE	0.025	231000	19	46	4287	0.47658	0.465877	6hr	1536_LDV_HTS_2_S46	2443	rosuvastatin	NA	Rosuvastatin (calcium), Rosuvastatin calcium, AZD-4522, S-4522, ZD-4522, Crestor, Crestor OD, Provisacor, Shufutan	147098-20-2	NA	NA	NA	NA	NA	NA	NA	NA	HMG-CoA Reductase Inhibitor	NA	NA	8	C02	C02 Rosuvastat	3	2	TC_384_2	0
KI_384_1_L09	1536_LDV_HTS_3_U18	OPTO85_HTS_3_6hr	U18	4517	OPTO85_h1	smMLCK (MLCK, myosin light chain kinase, MYLK)	smMLCK (MLCK, myosin light chain kinase, MYLK)	ML9	ML9	46.6318	1536_LDV_HTS_3	10	U18	25	25	HTS_3	FALSE	0.025	231000	21	18	4375	0.47037	0.466318	6hr	1536_LDV_HTS_3_U18	1818	ML9	NA	ML 9 hydrochloride, ML-9	105637-50-1	NA	NA	NA	NA	NA	ClC1=CC=CC2=C(C=CC=C12)S(=O)(=O)N1CCCNCC1	NA	NA	smMLCK (MLCK, myosin light chain kinase, MYLK)	smMLCK (MLCK, myosin light chain kinase, MYLK)	NA	3	F05	F05 ML 9 hydro	6	5	KI_384_1	3
TC_384_2_J13	1536_LDV_HTS_3_AA5	OPTO85_HTS_3_6hr	AA5	4534	OPTO85_h1	Solute Carrier Family 2, Facilitated Glucose Transporter Member 1 (GLUT-1; SLC2A1) Inhibitor	NA	BAY-876	BAY-876	46.813	1536_LDV_HTS_3	10	AA5	25	25	HTS_3	FALSE	0.025	231000	27	5	4392	0.472198	0.46813	6hr	1536_LDV_HTS_3_AA5	3521	NA	NA	BAY-876	1799753-84-6	NA	NA	NA	NA	NA	Cc1c(NC(=O)c2cc(nc3cc(F)ccc23)C(N)=O)c(nn1Cc1ccc(cc1)C#N)C(F)(F)F	NA	NA	Solute Carrier Family 2, Facilitated Glucose Transporter Member 1 (GLUT-1; SLC2A1) Inhibitor	NA	NA	7	E07	E07 BAY-876	5	7	TC_384_2	3
TC_384_1_F18	1536_LDV_HTS_2_S35	OPTO85_HTS_2_6hr	S35	4457	OPTO85_h1	Histone Deacetylase (HDAC) Inhibitor, Apoptosis Inducer	NA	KD 5170, KD-5170	KD 5170...	46.8702	1536_LDV_HTS_2	10	S35	25	25	HTS_2	FALSE	0.025	231000	19	35	4313	0.479471	0.468702	6hr	1536_LDV_HTS_2_S35	3408	NA	NA	KD 5170, KD-5170	940943-37-3	NA	NA	NA	NA	NA	CN(C)CCCOC1=CC=C(C=C1)S(=O)(=O)NC1=CC=C(C=N1)C(=O)CSC(C)=O	NA	NA	Histone Deacetylase (HDAC) Inhibitor, Apoptosis Inducer	NA	NA	4	C09	C09 KD 5170, K	3	9	TC_384_1	0
TC_384_2_B14	1536_LDV_HTS_2_D44	OPTO85_HTS_2_6hr	D44	4462	OPTO85_h1	Menin (MEN1)/MLL Interaction Inhibitor	NA	MI-503	MI-503	46.9246	1536_LDV_HTS_2	10	D44	25	25	HTS_2	FALSE	0.025	231000	4	44	4318	0.480027	0.469246	6hr	1536_LDV_HTS_2_D44	3107	NA	NA	MI-503	NA	NA	NA	NA	NA	NA	NA	NA	NA	Menin (MEN1)/MLL Interaction Inhibitor	NA	NA	8	A07	A07 MI-503	1	7	TC_384_2	0
KI_384_2_B08	1536_LDV_HTS_3_AB22	OPTO85_HTS_3_6hr	AB22	4547	OPTO85_h1	Phosphatidylinositol 3-Kinase beta (PI3Kbeta) Inhibitor, Phosphatidylinositol 3-Kinase alpha (PI3Kalpha) Inhibitor, Phosphatidylinositol 3-Kinase delta (PI3Kdelta) Inhibitor	Phosphatidylinositol 3-Kinase beta (PI3Kbeta) Inhibitor, Phosphatidylinositol 3-Kinase alpha (PI3Kalpha) Inhibitor, Phosphatidylinositol 3-Kinase delta (PI3Kdelta) Inhibitor	AZD8186	AZD8186	46.9516	1536_LDV_HTS_3	10	AB22	25	25	HTS_3	FALSE	0.025	231000	28	22	4405	0.473596	0.469516	6hr	1536_LDV_HTS_3_AB22	324	AZD8186	NA	AZD-8186	NA	NA	NA	NA	NA	NA	C[C@@H](Nc1cc(F)cc(F)c1)c1cc(cc2C(=O)C=C(Oc12)N1CCOCC1)C(=O)N(C)C	NA	NA	Phosphatidylinositol 3-Kinase beta (PI3Kbeta) Inhibitor, Phosphatidylinositol 3-Kinase alpha (PI3Kalpha) Inhibitor, Phosphatidylinositol 3-Kinase delta (PI3Kdelta) Inhibitor	Phosphatidylinositol 3-Kinase beta (PI3Kbeta) Inhibitor, Phosphatidylinositol 3-Kinase alpha (PI3Kalpha) Inhibitor, Phosphatidylinositol 3-Kinase delta (PI3Kdelta) Inhibitor	NA	8	A04	A04 AZD-8186	1	4	KI_384_2	0
TC_384_2_P08	1536_LDV_HTS_3_AD9	OPTO85_HTS_3_6hr	AD9	4555	OPTO85_h1	CREB-Binding Protein Inhibitor, Histone Acetyltransferase KAT3B (p300) Inhibitor	NA	A-485	A-485	47.0369	1536_LDV_HTS_3	10	AD9	25	25	HTS_3	FALSE	0.025	231000	30	9	4413	0.474456	0.470369	6hr	1536_LDV_HTS_3_AD9	33	A-485	NA	A-485	1889279-16-6	NA	NA	NA	NA	NA	NA	NA	NA	CREB-Binding Protein Inhibitor, Histone Acetyltransferase KAT3B (p300) Inhibitor	NA	NA	8	H04	H04 A-485	8	4	TC_384_2	0
Epi_384_1_L05	1536_LDV_HTS_2_C28	OPTO85_HTS_2_6hr	C28	4473	OPTO85_h1	HDAC	HDAC6 inhibitor,highly potent and selective	nexturastat-A	nextura...	47.0441	1536_LDV_HTS_2	10	C28	2.5	2.5	HTS_2	FALSE	0.0025	231000	3	28	4329	0.48125	0.470441	6hr	1536_LDV_HTS_2_C28	1900	nexturastat-A	B3704	Nexturastat A	1403783-31-2	F03	L1029-03	341.4	DMSO	C19 H23 N3 O3	CCCCN(CC1=CC=C(C=C1)C(=O)NO)C(=O)NC2=CC=CC=C2	‚â•16.3mg/mL in DMSO	Chromatin/Epigenetics	HDAC	HDAC6 inhibitor,highly potent and selective	http://www.apexbt.com/search.php?catalog=B3704	3	F03	F03 Nexturasta	6	3	Epi_384_1	3
FDA_384_3_D04	1536_LDV_HTS_1_E28	OPTO85_HTS_1_6hr	E28	4447	OPTO85_h1	Others	aldose reductase inhibitor	epalrestat	epalrestat	47.289	1536_LDV_HTS_1	10	E28	2.5	2.5	HTS_1	FALSE	0.0025	231000	5	28	4308.5	0.470095	0.47289	6hr	1536_LDV_HTS_1_E28	1022	epalrestat	B1743	Epalrestat	82159-09-9	B02	L1021-12	319.4	DMSO	C15H13NO3S2	CC(=CC1=CC=CC=C1)C=C2C(=O)N(C(=S)S2)CC(=O)O	‚â•6.375mg/ml in DMSO	Others	Others	aldose reductase inhibitor	http://www.apexbt.com/search.php?catalog=B1743	12	B02	B02 Epalrestat	2	2	FDA_384_3	0
KI_384_1_A17	1536_LDV_HTS_3_C11	OPTO85_HTS_3_6hr	C11	4579	OPTO85_h1	ROCK1, ROCK2 (ROCKa)	ROCK1, ROCK2 (ROCKa)	GSK269962	GSK269962	47.2927	1536_LDV_HTS_3	10	C11	25	25	HTS_3	FALSE	0.025	231000	3	11	4437	0.477036	0.472927	6hr	1536_LDV_HTS_3_C11	1301	GSK269962	NA	GSK-269962A	850664-21-0	NA	NA	NA	NA	NA	CCN1C2=C(C=NC(OC3=CC(NC(=O)C4=CC=C(OCCN5CCOCC5)C=C4)=CC=C3)=C2)N=C1C1=NON=C1N	NA	NA	ROCK1, ROCK2 (ROCKa)	ROCK1, ROCK2 (ROCKa)	NA	1	A09	A09 GSK-269962	1	9	KI_384_1	1
TC_384_2_N04	1536_LDV_HTS_3_N8	OPTO85_HTS_3_6hr	N8	4586	OPTO85_h1	Poly(ADP-ribose) Polymerase 1 (PARP-1; ARTD1) Inhibitor, Poly(ADP-ribose) Polymerase 2 (PARP-2; ARTD2) Inhibitor	NA	pamiparib	pamiparib	47.3673	1536_LDV_HTS_3	10	N8	25	25	HTS_3	FALSE	0.025	231000	14	8	4444	0.477789	0.473673	6hr	1536_LDV_HTS_3_N8	2075	pamiparib	NA	Pamiparib, BGB-290, BeiGene-290	1446261-44-4	NA	NA	NA	NA	NA	NA	NA	NA	Poly(ADP-ribose) Polymerase 1 (PARP-1; ARTD1) Inhibitor, Poly(ADP-ribose) Polymerase 2 (PARP-2; ARTD2) Inhibitor	NA	NA	8	G02	G02 Pamiparib,	7	2	TC_384_2	0
TC_384_1_H18	1536_LDV_HTS_2_D37	OPTO85_HTS_2_6hr	D37	4504	OPTO85_h1	Histone Deacetylase (HDAC) Inhibitor	NA	pyroxamide	pyroxamide	47.381	1536_LDV_HTS_2	10	D37	25	25	HTS_2	FALSE	0.025	231000	4	37	4360	0.484696	0.47381	6hr	1536_LDV_HTS_2_D37	2321	pyroxamide	NA	Pyroxamide, NSC-696085	382180-17-8	NA	NA	NA	NA	NA	ONC(=O)CCCCCCC(=O)NC1=CC=CN=C1	NA	NA	Histone Deacetylase (HDAC) Inhibitor	NA	NA	4	D09	D09 Pyroxamide	4	9	TC_384_1	0
FDA_384_4_I08	1536_LDV_HTS_1_P42	OPTO85_HTS_1_6hr	P42	4480	OPTO85_h1	Anti-infection	NA	oxibendazole	oxibend...	47.6512	1536_LDV_HTS_1	10	P42	2.5	2.5	HTS_1	FALSE	0.0025	231000	16	42	4341.5	0.473696	0.476512	6hr	1536_LDV_HTS_1_P42	2046	oxibendazole	B1999	Oxibendazole	20559-55-1	E04	L1021-14	249.27	DMSO	C12H15N3O3	CCCOC1=CC2=C(C=C1)N=C(N2)NC(=O)OC	‚â•2.49mg/mL in DMSO	Microbiology & Virology	Anti-infection	NA	http://www.apexbt.com/search.php?catalog=B1999	14	E04	E04 Oxibendazo	5	4	FDA_384_4	2
TC_384_2_B09	1536_LDV_HTS_2_AA43	OPTO85_HTS_2_6hr	AA43	4529	OPTO85_h1	Hypoxia Inducible Factor 1-alpha (HIF-1alpha) Inhibitor	NA	melphalan-n-oxide	melphal...	47.6527	1536_LDV_HTS_2	10	AA43	25	25	HTS_2	FALSE	0.025	231000	27	43	4385	0.487475	0.476527	6hr	1536_LDV_HTS_2_AA43	1710	melphalan-n-oxide	NA	PX-478 2HCl	685898-44-6	NA	NA	NA	NA	NA	N[C@@H](Cc1ccc(cc1)[N+]([O-])(CCCl)CCCl)C(O)=O	NA	NA	Hypoxia Inducible Factor 1-alpha (HIF-1alpha) Inhibitor	NA	NA	7	A05	A05 PX-478 2HC	1	5	TC_384_2	3
KI_384_2_H15	1536_LDV_HTS_3_Q27	OPTO85_HTS_3_6hr	Q27	4665	OPTO85_h1	mTOR Complex 1 (mTORC1) Inhibitor, mTOR Complex 2 (mTORC2) Inhibitor	mTOR Complex 1 (mTORC1) Inhibitor, mTOR Complex 2 (mTORC2) Inhibitor	XL388	XL388	48.2093	1536_LDV_HTS_3	10	Q27	25	25	HTS_3	FALSE	0.025	231000	17	27	4523	0.486282	0.482093	6hr	1536_LDV_HTS_3_Q27	3048	XL388	NA	XL-388	1251156-08-7	NA	NA	NA	NA	NA	CC1=C(F)C(=CC=C1C(=O)N1CCOC2=CC=C(C=C2C1)C1=CC=C(N)N=C1)S(C)(=O)=O	NA	NA	mTOR Complex 1 (mTORC1) Inhibitor, mTOR Complex 2 (mTORC2) Inhibitor	mTOR Complex 1 (mTORC1) Inhibitor, mTOR Complex 2 (mTORC2) Inhibitor	NA	7	D08	D08 XL-388	4	8	KI_384_2	3
KI_384_2_M15	1536_LDV_HTS_3_E31	OPTO85_HTS_3_6hr	E31	4671	OPTO85_h1	KIT (c-KIT), PDGFRb (PDGFR, PDGFR1), BRAF (B-raf), RAF1 (c-Raf), KDR (VEGFR2, VEGFR, FLK1)	KIT (c-KIT), PDGFRb (PDGFR, PDGFR1), BRAF (B-raf), RAF1 (c-Raf), KDR (VEGFR2, VEGFR, FLK1)	RAF265	RAF265	48.2733	1536_LDV_HTS_3	10	E31	25	25	HTS_3	FALSE	0.025	231000	5	31	4529	0.486927	0.482733	6hr	1536_LDV_HTS_3_E31	2345	RAF265	NA	RAF265, RAF-265, CHIR-265	927880-90-8	NA	NA	NA	NA	NA	CN1C(NC2=CC=C(C=C2)C(F)(F)F)=NC2=C1C=CC(OC1=CC=NC(=C1)C1=NC=C(N1)C(F)(F)F)=C2	NA	NA	KIT (c-KIT), PDGFRb (PDGFR, PDGFR1), BRAF (B-raf), RAF1 (c-Raf), KDR (VEGFR2, VEGFR, FLK1)	KIT (c-KIT), PDGFRb (PDGFR, PDGFR1), BRAF (B-raf), RAF1 (c-Raf), KDR (VEGFR2, VEGFR, FLK1)	NA	5	G08	G08 RAF265, RA	7	8	KI_384_2	1
TC_384_1_C04	1536_LDV_HTS_2_AB32	OPTO85_HTS_2_6hr	AB32	4589	OPTO85_h1	Antimetabolites; Apoptosis Inducers; Dihydrofolate Reductase (DHFR) Inhibitors; Glycinamide Ribonucleotide Formyltransferase (GARTFase) Inhibitors; Thymidylate Synthase Inhibitors	NA	pemetrexed	pemetrexed	48.3047	1536_LDV_HTS_2	10	AB32	25	25	HTS_2	FALSE	0.025	231000	28	32	4445	0.494145	0.483047	6hr	1536_LDV_HTS_2_AB32	2115	pemetrexed	NA	Pemetrexed disodium heptahydrate, Alimta, LY-231514, MTA, Rolazar, Tifolar	150399-23-8	NA	NA	NA	NA	NA	NC1=NC2=C(C(CCC3=CC=C(C=C3)C(=O)N[C@@H](CCC([O-])=O)C([O-])=O)=CN2)C(=O)N1	NA	NA	Antimetabolites; Apoptosis Inducers; Dihydrofolate Reductase (DHFR) Inhibitors; Glycinamide Ribonucleotide Formyltransferase (GARTFase) Inhibitors; Thymidylate Synthase Inhibitors	NA	NA	2	B02	B02 Pemetrexed	2	2	TC_384_1	2
TC_384_2_C13	1536_LDV_HTS_2_W44	OPTO85_HTS_2_6hr	W44	4604	OPTO85_h1	Histone Deacetylase 2 (HDAC2) Inhibitor, Histone Deacetylase 1 (HDAC1) Inhibitor, Histone Deacetylase 3 (HDAC3) Inhibitor	NA	RGFP966	RGFP966	48.4677	1536_LDV_HTS_2	10	W44	25	25	HTS_2	FALSE	0.025	231000	23	44	4460	0.495813	0.484677	6hr	1536_LDV_HTS_2_W44	2387	RGFP966	NA	RGFP966, RGFP-966	NA	NA	NA	NA	NA	NA	NC1=CC(F)=CC=C1NC(=O)\C=C\C1=CN(C\C=C\C2=CC=CC=C2)N=C1	NA	NA	Histone Deacetylase 2 (HDAC2) Inhibitor, Histone Deacetylase 1 (HDAC1) Inhibitor, Histone Deacetylase 3 (HDAC3) Inhibitor	NA	NA	5	B07	B07 RGFP966, R	2	7	TC_384_2	1
NA	NA_NA	OPTO85_HTS_3_6hr	S46	4692	OPTO85_h1	NA	NA	NA	NA	48.4971	NA	NA	NA	NA	NA	NA	FALSE	NA	NA	19	46	4550	0.489185	0.484971	6hr	NA_NA	NA	NA	NA	NA	NA	NA	NA	NA	NA	NA	NA	NA	NA	NA	NA	NA	NA	NA	NA	NA	NA	NA	NA
FDA_384_5_F02	1536_LDV_HTS_2_V7	OPTO85_HTS_2_6hr	V7	4612	OPTO85_h1	GSK-3	NA	CP21R7	CP21R7	48.5547	1536_LDV_HTS_2	10	V7	2.5	2.5	HTS_2	FALSE	0.0025	231000	22	7	4468	0.496702	0.485547	6hr	1536_LDV_HTS_2_V7	3643	NA	C4009	CP21R7	125314-13-8	C01	L1021-20	317.3	DMSO	C19H15N3O2	NC1=CC=CC(C(C(N2)=O)=C(C3=CN(C)C4=C3C=CC=C4)C2=O)=C1	‚â§1mg/ml in DMSO;1mg/ml in dimethyl formamide	PI3K/Akt/mTOR Signaling	GSK-3	NA	http://www.apexbt.com/search.php?catalog=C4009	20	C01	C01 CP21R7	3	1	FDA_384_5	0
[truncated: 2,979 more rows]
[truncated: 25 more columns]

## Sheet: VEGF
Location384	Location1536	read	Well	X560590	ID	Targets	Information	drug	drug_abbr	Survival	Source.Plate	Stock.Concentration	Source.Well	Transfer.Volume	Final.Concentration	Destination.Plate	control	Concentration	date	Row	Col	Fluorescence	Delta	Delta2	hr	Location	X	broad	CatalogNumber	Synonyms	CAS_Number	Plate.Location	Rack.Number	M.w.	Solvent	Formula	SMILES	Solubility	Pathway	Targets	Information	URL	plate	well	label	row	col	Plate1	pos
[truncated: 20 more rows]
[truncated: 25 more columns]
